# Supplementary material for: Molecular Signatures of Proliferation and Quiescence in Hematopoietic Stem Cells
Source: PLoS Biol. 2004 Sep 28;2(10):e301. doi: 10.1371/journal.pbio.0020301 (PMC520599; doi:10.1371/journal.pbio.0020301)
Supplement: Protocol S1 — (8 KB TXT). [file pbio.0020301.sd001.txt]

###########################################################################

### THIS SCRIPT FILE CONTAINS THE R COMMANDS USED TO PRODUCE ANALYSIS FOR

### VENEZIA, MERCHANT et al (2004).  TO USE THIS FILE YOU SHOULD HAVE DOWNLOADED THE

### CEL FILE (AND OR GCRMA FILE) DATA THAT ACCOMPANIES THIS ARTICLE

### YOU SHOULD ALSO HAVE INSTALLED R.AND THE AFFY, GCRMA,

### and MGU74AV2  R PACKAGES

###

###

### TO OBTAIN R VISIT HTTP://WWW.R-CRAN.ORG. THE BIOCONDUCTOR LINKS

### TO OBTAIN PACKAGES ARE ALSO AVAILABLE FROM THE MAIN R SITE.

###

###

### ALL COMMENTS IN THIS FILE ARE ON SEPARATE LINES

### DELIMITED BY THE POUND SIGN.  ALL R COMMANDS -- INTENDED

### TO BE ENTERED AT THE R-PROMPT ARE ON SEPARATE LINES.


#Step 1. Start R  and set up the analysis environment.

#Note that you must have the affy and

#gcrma packages installed.

library(affy)

library(gcrma)


#these two vectors are useful for analysis

#later in the script

times<-c(0,0,1,1,2,2,3,3,6,6,10,10,30,30)

treat<-c(1,1,2,2,7,7,3,3,4,4,8,8,5,5,6,6)

affyids<-ls(mgu74av2GENENAME)

cntrls<-substr(affyids,1,4)=='AFFX'


#LOAD IN THE DATA.  THE COMMANDS SHOWN SUPPOSE

#THAT YOU HAVE DOWNLOADED ALL CEL FILES TO A SUBDIRECTORY

#CALLED "CEL"

filenames<-system('ls CEL/*',T)

affybatch<-ReadAffy(filenames=FILENAMES[order(treat)])

present.absent<-t(PresentMAS5(affybatch))


#NORMALIZE THE DATA AND OBTAIN EXPRESSION

#SUMMARIES.  NOTE THAT OTHER METHODS ARE POSSIBLE.

allchips.gcrma<-gcrma(affybatch)

alldata<-exprs(allchips.gcrma)

goodell<-alldata


#EXTRACT THE TIME COURSE COMPONENT --LEAVE OUT FL ARRAYS.

timecourse<-alldata[,3:16]


# FORM THE POLYNOMIAL BASIS FOR DOING LEAST SQUARES REGRESSION

# OF THE GENE VALUES

polybasis<-poly(c(0,0,1,1,2,2,3,3,6,6,10,10,30,30),5)


#FIT THE REGRESSION MODEL FOR EACH GENE (AFFYID) AND CALCULATE

#THE ANOVA P-VALUE AND THE R2.

mynova.full.4<-t(apply(timecourse,1,function(x,covs=polybasis){

        ans<-aov(as.numeric(x)~covs)

        ansc<-ans$coef

        r2<-summary(ans)[[1]][["Sum Sq"]]

        r2<-r2[1]/sum(r2)

        pval<-round(summary(ans)[[1]][5][[1]][1],3)

	c(ansc,r2,pval)

        }))


#CALCULATE THE FITTED VALUES (aka predicted values) ACCORDING TO THE

#REGRESSION MODEL FITS ---THESE ARE THE VALUES VISUALIZED IN THE QUERY

#TOOL.

preds.4<- mynova.full.4[,1:6] %*% t(cbind(rep(1,14),polybasis))[,seq(from=1,to=14,by=2)]


#OBTAIN A LOGICAL VECTOR OF GENES FOR WHICH A CALL OF PRESENT

#WAS OBTAINED ON AT LEAST 1 ARRAY LOOKING ACROSS ALL TIMES. EXCLUDE

#THE AFFYMETRIX CONTROLS.

atleast1<-apply(present.absent[,3:16],1,function(x){sum(x<.04,na.rm=T)>=1}) & !cntrls


#OBTAIN THE TIME OF MAXIMUM EXPRESSION FOR EACH GENE

#ACCORDING TO THE POLYNOMIAL REGRESSION FIT.

tom<-apply(preds.4,1,function(x){which(x==max(x))})


### THE GENE LIST SECTION WHICH FOLLOWS GENERATES

#LOGICAL VECTORS FOR EACH OF THE GENE LISTS DETERMINED IN

#OUR ANALYSIS.


#GENES WHICH HAVE A TIME PATTERN ACCORDING TO OUR REGRESSION MODEL

#AND WHICH ARE CALLED PRESENT IN AT LEAST 1 ARRAY 

changeintimecourse<-atleast1 & mynova.full.4[,8]<.05


#WE DEFINE THE TOM PROLIFERATION GROUP AS THOSE GENES

#WITH A TIME OF MAXIMUM EXPRESSION AT DAY 2,3,6 AND WHICH

#WERE FOUND TO HAVE A SIGNIFICANT TIME PATTERN BY REGRESSION.

tom.prolif<-rep(F,12488)

tom.prolif<-tom==3 | tom==4 | tom==5 & !cntrls

tom.prolif<-tom.prolif & changeintimecourse


#WE DEFINE THE TOM PROLIFERATION GROUP AS THOSE GENES

#WITH A TIME OF MAXIMUM EXPRESSION AT DAY 2,3,6 AND WHICH

#WERE FOUND TO HAVE A SIGNIFICANT TIME PATTERN BY REGRESSION.

tom.quiet<-rep(F,12488)

tom.quiet<-tom==1 | tom==2 | tom==6 | tom==7 & !cntrls

tom.quiet<-tom.quiet & changeintimecourse


##NOW CONSIDER ANALYSIS OF FL DATA

pafl<-present.absent[,1]<.05 | present.absent[,2]<.05  & !cntrls

spvsfl<-data.frame(ZandT(alldata[,1:2],alldata[,3:4],ok=pafl|atleast1,myalpha=0.05))


#ESTABLISH THE FOLD CHANGE BASED CUTOFF GENE LISTS

upinfl<-abs(spvsfl[["MeanDif"]])>=1 & spvsfl[["MeanDif"]]>0 & !cntrls

upinsp<-abs(spvsfl[["MeanDif"]])>=1 & spvsfl[["MeanDif"]]<0 & !cntrls


#We calculate our TOM groups according to the criterion:

# time of max =j AND F-statistic Pvalue <0.05 AND not control probeset.

tom0<-tom==1 & goods05 & !cntrls

tom1<-tom==2 & goods05 & !cntrls

tom2<-tom==3 & goods05 & !cntrls

tom3<-tom==4 & goods05 & !cntrls

tom6<-tom==5 & goods05 & !cntlrs

tom10<-tom==6 & goods05 &!cntlrs

tom30<-tom==7 & goods05 & !cntlrs


# our analysis included an addidiontal data set obtained by 

#personal correspondence. This data set, which we refer to as

#the akashi data set was obtained via coorespondence

#with Lin Heng Li (lil@stowers-institute.org)

#the akashidata is rendered to a data frame 12488 x 4.

###

akashi<-data.frame(ZandT(akashidata[,1:2],akashidata[,3:4],ok=atleast1.akashi,myalpha=0.05))


upinst<-akashi[["Reject.Z"]] & akashi[["MeanDif"]]>0 & !cntrls

upinlt<-akashi[["Reject.Z"]] & akashi[["MeanDif"]]<0 & !cntrls


upinstT<-akashi[["Reject.T"]] & akashi[["MeanDif"]]>1 & !cntrls

upinltT<-akashi[["Reject.T"]] & akashi[["MeanDif"]]< -1 & !cntrls


upinst1<-abs(akashi[["MeanDif"]])>=1 & akashi[["MeanDif"]]>0 & !cntrls

upinlt1<-abs(akashi[["MeanDif"]])>=1 & akashi[["MeanDif"]]<0 & !cntrls


PresentMAS5<-

function(affybatch,noms=affyids,tau=0.015)

{

library(ctest)

ans<-NULL


ans<-rbind(ans,sapply(noms,function(x)

{

pms<-pm(affybatch,x)

mms<-mm(affybatch,x)


Rvals<-sapply(seq(1:ncol(pms)),function(x)

{

Rs<-(pms[,x]-mms[,x])/(pms[,x]+mms[,x])

Rs<-Rs-tau#hardcoded Tau

#print(Rs)

huh<-wilcox.test(Rs,alternative='greater')

huh$p.value

})

ans<-cbind(ans,Rvals)

ans

}))

ans

}


ZandT<-function(data1,data2,ok=rep(T,12488),myalpha=0.05)

{


data1[!ok,]<-NA

data2[!ok,]<-NA


n1<-apply(data1,1,function(x){sum(!is.na(x))})

n2<-apply(data2,1,function(x){sum(!is.na(x))})


m1<-apply(data1,1,mean,na.rm=T)

m2<-apply(data2,1,mean,na.rm=T)


ss1<-apply((data1-m1)^2,1,sum,na.rm=T)

ss2<-apply((data2-m2)^2,1,sum,na.rm=T)


dfs<-apply(cbind(n1,n2),1,function(x){

	if(x[1] >1 & x[2]>1) return (sum(x)-2)

	if(x[1]>1) return(x[1]-1)

	if(x[2]>1) return(x[2]-1)

	else return(NA)

	})


sp<-(ss1+ss2)/(dfs)


sigsq<-mean(sp,na.rm=T)


T<-(m1-m2)/(sp*(1/n1+1/n2)^.5)


Z<-(m1-m2)/(sqrt(sigsq)*(1/n1+1/n2)^.5)


pz<-2*(1-pnorm(abs(Z)))

pts<-2*(1-pt(abs(T),dfs))


rej.z<-LinearStepUp(pz,al=myalpha,exclude=is.na(pz))

rej.t<-LinearStepUp(pts,al=myalpha,exclude=is.na(pts))


rej.z[is.na(rej.z)]<-FALSE

rej.t[is.na(rej.t)]<-FALSE


ans<-cbind(m1-m2,Z,pz,rej.z,T,dfs,pts,rej.t)

ans[,1][is.na(ans[,1])]<-0

dimnames(ans)[[2]]<-c('MeanDif','Z','P-Z','Reject-Z','T','df','P-T','Reject-T')

ans


}


BuildRefs<-function(id,substr='<a href=\'http://www.ncbi.nih.gov/LocusLink/LocRpt.cgi?l=',substr2='<a href=\'http://www.ncbi.nih.gov/entrez/query.fcgi?db=nucleotide&cmd=search&term=')

  {

    mlocus<-get(id,env=mgu74av2LOCUSID)

    #browser()

    if (is.na(mlocus))

      {

        mlocus<-get(id,env=mgu74av2ACCNUM)

        part1<-paste(substr2,mlocus,sep='')

    mname<-as.character(get(id,env=mgu74av2ACCNUM))

    part2<-paste('\' >',mname,sep='')

      }

    else{

    part1<-paste(substr,mlocus,sep='')

    mname<-as.character(get(id,env=mgu74av2SYMBOL))

    part2<-paste('\' >',mname,sep='')

  }

    paste(part1,part2,sep='')

  }


outputHtml<-function (analysis, outfile, title='', useGeneNames = F)

{


  

     cat("<html>", "<head>", "<title>", title, "</title>", "</head>",

        "<body bgcolor=\"#FFFFFF\">", "<h1 align=\"center\">",

        title, "</h1>", "<table border=\"2\">", file = outfile)


noms<-dimnames(analysis)[[2]]

    aline<-paste('<tr>',paste(unlist(sapply(noms,function(x){paste("<td>",x,"</td>",sep='')})),collapse=''),'</tr>')

           

    cat(aline,file = outfile, append = T)

    for (i in 1:nrow(analysis)) {

        cat("<tr>\n <td>", paste(as.matrix(analysis[i, ]), collapse = "</td> <td>"),

            "</td> </tr>\n", file = outfile, sep = "", append = T)

    }

    cat("</table> \n <br> \n </body> \n </html>", file = outfile, append = T)

   }
