# Supplementary material for: Molecular Signatures of Proliferation and Quiescence in Hematopoietic Stem Cells
Source: PLoS Biol. 2004 Sep 28;2(10):e301. doi: 10.1371/journal.pbio.0020301 (PMC520599; doi:10.1371/journal.pbio.0020301)
Supplement: Table S46 — (9.7 MB XLS). [file pbio.0020301.st046.xls]

## Sheet: Sheet1
Probe set ID (MGU74Av2)	Gene symbol	Gene name	Present Call-FL-HSC or adult HSC	Present Call-5FU HSC time course (any day)	Present Call-ST-HSC or LT-HSC (Akashi)	Fold change (FL-HSC vs. adult HSC)	Up-regulated in FL-HSC (2-fold or higher)	Up-regulated in adult HSC (2-fold or higher)	Fold change (ST-HSC VS. LT-HSC)	Up-regulated in ST-HSC (2-fold or higher)	Up-regulated in LT-HSC (2-fold or higher)	Proliferation group	Quiescence group	Day of maximum expression (TOM)	p-value of ANOVA (time course)		FL-HSC 1	FL-HSC 2	Adult HSC 1	Adult HSC 2	ST-HSC 1	ST-HSC 2	LT-HSC 1	LT-HSC 2	5FU time course day 0-1	5FU time course day 0-1	5FU time course day 1-1	5FU time course day 1-2	5FU time course day 2-1	5FU time course day 2-2	5FU time course day 3-1	5FU time course day 3-2	5FU time course day 6-1	5FU time course day 6-2	5FU time course day 10-1	5FU time course day 10-2	5FU time course day 30-1	5FU time course day 30-2	R^2 of smooth curve fitting over time course	predicted value from fitting day 0	predicted value from fitting day 1	predicted value from fitting day 2	predicted value from fitting day 3	predicted value from fitting day 6	predicted value from fitting day 10	predicted value from fitting day30
100001_at	Cd3g	CD3 antigen, gamma polypeptide	FALSE	FALSE	FALSE	0	FALSE	FALSE	0	FALSE	FALSE	FALSE	FALSE	0	0.469		1.1653	1.2518	1.2371	1.2234	1.351	1.289	1.359	1.556	1.237	1.223	1.219	1.233	1.129	1.171	1.143	1.21	1.198	1.215	1.206	1.238	1.234	1.118	0.387	1.235	1.207	1.178	1.162	1.208	1.222	1.176
100002_at	Itih3	inter-alpha trypsin inhibitor, heavy chain 3	FALSE	FALSE	FALSE	0	FALSE	FALSE	0	FALSE	FALSE	FALSE	FALSE	3	0.484		1.4377	1.2485	1.3229	1.4818	1.343	1.384	1.634	1.607	1.323	1.482	1.531	1.299	1.344	1.48	1.652	1.552	1.364	1.49	1.446	1.55	1.463	1.436	0.38	1.412	1.375	1.47	1.571	1.43	1.497	1.449
100003_at	Ryr1	ryanodine receptor 1, skeletal muscle	TRUE	FALSE	FALSE	0.219	FALSE	FALSE	0	FALSE	FALSE	FALSE	FALSE	3	0.373		1.6964	1.3941	1.315	1.3373	1.232	1.363	1.357	1.713	1.315	1.337	1.227	1.172	1.433	1.307	1.325	1.406	1.177	1.332	1.438	1.285	1.348	1.336	0.437	1.316	1.241	1.311	1.397	1.251	1.362	1.342
100004_at	5930412E23Rik	RIKEN cDNA 5930412E23 gene	TRUE	TRUE	TRUE	0.169	FALSE	FALSE	-0.052	FALSE	FALSE	FALSE	FALSE	3	0.392		3.3002	3.1186	3.0988	2.9825	3.45	3.663	3.724	3.492	3.099	2.982	2.041	2.813	3.01	3.032	4.222	2.587	3.019	2.954	2.035	2.775	2.454	2.914	0.427	3.021	2.508	2.903	3.467	2.981	2.405	2.684
100005_at	Traf4	Tnf receptor associated factor 4	TRUE	TRUE	TRUE	0.185	FALSE	FALSE	-0.738	FALSE	FALSE	FALSE	FALSE	6	0.32		1.888	1.8587	1.6736	1.7032	2.367	2.883	3.712	3.014	1.674	1.703	1.609	1.816	1.718	1.71	1.73	1.825	1.802	1.806	1.785	1.79	1.738	1.615	0.467	1.691	1.7	1.732	1.768	1.805	1.788	1.676
100006_at	Cdh11	cadherin 11	FALSE	FALSE	FALSE	0	FALSE	FALSE	0	FALSE	FALSE	FALSE	FALSE	2	0.264		1.2019	1.4613	1.0463	1.1349	1.207	1.2	1.029	1.313	1.046	1.135	1.273	1.712	1.443	1.248	1.363	1.436	1.227	1.159	1.285	1.124	1.339	1.136	0.5	1.107	1.423	1.446	1.347	1.198	1.204	1.237
100007_at	6330414O09Rik	RIKEN cDNA 6330414O09 gene	TRUE	TRUE	TRUE	-0.225	FALSE	FALSE	-0.134	FALSE	FALSE	FALSE	FALSE	30	0.789		2.1919	2.2291	2.3324	2.5386	2.977	2.915	2.91	3.251	2.332	2.539	2.26	2.407	2.435	2.397	2.316	2.436	2.428	2.331	2.295	2.459	2.425	2.537	0.227	2.428	2.364	2.371	2.4	2.377	2.377	2.481
100009_r_at	Sox2	SRY-box containing gene 2	FALSE	FALSE	FALSE	0	FALSE	FALSE	0	FALSE	FALSE	FALSE	FALSE	0	0.684		1.1562	1.2266	1.2105	1.3174	1.04	1.045	1.131	1.218	1.211	1.317	1.149	1.292	1.067	1.161	1.381	1.153	1.242	1.218	1.159	1.16	1.107	1.188	0.282	1.275	1.173	1.183	1.231	1.234	1.159	1.148
100010_at	Klf3	Kruppel-like factor 3 (basic)	FALSE	TRUE	TRUE	-0.172	FALSE	FALSE	0.028	FALSE	FALSE	FALSE	FALSE	6	0.051		1.6446	1.6151	1.789	1.8155	1.925	2.179	2.152	1.895	1.789	1.815	1.732	1.585	1.616	1.675	1.622	1.659	1.908	1.785	1.688	1.719	1.585	1.745	0.695	1.799	1.67	1.629	1.649	1.845	1.703	1.665
100011_at	9930027G08Rik	RIKEN cDNA 9930027G08 gene	TRUE	TRUE	TRUE	-1.992	FALSE	TRUE	0.158	FALSE	FALSE	FALSE	FALSE	10	0.399		6.1624	6.7076	8.3271	8.5275	5.25	5.389	4.529	5.794	8.327	8.528	7.706	7.797	8.354	8.418	7.888	7.795	7.908	8.958	8.628	9.022	8.934	8.129	0.423	8.359	8.033	7.976	8.058	8.412	8.827	8.532
100012_at	Laptm5	lysosomal-associated protein transmembrane 5	TRUE	TRUE	TRUE	-0.131	FALSE	FALSE	-0.134	FALSE	FALSE	FALSE	FALSE	0	0.114		10.2357	10.1929	10.2093	10.4805	9.293	9.475	9.514	9.523	10.209	10.481	10.183	10.285	9.877	10.025	9.986	9.271	10.026	9.459	10.292	9.994	10.089	10.307	0.616	10.342	10.245	9.935	9.637	9.742	10.143	10.198
100013_at	2010008K16Rik	RIKEN cDNA 2010008K16 gene	TRUE	TRUE	TRUE	0.08	FALSE	FALSE	-0.808	FALSE	FALSE	FALSE	TRUE	1	0.045		5.7626	5.5902	5.7493	5.4443	5.267	5.66	6.302	6.24	5.749	5.444	6.77	6.101	6.545	6.424	4.512	4.169	5.59	5.87	5.838	4.923	6.543	5.647	0.705	5.505	6.814	5.933	4.631	5.701	5.383	6.095
100014_at	Tlk2	tousled-like kinase 2 (Arabidopsis)	TRUE	TRUE	TRUE	-0.512	FALSE	FALSE	0.393	FALSE	FALSE	FALSE	FALSE	10	0.472		4.3105	4.7373	5.1028	4.9686	3.664	4.273	3.665	3.487	5.103	4.969	5.011	4.563	5.339	5.058	4.984	3.846	4.855	4.761	5.447	5.806	4.567	5.788	0.386	4.975	5.036	4.835	4.607	4.789	5.628	5.178
100015_at	Yes	Yamaguchi sarcoma viral (v-yes) oncogene homolog	FALSE	TRUE	FALSE	-0.205	FALSE	FALSE	0	FALSE	FALSE	FALSE	FALSE	1	0.958		2.0267	2.0403	2.3213	2.1559	2.035	1.944	1.97	2.444	2.321	2.156	2.358	2.24	2.315	2.222	2.312	2.142	2.107	2.386	2.1	2.421	2.251	2.108	0.107	2.239	2.297	2.271	2.225	2.247	2.261	2.179
100016_at	Mmp11	matrix metalloproteinase 11	TRUE	TRUE	TRUE	0.318	FALSE	FALSE	-0.207	FALSE	FALSE	FALSE	FALSE	6	0.959		1.8158	1.9976	1.6101	1.567	1.801	1.768	1.824	2.159	1.61	1.567	1.584	1.871	1.511	1.585	1.802	1.588	1.679	1.641	1.592	1.553	1.671	1.614	0.106	1.606	1.655	1.654	1.639	1.666	1.572	1.642
100017_at	Mybph	myosin binding protein H	FALSE	FALSE	FALSE	0	FALSE	FALSE	0	FALSE	FALSE	FALSE	FALSE	30	0.102		1.4582	1.6686	1.528	1.5518	1.593	1.809	1.397	1.741	1.528	1.552	1.537	1.461	1.622	1.617	1.599	1.632	1.523	1.565	1.601	1.68	1.603	1.793	0.628	1.534	1.525	1.582	1.636	1.542	1.641	1.698
100018_at	Mtf1	metal response element binding transcription factor 1	FALSE	FALSE	FALSE	0	FALSE	FALSE	0	FALSE	FALSE	FALSE	FALSE	10	0.019		1.8743	2.1612	1.8211	1.9781	2.086	2.306	2.239	2.023	1.821	1.978	1.863	2.002	1.987	1.999	1.902	1.836	1.943	2.001	2.14	2.26	2.117	2.045	0.769	1.891	1.967	1.943	1.895	1.97	2.2	2.081
100019_at	Cspg2	chondroitin sulfate proteoglycan 2	FALSE	FALSE	FALSE	0	FALSE	FALSE	0	FALSE	FALSE	FALSE	FALSE	10	0.379		1.7359	1.6756	1.5921	1.6374	1.297	1.512	1.365	1.54	1.592	1.637	1.776	1.778	1.787	1.658	1.852	1.713	1.6	1.896	1.739	2.336	1.872	1.804	0.434	1.623	1.744	1.771	1.757	1.751	2.037	1.838
100020_at	Slc4a2	solute carrier family 4 (anion exchanger), member 2	TRUE	TRUE	TRUE	-0.245	FALSE	FALSE	-0.546	FALSE	FALSE	FALSE	FALSE	10	0.597		2.9764	3.3075	3.3009	3.4728	3.49	3.768	4.066	4.284	3.301	3.473	3.308	3.273	3.059	3.593	3.408	3.034	3.266	3.358	3.622	3.456	3.447	3.418	0.325	3.379	3.324	3.276	3.247	3.309	3.539	3.433
100021_at	Chrna1	cholinergic receptor, nicotinic, alpha polypeptide 1 (muscle)	FALSE	FALSE	FALSE	0	FALSE	FALSE	0	FALSE	FALSE	FALSE	FALSE	30	0.08		1.104	1.2369	1.1747	1.2182	1.208	1.253	1.179	1.241	1.175	1.218	1.135	1.203	1.267	1.204	1.201	1.317	1.257	1.121	1.31	1.346	1.407	1.284	0.654	1.194	1.178	1.222	1.266	1.188	1.328	1.346
100022_at	Cish	cytokine inducible SH2-containing protein	FALSE	TRUE	TRUE	-0.653	FALSE	FALSE	-0.923	FALSE	TRUE	FALSE	FALSE	10	0.49		2.1467	2.1065	2.9643	2.5946	2.303	2.295	3.369	3.074	2.964	2.595	2.455	3.518	2.688	2.702	2.527	2.56	2.208	2.499	3.489	2.497	2.988	2.958	0.377	2.791	2.938	2.765	2.506	2.357	2.993	2.973
100023_at	Mybl2	myeloblastosis oncogene-like 2	FALSE	FALSE	FALSE	0	FALSE	FALSE	0	FALSE	FALSE	FALSE	FALSE	6	0.423		2.0876	1.7283	1.62	1.6651	2.245	3.188	1.882	1.695	1.62	1.665	1.626	1.649	1.66	1.885	1.696	1.723	1.789	1.814	1.639	1.755	1.677	1.702	0.411	1.633	1.679	1.713	1.741	1.798	1.697	1.689
100024_at	Shrm	shroom	TRUE	TRUE	FALSE	-1.937	FALSE	TRUE	0	FALSE	FALSE	FALSE	FALSE	2	0.086		2.2096	2.9454	4.2845	4.7435	1.287	1.289	2.144	3.406	4.285	4.744	5.458	5.607	6.347	6.353	5.205	4.973	3.287	4.834	4.435	4.666	4.196	5.782	0.646	4.438	5.845	5.895	5.329	4.037	4.553	4.989
100026_at	Bcat1	branched chain aminotransferase 1, cytosolic	FALSE	FALSE	FALSE	0	FALSE	FALSE	0	FALSE	FALSE	FALSE	FALSE	3	0.532		1.7073	1.6684	1.6422	1.749	1.989	1.803	1.794	1.739	1.642	1.749	1.672	1.672	1.687	1.796	1.712	1.848	1.727	1.703	1.676	1.865	1.656	1.698	0.357	1.694	1.679	1.731	1.786	1.714	1.77	1.677
100027_s_at	Pex14	peroxisomal biogenesis factor 14	TRUE	TRUE	TRUE	0.304	FALSE	FALSE	-0.222	FALSE	FALSE	FALSE	FALSE	3	0.156		1.9941	2.14	1.7268	1.7994	2.654	2.707	2.724	3.082	1.727	1.799	1.772	1.743	1.801	1.874	1.873	1.841	1.824	1.865	1.844	1.782	1.805	1.895	0.577	1.76	1.77	1.819	1.867	1.843	1.813	1.85
100028_r_at	Pex14	peroxisomal biogenesis factor 14	FALSE	FALSE	FALSE	0	FALSE	FALSE	0	FALSE	FALSE	FALSE	FALSE	6	0.686		1.5416	1.4932	1.5045	1.619	2.072	1.799	1.944	2.981	1.504	1.619	1.54	1.413	1.567	1.518	1.498	1.575	1.557	1.595	1.577	1.563	1.572	1.45	0.281	1.557	1.497	1.513	1.552	1.574	1.57	1.511
100029_at	Pex14	peroxisomal biogenesis factor 14	TRUE	TRUE	TRUE	-0.013	FALSE	FALSE	0.23	FALSE	FALSE	FALSE	FALSE	3	0.672		5.2257	5.3703	5.3085	5.314	5.591	5.823	5.398	5.557	5.309	5.314	5.225	5.401	5.273	5.095	5.427	5.433	5.235	5.335	5.257	5.223	5.174	5.285	0.288	5.329	5.239	5.292	5.373	5.291	5.24	5.23
100030_at	Upp	uridine phosphorylase	FALSE	TRUE	FALSE	-1.097	FALSE	TRUE	0	FALSE	FALSE	FALSE	TRUE	10	0.005		1.2097	1.2661	2.5062	2.1631	1.811	1.758	1.974	1.873	2.506	2.163	2.362	2.169	1.736	1.673	1.676	1.423	1.752	1.866	2.217	2.72	2.292	2.237	0.839	2.353	2.19	1.815	1.491	1.814	2.468	2.264
100032_at	Sp1	trans-acting transcription factor 1	TRUE	TRUE	TRUE	-1.149	FALSE	TRUE	-0.191	FALSE	FALSE	FALSE	FALSE	10	0.076		9.0275	10.1314	10.6045	10.8527	7.992	7.817	8.091	8.1	10.604	10.853	10.307	10.748	10.471	10.53	10.56	10.282	9.339	10.371	10.954	11.373	10.554	11.321	0.659	10.726	10.537	10.486	10.428	9.854	11.164	10.938
100033_at	Msh2	mutS homolog 2 (E. coli)	TRUE	TRUE	TRUE	2.961	TRUE	FALSE	0.444	FALSE	FALSE	FALSE	FALSE	6	0.073		7.7542	7.435	5.2853	3.9823	7.077	7.421	6.844	6.766	5.285	3.982	4.107	4.202	5.202	5.372	5.767	4.317	6.6	5.117	3.565	2.649	3.605	4.519	0.663	4.556	4.478	4.816	5.29	5.835	3.109	4.062
100034_at	Serpinb5	serine (or cysteine) proteinase inhibitor, clade B, member 5	FALSE	FALSE	FALSE	0	FALSE	FALSE	0	FALSE	FALSE	FALSE	FALSE	0	0.213		0.8887	1.034	1.0397	1.0529	1.066	1.114	1.304	1.356	1.04	1.053	0.953	0.953	0.867	0.88	1.089	1.004	0.959	0.906	0.966	0.94	1.021	0.902	0.534	1.057	0.909	0.938	1.013	0.936	0.952	0.962
100035_at	Npr1	natriuretic peptide receptor 1	FALSE	FALSE	FALSE	0	FALSE	FALSE	0	FALSE	FALSE	FALSE	FALSE	3	0.433		1.1187	1.251	1.0494	1.2191	1.041	0.973	1.108	1.154	1.049	1.219	0.991	1.155	1.221	1.078	1.147	1.31	1.193	1.149	1.044	1.091	1.086	1.15	0.406	1.133	1.077	1.144	1.231	1.171	1.067	1.118
100037_at	Ddx18	DEAD (Asp-Glu-Ala-Asp) box polypeptide 18	FALSE	FALSE	TRUE	0	FALSE	FALSE	1.035	TRUE	FALSE	FALSE	FALSE	30	0.142		1.3131	1.2203	1.2245	1.3116	5.268	4.968	4.261	3.905	1.224	1.312	1.255	1.352	1.325	1.341	1.325	1.423	1.296	1.381	1.417	1.364	1.396	1.399	0.589	1.269	1.299	1.34	1.371	1.339	1.39	1.397
100039_at	Tmem4	transmembrane protein 4	TRUE	TRUE	TRUE	1.81	TRUE	FALSE	0.272	FALSE	FALSE	TRUE	FALSE	6	0.003		8.0118	8.2488	6.3959	6.245	7.117	6.757	6.376	6.956	6.396	6.245	7.678	7.157	7.542	7.95	7.27	7.632	8.098	8.222	5.779	6.122	6.861	5.425	0.864	6.304	7.485	7.648	7.502	8.155	5.951	6.143
100040_at	Mrpl17	mitochondrial ribosomal protein L17	TRUE	TRUE	TRUE	1.316	TRUE	FALSE	-0.332	FALSE	FALSE	FALSE	FALSE	1	0.127		3.6426	3.3422	1.9708	2.3828	3.355	2.795	3.609	3.205	1.971	2.383	2.825	2.521	2.421	3.143	2.378	2.504	2.785	2.654	2.164	2.275	2.462	2.394	0.602	2.162	2.732	2.696	2.486	2.715	2.22	2.428
100041_at	D11Ertd333e	DNA segment, Chr 11, ERATO Doi 333, expressed	TRUE	TRUE	TRUE	0.241	FALSE	FALSE	0.542	FALSE	FALSE	FALSE	FALSE	3	0.154		5.8021	5.8146	5.5328	5.6015	6.378	6.098	5.792	5.6	5.533	5.601	5.702	5.891	5.934	5.962	6.195	5.845	6.216	5.774	5.781	5.727	5.597	5.914	0.579	5.567	5.799	5.944	6.022	5.995	5.754	5.755
100042_at	Hagh	hydroxyacyl glutathione hydrolase	TRUE	TRUE	TRUE	0.144	FALSE	FALSE	-0.012	FALSE	FALSE	FALSE	FALSE	1	0.122		3.1996	3.2655	3.0926	3.0839	2.984	2.919	3.074	2.853	3.093	3.084	3.454	4.004	3.69	3.916	2.972	3.185	3.118	3.779	3.408	2.988	3.334	3.152	0.608	3.06	3.844	3.635	3.167	3.44	3.199	3.243
100043_f_at	2310020A21Rik	RIKEN cDNA 2310020A21 gene	TRUE	TRUE	FALSE	-0.037	FALSE	FALSE	0	FALSE	FALSE	FALSE	FALSE	10	0.787		2.1556	2.0759	2.1417	2.1632	2.216	2.445	2.767	2.045	2.142	2.163	2.193	2.062	2.05	2.182	2.05	2.294	2.11	2.176	2.277	2.185	2.241	2.137	0.228	2.155	2.116	2.133	2.163	2.144	2.231	2.189
100044_at	Cldn11	claudin 11	FALSE	TRUE	FALSE	0.035	FALSE	FALSE	0	FALSE	FALSE	FALSE	FALSE	10	0.177		1.1951	1.2969	1.1898	1.2324	1.008	1.021	1.145	1.145	1.19	1.232	1.237	1.162	1.269	1.173	1.109	1.205	1.423	1.273	1.256	1.453	1.361	1.238	0.56	1.206	1.22	1.191	1.173	1.346	1.355	1.3
100046_at	Mthfd2	methylenetetrahydrofolate dehydrogenase (NAD+ dependent), methenyltetrahydrofolate cyclohydrolase	TRUE	TRUE	FALSE	0.019	FALSE	FALSE	0	FALSE	FALSE	FALSE	FALSE	3	0.491		5.6689	5.5195	5.4046	5.7462	4.279	4.044	2.953	4.147	5.405	5.746	5.503	5.644	6.168	6.883	5.824	6.272	5.679	6.048	5.754	6.139	5.814	5.844	0.377	5.509	5.85	6.123	6.26	5.843	5.948	5.829
100047_at	Snap25	synaptosomal-associated protein 25	FALSE	FALSE	FALSE	0	FALSE	FALSE	0	FALSE	FALSE	FALSE	FALSE	10	0.439		1.1172	1.1349	1.0918	1.0715	1.195	1.224	1.331	1.213	1.092	1.072	1.123	0.914	1.177	1.147	1.083	1.179	1.141	1.191	1.158	1.199	1.137	1.159	0.403	1.072	1.058	1.105	1.161	1.163	1.179	1.148
100048_at	Rap1a	RAS-related protein-1a	TRUE	TRUE	TRUE	-0.398	FALSE	FALSE	0.423	FALSE	FALSE	FALSE	FALSE	1	0.913		2.0738	1.923	2.4008	2.3918	3.463	2.513	2.775	2.356	2.401	2.392	2.622	2.073	2.57	2.639	1.924	2.43	2.189	2.384	2.44	2.465	2.437	2.205	0.147	2.364	2.483	2.407	2.281	2.276	2.454	2.321
100049_at	Hmga1	high mobility group AT-hook 1	FALSE	FALSE	FALSE	0	FALSE	FALSE	0	FALSE	FALSE	FALSE	FALSE	1	0.204		1.1308	1.3109	1.093	1.0245	1.122	1.399	1.277	1.644	1.093	1.024	1.267	1.218	1.008	1.098	1.024	1.1	1.023	1.14	1.127	1.138	1.037	1.021	0.54	1.071	1.191	1.128	1.023	1.085	1.132	1.029
100050_at	Idb1	inhibitor of DNA binding 1	TRUE	TRUE	FALSE	-0.328	FALSE	FALSE	0	FALSE	FALSE	FALSE	FALSE	1	0.389		2.237	2.3288	2.3459	2.8753	1.563	1.629	1.849	1.805	2.346	2.875	2.479	3.541	2.948	2.844	2.006	2.253	2.288	3.211	2.429	2.256	2.778	2.207	0.428	2.585	3.115	2.743	2.211	2.741	2.343	2.493
100051_at	Epb7.2	erythrocyte protein band 7.2	TRUE	TRUE	TRUE	0.172	FALSE	FALSE	-0.19	FALSE	FALSE	FALSE	FALSE	1	0.204		4.7807	4.3909	4.6188	4.2084	4.591	4.957	5.022	4.907	4.619	4.208	4.412	4.469	4.318	4.349	4.219	3.717	4.27	4.252	4.242	4.106	4.382	4.245	0.54	4.402	4.49	4.261	4.006	4.257	4.174	4.313
100052_at	Epb7.2	erythrocyte protein band 7.2	FALSE	FALSE	FALSE	0	FALSE	FALSE	0	FALSE	FALSE	FALSE	FALSE	30	0.33		1.7368	1.6732	1.576	1.6965	1.576	1.64	1.747	1.981	1.576	1.697	1.686	1.617	1.697	1.674	1.638	1.799	1.665	1.696	1.739	1.727	1.846	1.706	0.46	1.636	1.651	1.687	1.718	1.681	1.733	1.776
100054_s_at	D2Wsu81e	DNA segment, Chr 2, Wayne State University 81, expressed	TRUE	FALSE	TRUE	1.237	TRUE	FALSE	-0.333	FALSE	FALSE	FALSE	FALSE	30	0.508		3.6757	2.5587	1.8667	1.8942	4.569	4.808	4.751	5.291	1.867	1.894	1.918	1.598	1.708	1.933	1.791	1.798	1.736	1.913	1.759	1.802	2.2	1.851	0.368	1.874	1.784	1.783	1.815	1.822	1.781	2.026
100056_at	Fbxw2	F-box and WD-40 domain protein 2	TRUE	TRUE	TRUE	0.757	FALSE	FALSE	-1.051	FALSE	TRUE	FALSE	FALSE	0	0.473		5.7792	5.5213	6.1855	3.6008	5.321	4.757	6.167	6.013	6.186	3.601	3.818	3.907	3.969	3.802	3.935	3.514	4.809	3.915	3.248	3.985	3.138	3.828	0.386	4.866	3.976	3.72	3.812	4.353	3.618	3.483
100057_at	2510027N19Rik	RIKEN cDNA 2510027N19 gene	TRUE	TRUE	TRUE	3.001	TRUE	FALSE	1.317	TRUE	FALSE	TRUE	FALSE	6	0		5.9746	5.906	2.9003	2.9792	6.376	5.84	5.043	4.538	2.9	2.979	3.418	3.379	4.216	4.63	4.026	4.664	5.362	5.067	3.259	2.81	3.033	2.832	0.923	2.889	3.609	4.116	4.506	5.198	3.035	2.932
100058_at	2810453I06Rik	RIKEN cDNA 2810453I06 gene	FALSE	FALSE	FALSE	0	FALSE	FALSE	0	FALSE	FALSE	FALSE	FALSE	10	0.142		1.4887	1.5117	1.5089	1.5746	1.538	1.675	1.735	2.004	1.509	1.575	1.381	1.428	1.461	1.483	1.277	1.355	1.409	1.495	1.507	1.55	1.475	1.431	0.589	1.529	1.458	1.394	1.357	1.448	1.529	1.453
100059_at	Cyba	cytochrome b-245, alpha polypeptide	TRUE	TRUE	TRUE	1.77	TRUE	FALSE	0.252	FALSE	FALSE	TRUE	FALSE	6	0.038		9.6903	9.0576	7.7056	7.5014	8.89	8.898	8.689	8.594	7.706	7.501	8.355	7.885	8.506	8.756	8.223	8.847	9.032	9.269	7.714	7.021	8.234	6.486	0.72	7.579	8.222	8.483	8.613	9.143	7.368	7.36
100060_i_at	Klk6	kallikrein 6	FALSE	FALSE	FALSE	0	FALSE	FALSE	0	FALSE	FALSE	FALSE	FALSE	1	0.683		1.0515	1.0103	0.9548	0.9116	1.192	0.998	1.521	0.997	0.955	0.912	1.029	1.216	0.891	0.911	1.003	1.105	0.96	0.912	0.937	0.816	1.105	0.944	0.283	0.954	1.035	1.028	0.987	0.943	0.876	1.025
100061_f_at	Klk6	kallikrein 6	FALSE	FALSE	FALSE	0	FALSE	FALSE	0	FALSE	FALSE	FALSE	FALSE	3	0.323		1.4166	1.4229	1.4933	1.4723	1.279	1.424	1.644	1.425	1.493	1.472	1.631	1.492	1.499	1.555	1.699	1.596	1.521	1.534	1.57	1.431	1.451	1.493	0.465	1.492	1.525	1.58	1.619	1.53	1.5	1.472
100062_at	Mcm3	minichromosome maintenance deficient 3 (S. cerevisiae)	TRUE	TRUE	TRUE	1.792	TRUE	FALSE	1.848	TRUE	FALSE	TRUE	FALSE	3	0.005		8.0862	8.2477	6.1064	6.6437	8.572	8.368	6.67	6.574	6.106	6.644	7.353	7.071	8.812	9.519	8.621	8.233	8.13	8.517	6.179	6.643	6.728	7.033	0.838	6.26	7.689	8.471	8.793	8.288	6.414	6.88
100064_f_at	Gja1	gap junction membrane channel protein alpha 1	TRUE	TRUE	TRUE	-0.741	FALSE	FALSE	1.149	TRUE	FALSE	FALSE	TRUE	1	0.001		6.5318	6.4642	7.4624	7.0159	4.227	3.832	2.981	2.78	7.462	7.016	8.095	8.224	8.076	8.094	7.778	7.564	7.351	7.75	6.683	7.006	7.236	7.491	0.898	7.239	8.161	8.083	7.673	7.551	6.844	7.363
100065_r_at	Gja1	gap junction membrane channel protein alpha 1	TRUE	TRUE	TRUE	-0.384	FALSE	FALSE	0.424	FALSE	FALSE	FALSE	FALSE	3	0.656		1.475	1.4451	2.3002	1.3887	1.553	1.311	0.891	1.125	2.3	1.389	1.578	1.864	2.824	1.905	2.593	1.284	2.095	1.975	1.219	1.446	1.298	1.859	0.296	1.792	1.94	2.046	2.107	2.019	1.334	1.579
100066_at	Gart	phosphoribosylglycinamide formyltransferase	TRUE	TRUE	TRUE	1.415	TRUE	FALSE	0.929	FALSE	FALSE	TRUE	FALSE	2	0.007		9.6957	9.5334	8.1631	8.2361	8.948	8.816	7.932	7.973	8.163	8.236	8.802	9.043	9.516	9.751	9.48	8.955	9.15	8.852	8.497	8.801	8.621	8.404	0.824	8.158	9.093	9.386	9.348	8.988	8.65	8.513
100067_at	Akr1b3	aldo-keto reductase family 1, member B3 (aldose reductase)	FALSE	FALSE	FALSE	0	FALSE	FALSE	0	FALSE	FALSE	FALSE	FALSE	1	0.342		1.4609	1.6028	1.3264	1.4303	1.537	1.641	1.722	1.575	1.326	1.43	1.557	1.58	1.366	1.42	1.411	1.486	1.377	1.397	1.499	1.482	1.457	1.482	0.454	1.393	1.51	1.479	1.403	1.391	1.49	1.47
100068_at	Aldh1a1	aldehyde dehydrogenase family 1, subfamily A1	FALSE	TRUE	TRUE	-3.752	FALSE	TRUE	0.405	FALSE	FALSE	FALSE	FALSE	1	0.184		2.5081	2.6202	6.3259	6.3066	5.974	5.683	5.953	4.894	6.326	6.307	6.725	8.301	8.078	7.664	5.805	5.827	5.382	5.357	5.328	7.072	5.769	8.389	0.555	6.228	7.879	7.338	6.096	5.342	6.202	7.079
100069_at	Cyp2f2	cytochrome P450, family 2, subfamily f, polypeptide 2	FALSE	FALSE	FALSE	0	FALSE	FALSE	0	FALSE	FALSE	FALSE	FALSE	3	0.204		1.1928	1.181	1.1268	1.1186	1.446	1.403	1.679	1.604	1.127	1.119	1.143	1.168	1.226	1.052	1.403	1.261	1.235	1.255	1.302	1.192	1.193	1.113	0.54	1.133	1.113	1.201	1.299	1.248	1.247	1.153
100071_at	Mup2	major urinary protein 2	FALSE	FALSE	FALSE	0	FALSE	FALSE	0	FALSE	FALSE	FALSE	FALSE	30	0.872		1.3606	1.4673	1.4547	1.5133	1.568	1.802	1.568	1.826	1.455	1.513	1.504	1.612	1.466	1.404	1.504	1.578	1.559	1.448	1.488	1.385	1.568	1.486	0.177	1.496	1.508	1.507	1.503	1.507	1.437	1.527
100072_at	Ciao1-pending	WD40 protein Ciao1	TRUE	TRUE	TRUE	-0.454	FALSE	FALSE	-0.497	FALSE	FALSE	FALSE	FALSE	1	0.191		6.5216	5.9559	6.9639	6.4226	5.36	5.826	6.166	6.014	6.964	6.423	6.922	6.767	7.291	6.961	6.066	4.487	7.034	7.176	6.205	6.384	6.471	6.759	0.549	6.591	7.268	6.509	5.602	7.073	6.297	6.615
100073_at	2510005D08Rik	RIKEN cDNA 2510005D08 gene	TRUE	TRUE	TRUE	2.121	TRUE	FALSE	0.295	FALSE	FALSE	TRUE	FALSE	6	0.012		3.7489	3.391	1.5841	1.314	2.045	2.506	1.789	2.173	1.584	1.314	1.806	1.798	2.251	2.516	1.792	1.942	2.356	2.822	1.531	1.605	1.504	1.574	0.796	1.4	2.007	2.085	2.024	2.574	1.569	1.539
100074_at	2400003B06Rik	RIKEN cDNA 2400003B06 gene	TRUE	TRUE	TRUE	0.524	FALSE	FALSE	0.318	FALSE	FALSE	FALSE	FALSE	6	0.633		3.2694	3.1727	2.6165	2.7771	3.395	4.822	3.833	3.748	2.617	2.777	2.538	2.869	2.664	2.902	2.755	2.623	2.938	2.868	2.211	2.824	2.557	2.819	0.307	2.688	2.741	2.728	2.718	2.9	2.518	2.688
100078_at	Apoa4	apolipoprotein A-IV	FALSE	FALSE	FALSE	0	FALSE	FALSE	0	FALSE	FALSE	FALSE	FALSE	10	0.454		1.5038	1.4404	1.4285	1.5056	1.598	1.643	1.554	1.554	1.429	1.506	1.47	1.514	1.422	1.426	1.42	1.533	1.501	1.527	1.513	1.543	1.517	1.499	0.395	1.473	1.468	1.46	1.458	1.516	1.528	1.508
100079_at	Ndufb9	NADH dehydrogenase (ubiquinone) 1 beta subcomplex, 9	TRUE	TRUE	TRUE	1.058	TRUE	FALSE	0.048	FALSE	FALSE	TRUE	FALSE	6	0.013		7.4295	6.9157	6.0682	6.1615	7.929	7.805	7.99	7.647	6.068	6.162	7.353	6.582	7.58	7.842	7.011	7.721	7.909	7.812	6.331	7.089	6.464	6.859	0.792	6.074	7.137	7.464	7.496	7.848	6.711	6.661
100080_at	Psp	parotid secretory protein	FALSE	FALSE	FALSE	0	FALSE	FALSE	0	FALSE	FALSE	FALSE	FALSE	30	0.021		1.0995	1.2399	1.1078	1.2601	1.168	1.149	1.238	1.348	1.108	1.26	1.075	1.008	1.17	1.118	1.208	1.252	1.148	1.091	1.205	1.149	1.327	1.251	0.762	1.181	1.053	1.127	1.239	1.119	1.177	1.289
100081_at	Stip1	stress-induced phosphoprotein 1	TRUE	TRUE	TRUE	0.69	FALSE	FALSE	1.664	TRUE	FALSE	FALSE	FALSE	10	0.637		5.2497	4.522	4.2542	4.1375	6.597	6.469	4.875	4.863	4.254	4.138	4.711	4.309	4.467	5.576	3.913	4.365	4.282	5.148	4.738	4.943	4.31	4.657	0.305	4.134	4.767	4.649	4.336	4.696	4.842	4.484
100082_at	Tcf1	transcription factor 1	FALSE	FALSE	FALSE	0	FALSE	FALSE	0	FALSE	FALSE	FALSE	FALSE	3	0.14		1.7281	1.8809	1.9697	1.9607	2.005	1.961	2.466	2.326	1.97	1.961	1.839	1.787	1.892	1.902	2.004	1.923	1.912	1.891	1.865	2.036	2.009	1.914	0.591	1.962	1.826	1.878	1.973	1.901	1.951	1.962
100084_at	Vil2	villin 2	TRUE	TRUE	TRUE	-0.763	FALSE	FALSE	0.21	FALSE	FALSE	FALSE	FALSE	2	0.554		6.845	6.5222	7.5755	7.3184	7.438	7.566	7.438	7.147	7.575	7.318	7.488	7.82	7.489	8.18	7.726	7.613	6.842	7.593	7.388	7.812	7.417	8.022	0.346	7.436	7.699	7.77	7.704	7.214	7.6	7.72
100085_at	Ggt1	gamma-glutamyltransferase 1	FALSE	FALSE	FALSE	0	FALSE	FALSE	0	FALSE	FALSE	FALSE	FALSE	10	0.406		1.3739	1.4302	1.3646	1.5169	1.327	1.451	1.397	2.133	1.365	1.517	1.406	1.583	1.497	1.449	1.39	1.495	1.39	1.444	1.586	1.536	1.471	1.502	0.419	1.441	1.492	1.477	1.44	1.417	1.561	1.486
100086_at	Lrpap1	low density lipoprotein receptor-related protein associated protein 1	TRUE	TRUE	TRUE	0.107	FALSE	FALSE	-1.273	FALSE	TRUE	FALSE	FALSE	10	0.406		2.4926	2.6022	2.4873	2.3929	2.739	2.936	3.819	4.402	2.487	2.393	2.341	3.188	2.506	2.281	2.262	2.203	2.249	2.245	3.385	2.354	2.414	2.422	0.419	2.456	2.698	2.49	2.181	2.252	2.869	2.418
100088_at	Ppp1cb	protein phosphatase 1, catalytic subunit, beta isoform	TRUE	TRUE	TRUE	-1.671	FALSE	TRUE	1.084	TRUE	FALSE	FALSE	FALSE	1	0.186		5.865	4.3903	7.3088	6.2895	8.124	7.538	7.211	6.284	7.309	6.29	8.088	8.387	7.793	7.345	7.387	6.907	6.549	7.367	7.133	8.559	6.693	7.398	0.553	6.836	8.084	7.792	7.029	6.97	7.845	7.046
100089_at	Ppic	peptidylprolyl isomerase C	TRUE	TRUE	TRUE	-0.435	FALSE	FALSE	0.576	FALSE	FALSE	TRUE	FALSE	6	0.039		7.6549	7.7521	8.1731	8.1034	7.7	7.347	7.106	6.79	8.173	8.103	8.281	8.807	9.005	8.721	8.737	8.335	8.637	8.831	7.22	8.072	7.272	8.127	0.719	8.113	8.648	8.711	8.616	8.726	7.647	7.699
100091_at	Ugalt2	UDP-galactose translocator 2	TRUE	TRUE	TRUE	0.734	FALSE	FALSE	0.971	FALSE	FALSE	FALSE	FALSE	6	0.68		9.8733	9.5282	8.8531	9.0805	8.678	8.36	7.423	7.672	8.853	9.081	9.091	9.242	9.297	8.995	9.076	8.222	8.788	9.758	9.068	8.598	9.298	8.729	0.284	8.946	9.254	9.019	8.716	9.266	8.833	9.014
100093_at	Pctk1	PCTAIRE-motif protein kinase 1	TRUE	TRUE	TRUE	0.052	FALSE	FALSE	0.043	FALSE	FALSE	FALSE	FALSE	10	0.393		4.765	4.6089	4.5445	4.7248	4.332	4.722	4.292	4.674	4.545	4.725	4.739	4.775	4.592	5.211	4.536	4.591	5.072	4.691	5.009	5.387	5.078	4.431	0.427	4.613	4.846	4.772	4.632	4.875	5.199	4.754
100094_at	Supt5h	suppressor of Ty 5 homolog (S. cerevisiae)	TRUE	TRUE	TRUE	-0.649	FALSE	FALSE	0.537	FALSE	FALSE	FALSE	TRUE	10	0.037		4.4913	4.7741	5.4129	5.1503	6.604	6.559	6.127	5.962	5.413	5.15	5.104	4.715	4.681	5.492	4.571	4.318	4.845	4.751	5.918	5.645	5.397	5.325	0.722	5.237	5.093	4.82	4.585	4.784	5.782	5.361
100095_at	Scarb1	scavenger receptor class B, member 1	TRUE	TRUE	TRUE	0.693	FALSE	FALSE	0.705	FALSE	FALSE	FALSE	FALSE	3	0.811		6.7346	6.2066	5.6799	5.8754	7.071	6.598	6.152	6.108	5.68	5.875	5.73	5.6	5.818	6.412	5.982	5.732	5.957	5.993	5.855	5.729	5.789	5.709	0.215	5.742	5.813	5.9	5.97	5.964	5.793	5.749
100099_at	Smpd1	sphingomyelin phosphodiesterase 1, acid lysosomal	FALSE	TRUE	TRUE	-0.604	FALSE	FALSE	-0.383	FALSE	FALSE	FALSE	FALSE	30	0.326		3.4674	3.8575	4.2795	4.2529	5.025	5.307	5.933	5.164	4.28	4.253	4.165	4.256	4.199	4.294	4.034	4.105	4.253	4.094	4.226	4.206	4.458	4.199	0.463	4.255	4.256	4.18	4.104	4.17	4.217	4.328
100100_at	Serpinb1a	serine (or cysteine) proteinase inhibitor, clade B (ovalbumin), member 1a	FALSE	FALSE	TRUE	0	FALSE	FALSE	-0.177	FALSE	FALSE	FALSE	FALSE	1	0.068		1.4717	1.3013	1.1426	1.2617	1.416	1.923	1.758	1.935	1.143	1.262	1.473	1.502	1.317	1.332	1.251	1.409	1.161	1.273	1.436	1.427	1.142	1.308	0.669	1.215	1.433	1.404	1.288	1.221	1.431	1.225
100101_at	Snrpa	small nuclear ribonucleoprotein polypeptide A	TRUE	TRUE	TRUE	0.117	FALSE	FALSE	2.981	TRUE	FALSE	FALSE	FALSE	10	0.103		2.015	1.9244	1.835	1.8696	6.58	7.055	4.458	3.215	1.835	1.87	1.626	1.416	1.484	1.511	1.534	1.892	1.761	1.658	1.701	2.106	1.794	1.914	0.627	1.858	1.497	1.532	1.695	1.711	1.903	1.854
100103_f_at	Dbhl1-pending	dopamine beta-hydroxylase-like 1	FALSE	FALSE	FALSE	0	FALSE	FALSE	0	FALSE	FALSE	FALSE	FALSE	30	0.442		1.719	1.8672	1.8011	1.8549	2.014	1.784	1.633	2.034	1.801	1.855	1.794	1.679	1.953	1.887	1.806	1.785	1.741	1.868	1.831	1.943	1.93	1.984	0.401	1.812	1.802	1.824	1.846	1.799	1.887	1.957
100104_r_at	2210010C04Rik	RIKEN cDNA 2210010C04 gene	FALSE	TRUE	FALSE	0.008	FALSE	FALSE	0	FALSE	FALSE	FALSE	FALSE	30	0.591		1.1457	1.2298	1.1261	1.2325	1.188	1.201	1.43	1.519	1.126	1.233	1.249	1.202	1.178	1.224	1.25	1.36	1.402	1.145	1.311	1.267	1.757	1.183	0.328	1.186	1.198	1.241	1.284	1.276	1.289	1.47
100106_at	Tff3	trefoil factor 3, intestinal	FALSE	FALSE	FALSE	0	FALSE	FALSE	0	FALSE	FALSE	FALSE	FALSE	3	0.543		1.6058	1.6108	1.5622	1.6885	1.681	1.652	1.55	1.728	1.562	1.689	1.573	1.677	1.792	1.815	1.69	1.729	1.67	1.694	1.643	1.786	1.696	1.773	0.351	1.613	1.678	1.727	1.75	1.678	1.715	1.735
100109_s_at	Krt1-13	keratin complex 1, acidic, gene 13	TRUE	TRUE	FALSE	-0.093	FALSE	FALSE	0	FALSE	FALSE	FALSE	FALSE	3	0.435		1.441	1.209	1.2594	1.5772	1.25	1.25	1.172	1.474	1.259	1.577	1.422	1.679	1.551	1.342	1.593	1.573	1.22	1.312	1.363	1.493	1.433	1.411	0.405	1.433	1.49	1.535	1.537	1.271	1.428	1.422
100112_at	Cxcl12	chemokine (C-X-C motif) ligand 12	FALSE	FALSE	FALSE	0	FALSE	FALSE	0	FALSE	FALSE	FALSE	FALSE	0	0.22		1.5178	1.6326	1.7659	1.9936	1.562	1.462	1.757	1.598	1.766	1.994	1.455	1.491	1.639	1.635	1.593	1.299	1.448	1.566	1.563	1.865	1.58	1.597	0.529	1.857	1.568	1.498	1.518	1.5	1.715	1.588
100113_s_at	Kifap3	kinesin-associated protein 3	TRUE	TRUE	FALSE	0.288	FALSE	FALSE	0	FALSE	FALSE	FALSE	FALSE	1	0.964		2.6115	2.3419	2.3082	2.0683	1.898	1.913	2	2.024	2.308	2.068	2.069	2.083	2.258	2.566	1.997	2.078	2.129	2.098	1.823	2.274	2.049	2.291	0.099	2.153	2.221	2.2	2.149	2.102	2.049	2.17
100115_at	2610028H07Rik	RIKEN cDNA 2610028H07 gene	TRUE	TRUE	TRUE	0.017	FALSE	FALSE	-0.13	FALSE	FALSE	FALSE	TRUE	30	0.036		3.3325	3.6848	3.4456	3.5376	3.596	3.744	3.943	3.657	3.446	3.538	3.589	3.601	3.477	3.555	3.621	4.188	3.029	3.39	3.807	3.966	3.939	4.139	0.725	3.518	3.487	3.674	3.822	3.218	3.886	4.039
100116_at	2810417H13Rik	RIKEN cDNA 2810417H13 gene	TRUE	TRUE	TRUE	2.111	TRUE	FALSE	5.763	TRUE	FALSE	TRUE	FALSE	6	0.026		10.1877	9.364	7.5423	7.7881	9.199	8.296	1.785	4.184	7.542	7.788	6.845	6.736	9.607	9.754	9.125	8.908	9.778	9.997	6.122	7.493	7.012	7.45	0.749	7.477	7.571	8.543	9.615	9.828	6.813	7.231
100117_at	Smac-pending	second mitochondria-derived activator of caspase	FALSE	FALSE	FALSE	0	FALSE	FALSE	0	FALSE	FALSE	FALSE	FALSE	1	0.688		1.307	1.2096	1.2893	1.4608	1.473	1.332	1.565	1.432	1.289	1.461	1.397	1.539	1.271	1.35	1.377	1.353	1.276	1.31	1.36	1.371	1.433	1.334	0.28	1.387	1.419	1.382	1.327	1.296	1.365	1.383
100120_at	Nid1	nidogen 1	FALSE	TRUE	FALSE	-0.41	FALSE	FALSE	0	FALSE	FALSE	FALSE	FALSE	0	0.258		1.0909	0.9069	1.4083	1.4093	1.129	0.953	1.068	1.142	1.408	1.409	1.282	1.448	1.568	1.147	1.233	1.22	1.116	0.934	1.131	1.283	1.058	1.417	0.503	1.404	1.387	1.326	1.243	1.023	1.208	1.237
100122_at	Gnb5	guanine nucleotide binding protein, beta 5	TRUE	TRUE	FALSE	-1.744	FALSE	TRUE	0	FALSE	FALSE	FALSE	FALSE	0	0.812		1.5735	1.6055	3.0905	3.576	1.515	1.457	2.013	2.208	3.09	3.576	2.581	3.048	3.343	3.104	3.064	3.021	2.864	2.976	2.733	3.748	3.028	3.39	0.214	3.298	2.961	3.011	3.154	2.909	3.241	3.209
100123_f_at	Itgb1	integrin beta 1 (fibronectin receptor beta)	TRUE	TRUE	TRUE	-0.93	FALSE	FALSE	0.071	FALSE	FALSE	FALSE	FALSE	3	0.295		11.5285	11.1403	12.1556	12.3731	10.171	9.766	9.778	10.016	12.156	12.373	12.216	12.592	12.764	12.551	12.805	12.336	12.023	12.22	12.489	12.572	12.212	12.782	0.481	12.252	12.453	12.586	12.608	12.118	12.531	12.497
100124_r_at	Itgb1	integrin beta 1 (fibronectin receptor beta)	TRUE	TRUE	TRUE	-0.775	FALSE	FALSE	0.231	FALSE	FALSE	FALSE	FALSE	30	0.575		7.348	7.6382	8.1703	8.3663	7.495	6.998	7.011	7.021	8.17	8.366	7.936	8.871	8.877	8.686	8.809	8.278	7.872	8.359	8.11	8.552	8.34	8.945	0.335	8.243	8.507	8.631	8.623	8.107	8.332	8.643
100125_at	Pa2g4	proliferation-associated 2G4	TRUE	TRUE	TRUE	0.251	FALSE	FALSE	0.924	FALSE	FALSE	FALSE	FALSE	6	0.126		6.5758	5.8207	6.2538	5.6402	5.948	6.065	5.229	4.937	6.254	5.64	5.573	6.402	7.049	7.48	6.413	5.755	7.099	6.425	5.14	5.227	5.581	5.289	0.604	5.829	6.475	6.554	6.458	6.725	5.187	5.435
100126_at	Chrac1	chromatin accessibility complex 1	TRUE	TRUE	TRUE	-0.04	FALSE	FALSE	0.193	FALSE	FALSE	FALSE	FALSE	1	0.308		6.0142	6.7983	6.4923	6.3997	6.314	6.127	5.705	6.35	6.492	6.4	6.864	6.915	7.026	7.074	6.038	6.371	6.429	6.911	6.405	6.895	7.015	6.287	0.473	6.405	7.058	6.804	6.334	6.658	6.651	6.651
100127_at	Crabp2	cellular retinoic acid binding protein II	FALSE	FALSE	FALSE	0	FALSE	FALSE	0	FALSE	FALSE	FALSE	FALSE	1	0.372		0.9682	1.0666	1.0967	1.0805	1.241	1.203	1.04	1.633	1.097	1.08	1.321	1.212	1.241	1.209	1.324	1.071	1.15	1.216	1.181	1.204	1.175	1.189	0.437	1.092	1.252	1.247	1.186	1.184	1.193	1.182
100128_at	Cdc2a	cell division cycle 2 homolog A (S. pombe)	TRUE	TRUE	TRUE	4.133	TRUE	FALSE	3.878	TRUE	FALSE	TRUE	FALSE	6	0.002		9.4612	9.9851	5.5913	5.5887	8.136	7.972	4.065	4.287	5.591	5.589	5.661	6.098	6.922	7.339	6.708	7.182	7.447	7.919	5.335	6.037	5.592	5.003	0.869	5.521	6.164	6.717	7.163	7.662	5.688	5.298
100130_at	Jun	Jun oncogene	TRUE	TRUE	TRUE	-2.137	FALSE	TRUE	-0.707	FALSE	FALSE	FALSE	FALSE	0	0.111		3.9493	4.4879	6.3687	6.3429	6.002	6.058	6.554	6.918	6.369	6.343	4.907	5.573	5.485	5.417	4.817	4.084	5.139	4.287	4.813	5.661	4.836	5.691	0.619	6.283	5.543	5.01	4.683	4.69	5.239	5.264
100131_at	Sgne1	secretory granule neuroendocrine protein 1, 7B2 protein	FALSE	FALSE	FALSE	0	FALSE	FALSE	0	FALSE	FALSE	FALSE	FALSE	30	0.297		1.2487	1.3326	1.0774	1.1601	1.273	1.172	1.263	1.208	1.077	1.16	1.178	1.155	1.207	1.291	1.214	1.137	1.245	1.257	1.228	1.271	1.401	1.179	0.48	1.112	1.195	1.208	1.197	1.249	1.25	1.29
100133_at	Fyn	Fyn proto-oncogene	TRUE	TRUE	TRUE	0.093	FALSE	FALSE	0.626	FALSE	FALSE	FALSE	FALSE	3	0.919		7.4031	8.2764	7.5288	7.9648	6.074	6.15	5.826	5.146	7.529	7.965	7.37	7.924	8.043	7.569	8.079	7.753	7.22	7.898	7.277	8.091	7.378	7.838	0.143	7.744	7.658	7.789	7.924	7.558	7.684	7.608
100134_at	Eng	endoglin	TRUE	TRUE	TRUE	-1.282	FALSE	TRUE	-0.869	FALSE	FALSE	FALSE	TRUE	10	0.012		6.9869	8.325	8.6375	9.2383	10.38	10.314	11.195	11.238	8.637	9.238	9.594	9.16	9.498	9.497	9.065	9.937	8.256	8.677	10.31	9.904	9.825	9.556	0.795	8.944	9.351	9.536	9.481	8.468	10.107	9.69
100136_at	Lamp2	lysosomal membrane glycoprotein 2	TRUE	TRUE	TRUE	-1.749	FALSE	TRUE	-0.408	FALSE	FALSE	FALSE	TRUE	10	0.025		4.0485	3.5626	5.8819	5.2273	4.12	4.397	4.915	4.418	5.882	5.227	5.994	5.851	5.691	5.234	4.49	5.174	4.615	5.14	5.774	6.282	5.401	5.633	0.75	5.555	5.922	5.463	4.832	4.878	6.028	5.517
100138_f_at	Rbm14	RNA binding motif protein 14	TRUE	TRUE	TRUE	-1.11	FALSE	TRUE	1.525	TRUE	FALSE	FALSE	FALSE	1	0.181		9.1561	8.7966	9.7917	10.3807	7.826	7.671	6.459	5.987	9.792	10.381	10.251	10.899	10.47	10.951	10.487	10.144	9.862	9.682	9.501	10.018	9.762	10.792	0.557	10.072	10.634	10.624	10.361	9.768	9.76	10.277
100139_at	Pcsk1n	proprotein convertase subtilisin/kexin type 1 inhibitor	FALSE	FALSE	FALSE	0	FALSE	FALSE	0	FALSE	FALSE	FALSE	FALSE	10	0.228		1.347	1.2854	1.3628	1.3264	1.553	1.719	1.471	1.94	1.363	1.326	1.389	1.492	1.322	1.399	1.37	1.296	1.384	1.376	1.412	1.456	1.347	1.415	0.523	1.349	1.424	1.384	1.32	1.381	1.434	1.381
100141_at	Fau	Finkel-Biskis-Reilly murine sarcoma virus (FBR-MuSV) ubiquitously expressed (fox derived)	FALSE	TRUE	FALSE	0.026	FALSE	FALSE	0	FALSE	FALSE	FALSE	FALSE	10	0.462		2.3334	2.2637	2.17	2.3746	2.072	2.295	2	2.047	2.17	2.375	2.52	2.342	2.285	2.374	2.393	2.572	2.273	2.475	2.39	2.705	2.55	2.509	0.391	2.287	2.37	2.419	2.435	2.378	2.547	2.529
100142_at	Dgcr2	DiGeorge syndrome critical region gene 2	TRUE	TRUE	TRUE	0.4	FALSE	FALSE	0.075	FALSE	FALSE	FALSE	FALSE	1	0.8		4.4696	3.9533	3.8099	3.8139	4.033	4.037	4.187	3.732	3.81	3.814	3.719	3.908	3.686	3.605	3.981	2.742	3.976	3.459	3.573	3.717	3.355	3.776	0.221	3.806	3.839	3.609	3.381	3.716	3.645	3.565
100143_at	Zyx	zyxin	FALSE	FALSE	FALSE	0	FALSE	FALSE	0	FALSE	FALSE	FALSE	FALSE	10	0.416		1.5741	1.6806	1.4482	1.5207	1.302	1.485	1.494	1.719	1.448	1.521	1.592	1.505	1.585	1.488	1.657	1.628	1.406	1.633	1.564	1.705	1.595	1.616	0.415	1.491	1.52	1.578	1.62	1.522	1.634	1.606
100144_at	Ncl	nucleolin	TRUE	TRUE	TRUE	0.724	FALSE	FALSE	0.459	FALSE	FALSE	FALSE	FALSE	6	0.079		11.9223	11.4634	11.3598	10.5784	11.661	11.789	11.276	11.257	11.36	10.578	9.956	10.155	11.401	11.172	10.348	10.857	12.194	12.128	9.855	10.334	10.023	10.92	0.655	10.857	10.52	10.61	10.959	12.126	10.098	10.472
100147_at	Aco1	aconitase 1	FALSE	FALSE	FALSE	0	FALSE	FALSE	0	FALSE	FALSE	FALSE	FALSE	3	0.666		1.2893	1.3506	1.2292	1.4109	1.459	1.38	1.734	1.502	1.229	1.411	1.349	1.453	1.381	1.445	1.461	1.431	1.336	1.462	1.388	1.392	1.346	1.474	0.291	1.322	1.391	1.427	1.439	1.399	1.39	1.41
100148_at	Ctcf	CCCTC-binding factor	TRUE	TRUE	TRUE	0.941	FALSE	FALSE	1.029	TRUE	FALSE	FALSE	FALSE	3	0.681		5.5699	5.9341	4.9482	4.6737	5.776	5.753	4.602	4.869	4.948	4.674	3.807	4.631	4.982	5.575	4.795	4.761	4.88	4.82	3.954	4.687	3.961	4.758	0.283	4.727	4.565	4.775	5.043	4.824	4.323	4.36
100149_at	Mcm6	minichromosome maintenance deficient 6 (MIS5 homolog, S. pombe) (S. cerevisiae)	FALSE	FALSE	FALSE	0	FALSE	FALSE	0	FALSE	FALSE	FALSE	FALSE	2	0.653		1.4608	1.4345	1.3224	1.4414	1.384	1.565	1.478	1.759	1.322	1.441	1.511	1.635	1.421	1.346	1.564	1.612	1.292	1.423	1.41	1.479	1.485	1.477	0.297	1.404	1.48	1.518	1.517	1.364	1.444	1.481
100150_f_at	Ins2	insulin II	FALSE	FALSE	FALSE	0	FALSE	FALSE	0	FALSE	FALSE	FALSE	FALSE	10	0.428		1.1497	1.2725	1.1723	1.1346	1.192	1.275	1.28	1.27	1.172	1.135	1.166	1.121	1.095	1.17	1.154	1.167	1.112	1.127	1.17	1.179	1.124	1.146	0.408	1.155	1.136	1.144	1.155	1.12	1.175	1.135
100151_at	Tde1	tumor differentially expressed 1	TRUE	TRUE	TRUE	-1.338	FALSE	TRUE	0.345	FALSE	FALSE	FALSE	FALSE	1	0.799		10.3981	9.5432	11.459	11.1587	11.857	11.558	11.475	11.25	11.459	11.159	11.345	11.533	11.449	11.463	11.465	10.798	11.368	11.219	11.322	11.451	11.11	11.53	0.221	11.295	11.497	11.372	11.176	11.289	11.387	11.32
100152_at	Ncam1	neural cell adhesion molecule 1	FALSE	FALSE	FALSE	0	FALSE	FALSE	0	FALSE	FALSE	FALSE	FALSE	10	0.894		1.1323	1.2607	1.1815	1.168	1.28	1.204	1.297	1.211	1.182	1.168	1.2	1.149	1.116	1.154	1.173	1.179	1.15	1.12	1.224	1.137	1.21	1.065	0.162	1.179	1.158	1.159	1.164	1.136	1.18	1.138
100153_at	Ncam1	neural cell adhesion molecule 1	TRUE	TRUE	FALSE	0.576	FALSE	FALSE	0	FALSE	FALSE	FALSE	FALSE	1	0.383		3.0811	2.2969	2.1644	2.0619	2.13	1.97	2.006	1.929	2.164	2.062	2.119	2.426	2.718	2.047	1.936	1.943	1.836	1.944	2.105	2.238	2.036	2.31	0.432	2.091	2.365	2.248	2.01	1.883	2.172	2.173
100154_at	Tapbp	TAP binding protein	TRUE	TRUE	TRUE	-2.541	FALSE	TRUE	-0.099	FALSE	FALSE	FALSE	FALSE	1	0.1		9.1876	8.3625	11.478	11.1535	8.261	8.219	8.372	8.306	11.478	11.154	11.045	11.516	11.179	10.954	10.981	10.258	10.646	9.637	10.596	11.221	10.964	11.386	0.63	11.308	11.312	11.02	10.644	10.139	10.909	11.175
100155_at	Ddr1	discoidin domain receptor family, member 1	FALSE	FALSE	FALSE	0	FALSE	FALSE	0	FALSE	FALSE	FALSE	FALSE	30	0.603		1.6345	1.6984	1.8359	2.2465	1.653	1.91	1.745	1.783	1.836	2.247	1.912	1.892	2.069	2.027	1.873	2.442	1.786	1.961	1.85	1.866	1.878	2.476	0.322	2.038	1.915	2.029	2.168	1.872	1.858	2.177
100156_at	Mcm5	minichromosome maintenance deficient 5, cell division cycle 46 (S. cerevisiae)	TRUE	TRUE	TRUE	5.137	TRUE	FALSE	2.508	TRUE	FALSE	TRUE	FALSE	6	0.012		8.7486	7.7105	3.5061	2.6781	9.793	9.566	7.159	7.183	3.506	2.678	2.567	3.291	3.602	4.038	5.133	3.865	7.223	4.394	2.188	1.418	2.286	2.162	0.795	3.069	3.024	3.682	4.571	5.801	1.804	2.224
100213_f_at	Rpl41	ribosomal protein L41	TRUE	TRUE	TRUE	0.736	FALSE	FALSE	0.389	FALSE	FALSE	FALSE	FALSE	6	0.088		13.7849	13.8024	12.8362	13.2798	14.306	14.391	13.932	13.988	12.836	13.28	13.787	13.454	13.684	13.721	13.499	13.594	13.703	13.795	13.486	13.121	13.691	13.114	0.644	13.055	13.634	13.683	13.557	13.748	13.304	13.403
100225_f_at	Psmc3	proteasome (prosome, macropain) 26S subunit, ATPase 3	TRUE	TRUE	TRUE	0.602	FALSE	FALSE	0.058	FALSE	FALSE	TRUE	FALSE	3	0.01		6.4547	6.0865	5.4888	5.8488	4.91	5.03	5.536	4.289	5.489	5.849	6.092	6.208	6.778	7.007	6.755	6.339	6.302	6.227	5.633	5.722	5.844	6.24	0.807	5.626	6.328	6.633	6.684	6.251	5.679	6.042
100272_at	Smcy	selected mouse cDNA on the Y	FALSE	TRUE	FALSE	-0.272	FALSE	FALSE	0	FALSE	FALSE	FALSE	FALSE	30	0.678		1.1318	1.3488	1.4837	1.5402	1.323	1.199	1.369	1.22	1.484	1.54	1.339	1.426	1.524	1.345	1.365	1.402	1.186	1.462	1.617	1.455	1.284	1.859	0.285	1.505	1.409	1.396	1.404	1.322	1.536	1.572
100277_at	Inhba	inhibin beta-A	FALSE	TRUE	TRUE	-0.748	FALSE	FALSE	-0.14	FALSE	FALSE	FALSE	FALSE	0	0.348		3.4385	3.2471	3.9848	4.1959	3.515	3.611	3.591	3.816	3.985	4.196	3.815	4.063	4.342	3.657	3.69	3.82	3.297	3.8	3.936	4.074	3.913	3.98	0.451	4.075	4.001	3.908	3.803	3.544	4.005	3.946
100278_at	Cdkn1b	cyclin-dependent kinase inhibitor 1B (P27)	FALSE	FALSE	FALSE	0	FALSE	FALSE	0	FALSE	FALSE	FALSE	FALSE	10	0.091		1.1507	1.2471	1.2719	1.314	1.353	1.435	1.288	1.475	1.272	1.314	1.181	1.273	1.294	1.207	1.273	1.309	1.217	1.228	1.368	1.313	1.278	1.342	0.64	1.293	1.227	1.25	1.291	1.222	1.341	1.31
100279_at	Siat5	sialyltransferase 5	FALSE	FALSE	FALSE	0	FALSE	FALSE	0	FALSE	FALSE	FALSE	FALSE	10	0.563		1.2482	1.0657	1.1618	1.2649	1.276	1.294	1.528	1.19	1.162	1.265	1.37	1.221	1.244	1.239	1.214	1.257	1.206	1.228	1.25	1.339	1.26	1.147	0.341	1.217	1.28	1.264	1.223	1.218	1.294	1.203
100280_at	Hist1h1t	histone 1, H1t	FALSE	TRUE	FALSE	-0.18	FALSE	FALSE	0	FALSE	FALSE	FALSE	FALSE	0	0.168		1.2861	1.2643	1.3662	1.5436	1.393	1.345	1.575	1.832	1.366	1.544	1.423	1.414	1.359	1.295	1.34	1.359	1.276	1.27	1.434	1.399	1.399	1.221	0.567	1.46	1.396	1.359	1.333	1.275	1.417	1.31
100281_at	Gcl	germ cell-less homolog (Drosophila)	FALSE	FALSE	FALSE	0	FALSE	FALSE	0	FALSE	FALSE	FALSE	FALSE	10	0.439		1.1781	1.2872	1.1746	1.1774	1.532	1.291	1.308	1.582	1.175	1.177	1.298	1.391	1.233	1.214	1.274	1.317	1.309	1.258	1.321	1.28	1.237	1.304	0.403	1.188	1.296	1.294	1.258	1.287	1.3	1.27
100282_at	Htr7	5-hydroxytryptamine (serotonin) receptor 7	FALSE	TRUE	FALSE	0.008	FALSE	FALSE	0	FALSE	FALSE	FALSE	FALSE	30	0.692		1.6768	1.7162	1.6839	1.693	1.888	1.917	1.953	2.576	1.684	1.693	1.802	1.948	1.756	1.716	1.885	1.781	1.803	1.775	1.775	1.747	1.737	1.909	0.278	1.703	1.816	1.821	1.788	1.793	1.76	1.823
100283_at	Sox10	SRY-box containing gene 10	FALSE	FALSE	FALSE	0	FALSE	FALSE	0	FALSE	FALSE	FALSE	FALSE	10	0.41		1.3141	1.29	1.3339	1.4045	1.421	1.658	1.659	1.728	1.334	1.405	1.323	1.438	1.386	1.341	1.349	1.355	1.301	1.392	1.386	1.508	1.39	1.454	0.417	1.37	1.378	1.367	1.35	1.347	1.447	1.422
100284_at	Zic4	zinc finger protein of the cerebellum 4	FALSE	FALSE	FALSE	0	FALSE	FALSE	0	FALSE	FALSE	FALSE	FALSE	6	0.512		1.2543	1.1739	1.2756	1.2607	1.316	1.557	1.395	1.51	1.276	1.261	1.234	1.304	1.27	1.259	1.184	1.261	1.316	1.283	1.296	1.261	1.24	1.322	0.366	1.266	1.277	1.252	1.229	1.298	1.279	1.281
100285_at	Col4a3	procollagen, type IV, alpha 3	FALSE	FALSE	FALSE	0	FALSE	FALSE	0	FALSE	FALSE	FALSE	FALSE	10	0.628		1.0373	1.1094	1.1162	1.1109	1.144	1.282	1.24	1.262	1.116	1.111	1.05	1.199	1.141	0.975	1.178	1.198	1.138	1.139	1.146	1.261	1.135	1.267	0.31	1.123	1.085	1.115	1.158	1.141	1.203	1.201
100286_at	Mst1	macrophage stimulating 1 (hepatocyte growth factor-like)	FALSE	FALSE	FALSE	0	FALSE	FALSE	0	FALSE	FALSE	FALSE	FALSE	10	0.798		1.3232	1.3041	1.284	1.3486	1.478	1.534	1.43	1.687	1.284	1.349	1.342	1.181	1.354	1.319	1.32	1.282	1.269	1.379	1.323	1.403	1.307	1.255	0.222	1.31	1.287	1.299	1.32	1.322	1.363	1.281
100287_at	Igbp1b-pending	immunoglobulin (CD79A) binding protein 1b	FALSE	FALSE	FALSE	0	FALSE	FALSE	0	FALSE	FALSE	FALSE	FALSE	30	0.68		1.2252	1.2263	1.3221	1.198	1.439	1.501	1.613	1.386	1.322	1.198	1.306	1.3	1.22	1.263	1.279	1.37	1.3	1.344	1.304	1.384	1.276	1.441	0.284	1.268	1.273	1.286	1.301	1.324	1.344	1.358
100289_at	Efna3	ephrin A3	TRUE	TRUE	TRUE	0.077	FALSE	FALSE	-1.362	FALSE	TRUE	FALSE	FALSE	0	0.93		2.4509	3.2048	2.7086	2.7928	3.563	4.685	5.095	5.877	2.709	2.793	2.479	3.019	2.539	2.524	3	2.305	2.713	2.571	2.564	2.606	2.513	2.557	0.133	2.767	2.683	2.628	2.602	2.647	2.584	2.535
100290_f_at	6230416J20Rik	RIKEN cDNA 6230416J20 gene	TRUE	TRUE	TRUE	0.452	FALSE	FALSE	2.573	TRUE	FALSE	TRUE	FALSE	3	0.022		5.0462	4.7568	4.1907	4.7075	4.729	4.644	2.287	1.94	4.191	4.707	4.67	5.165	7.006	7.463	6.544	7.135	5.416	6.315	4.602	4.974	4.64	5.99	0.758	4.33	5.41	6.517	7.217	5.828	4.791	5.315
100291_at	Cbl	Casitas B-lineage lymphoma	FALSE	FALSE	FALSE	0	FALSE	FALSE	0	FALSE	FALSE	FALSE	FALSE	6	0.56		1.3679	1.3569	1.4029	1.3671	1.956	1.95	1.997	2.108	1.403	1.367	1.52	1.369	1.447	1.498	1.426	1.375	1.478	1.474	1.458	1.356	1.405	1.502	0.343	1.381	1.461	1.448	1.413	1.475	1.407	1.454
100292_at	Sh2d2a	SH2 domain protein 2A	FALSE	FALSE	FALSE	0	FALSE	FALSE	0	FALSE	FALSE	FALSE	FALSE	30	0.761		1.3949	1.5234	1.4477	1.463	1.635	1.705	1.647	1.836	1.448	1.463	1.431	1.414	1.509	1.533	1.436	1.541	1.382	1.535	1.553	1.487	1.618	1.432	0.242	1.449	1.45	1.481	1.509	1.456	1.52	1.525
100293_at	2210039B01Rik	RIKEN cDNA 2210039B01 gene	TRUE	TRUE	FALSE	-0.374	FALSE	FALSE	0	FALSE	FALSE	FALSE	TRUE	10	0.011		2.4946	2.8172	2.9462	3.1136	2.99	2.422	2.514	2.906	2.946	3.114	2.718	3.324	3.296	3.156	3.158	3.194	2.687	3.109	3.678	4.067	3.615	3.691	0.798	3.019	3.065	3.162	3.21	2.895	3.873	3.653
100294_at	Dffb	DNA fragmentation factor, beta subunit	FALSE	FALSE	FALSE	0	FALSE	FALSE	0	FALSE	FALSE	FALSE	FALSE	3	0.221		1.3465	1.3643	1.2813	1.3099	1.852	1.64	1.642	1.896	1.281	1.31	1.19	1.255	1.304	1.169	1.342	1.505	1.283	1.342	1.287	1.411	1.324	1.234	0.528	1.303	1.193	1.279	1.401	1.315	1.349	1.279
100295_at	2010309G21Rik	RIKEN cDNA 2010309G21 gene	FALSE	FALSE	FALSE	0	FALSE	FALSE	0	FALSE	FALSE	FALSE	FALSE	0	0.122		1.6603	1.7758	1.6086	1.6802	1.586	1.631	1.665	2.227	1.609	1.68	1.51	1.389	1.542	1.477	1.533	1.513	1.591	1.624	1.565	1.476	1.637	1.499	0.607	1.639	1.473	1.475	1.541	1.605	1.521	1.568
100296_at	Tex2	testis expressed gene 2	FALSE	TRUE	FALSE	-0.001	FALSE	FALSE	0	FALSE	FALSE	FALSE	FALSE	6	0.882		2.0974	2.2038	2.1742	2.1295	2.46	2.555	2.481	3.229	2.174	2.129	2.079	2.062	2.056	2.099	2.325	1.873	2.286	2.112	2.13	2.035	2.145	2.045	0.17	2.151	2.075	2.071	2.103	2.198	2.083	2.095
100297_at	1600024A01Rik	RIKEN cDNA 1600024A01 gene	TRUE	TRUE	TRUE	-1.703	FALSE	TRUE	-0.299	FALSE	FALSE	FALSE	FALSE	10	0.286		7.1937	7.4431	9.082	8.961	6.517	6.407	6.832	6.689	9.082	8.961	8.761	8.795	8.734	8.585	9.294	8.882	7.956	9.298	9.395	10.126	8.641	9.643	0.486	9.045	8.68	8.802	9.013	8.635	9.76	9.142
100298_at	Pspn	persephin	FALSE	FALSE	FALSE	0	FALSE	FALSE	0	FALSE	FALSE	FALSE	FALSE	6	0.11		1.5265	1.5406	1.5474	1.4569	1.896	1.983	2.167	2.725	1.547	1.457	1.487	1.525	1.542	1.572	1.532	1.549	1.604	1.599	1.588	1.606	1.514	1.595	0.62	1.499	1.52	1.537	1.552	1.601	1.597	1.554
100299_f_at	Igk-V28	immunoglobulin kappa chain variable 28 (V28)	FALSE	FALSE	TRUE	0	FALSE	FALSE	0.232	FALSE	FALSE	FALSE	FALSE	30	0.044		1.0428	1.0114	1.1524	1.1519	1.491	1.354	1.255	1.125	1.152	1.152	1.009	1.132	1.164	0.974	1.195	1.271	1.109	1.101	1.212	1.218	1.292	1.29	0.709	1.159	1.043	1.11	1.211	1.107	1.215	1.291
100300_at	Cybb	cytochrome b-245, beta polypeptide	FALSE	FALSE	TRUE	0	FALSE	FALSE	1.257	TRUE	FALSE	FALSE	FALSE	6	0.128		1.4708	1.6199	1.6114	1.6423	3.008	3.529	2.286	1.738	1.611	1.642	1.487	1.575	1.583	1.536	1.581	1.51	1.696	1.635	1.563	1.575	1.661	1.558	0.602	1.623	1.548	1.535	1.559	1.664	1.569	1.61
100301_at	Esrrb	estrogen related receptor, beta	FALSE	FALSE	FALSE	0	FALSE	FALSE	0	FALSE	FALSE	FALSE	FALSE	1	0.186		1.4399	1.4354	1.3483	1.4091	1.548	1.637	1.604	1.917	1.348	1.409	1.439	1.69	1.399	1.383	1.335	1.366	1.523	1.362	1.28	1.332	1.36	1.374	0.553	1.388	1.527	1.445	1.322	1.445	1.306	1.367
100302_at	Maff	v-maf musculoaponeurotic fibrosarcoma oncogene family, protein F (avian)	FALSE	FALSE	FALSE	0	FALSE	FALSE	0	FALSE	FALSE	FALSE	FALSE	6	0.686		1.3123	1.3169	1.2552	1.3228	1.561	1.642	1.606	1.912	1.255	1.323	1.229	1.297	1.202	1.274	1.285	1.269	1.391	1.249	1.309	1.305	1.334	1.252	0.281	1.291	1.253	1.252	1.27	1.321	1.307	1.293
100303_at	H2-M10.1	histocompatibility 2, M region locus 10.1	FALSE	FALSE	FALSE	0	FALSE	FALSE	0	FALSE	FALSE	FALSE	FALSE	6	0.648		1.2669	1.1647	1.2813	1.2145	1.292	1.409	1.526	1.607	1.281	1.214	1.179	1.363	1.217	1.248	1.214	1.246	1.292	1.34	1.279	1.235	1.25	1.304	0.3	1.25	1.264	1.243	1.224	1.317	1.257	1.277
100304_at	Krt2-1	keratin complex 2, basic, gene 1	TRUE	TRUE	TRUE	0.1	FALSE	FALSE	-1.337	FALSE	TRUE	FALSE	FALSE	30	0.053		2.2154	2.387	2.194	2.2084	2.046	2.166	3.749	3.137	2.194	2.208	1.929	1.747	2.033	1.827	2.165	2.075	2.17	2.049	2.101	1.877	2.546	2.142	0.693	2.2	1.845	1.92	2.125	2.109	1.989	2.344
100305_g_at	H2-M10.1	histocompatibility 2, M region locus 10.1	FALSE	FALSE	FALSE	0	FALSE	FALSE	0	FALSE	FALSE	FALSE	FALSE	10	0.532		1.8553	1.7863	1.875	1.7793	2.148	2.004	2.045	2.501	1.875	1.779	1.819	1.885	1.963	1.911	1.844	1.848	1.892	1.875	1.918	1.934	2.004	1.848	0.356	1.819	1.885	1.889	1.871	1.881	1.926	1.926
100306_at	2700007P21Rik	RIKEN cDNA 2700007P21 gene	TRUE	TRUE	FALSE	-1.654	FALSE	TRUE	0	FALSE	FALSE	FALSE	FALSE	1	0.276		5.4259	5.4097	6.589	7.5538	3.994	2.802	4.161	3.541	6.589	7.554	7.414	7.72	7.808	7.896	6.974	7.385	6.127	7.383	7.464	7.908	7.417	7.284	0.492	7.037	7.708	7.647	7.287	6.745	7.687	7.35
100307_at	Nfix	nuclear factor I/X	TRUE	TRUE	TRUE	-1.498	FALSE	TRUE	0.258	FALSE	FALSE	FALSE	FALSE	3	0.272		3.1961	4.699	4.8753	6.016	3.428	3.451	3.048	3.314	4.875	6.016	5.858	6.186	5.82	5.894	6.13	6.727	4.957	5.618	6.561	5.896	6.417	5.815	0.495	5.494	5.824	6.146	6.276	5.302	6.228	6.116
100308_at	Col8a1	procollagen, type VIII, alpha 1	FALSE	FALSE	FALSE	0	FALSE	FALSE	0	FALSE	FALSE	FALSE	FALSE	1	0.646		1.436	1.4665	1.4329	1.4315	1.417	1.564	1.508	1.787	1.433	1.431	1.399	1.525	1.492	1.563	1.395	1.474	1.465	1.502	1.454	1.528	1.388	1.456	0.301	1.425	1.491	1.485	1.457	1.481	1.491	1.422
100309_at	Met	met proto-oncogene	FALSE	FALSE	FALSE	0	FALSE	FALSE	0	FALSE	FALSE	FALSE	FALSE	10	0.244		1.0115	0.9996	0.9645	1.0043	1.215	1.057	1.324	1.329	0.965	1.004	0.887	0.94	1.136	1.041	1.02	1.03	0.984	0.966	1.089	1.077	1.102	1.02	0.513	0.972	0.964	1.015	1.064	0.971	1.084	1.061
100311_f_at	Ear1	eosinophil-associated ribonuclease 1	TRUE	FALSE	TRUE	0.68	FALSE	FALSE	0.568	FALSE	FALSE	FALSE	FALSE	3	0.018		1.8437	1.9159	1.1403	1.259	1.636	2.352	1.681	1.171	1.14	1.259	1.039	0.986	1.119	1.086	1.346	1.38	1.321	1.112	0.997	1.076	1.203	1.042	0.772	1.205	0.992	1.132	1.347	1.218	1.037	1.123
100313_at	Itga8	integrin alpha 8	FALSE	FALSE	FALSE	0	FALSE	FALSE	0	FALSE	FALSE	FALSE	FALSE	10	0.213		1.33	1.2378	1.2462	1.2472	1.241	1.482	1.163	1.315	1.246	1.247	1.289	1.436	1.308	1.449	1.365	1.309	1.324	1.278	1.375	1.457	1.372	1.27	0.534	1.246	1.365	1.375	1.339	1.301	1.416	1.321
100314_f_at	NA	NA	FALSE	FALSE	FALSE	0	FALSE	FALSE	0	FALSE	FALSE	FALSE	FALSE	0	0.191		1.4198	1.3642	1.4586	1.4062	1.321	1.558	1.339	1.414	1.459	1.406	1.322	1.343	1.227	1.387	1.321	1.362	1.3	1.309	1.324	1.408	1.329	1.317	0.55	1.434	1.327	1.316	1.337	1.305	1.366	1.323
100315_at	Atp8a1	ATPase, aminophospholipid transporter (APLT), class I, type 8A, member 1	FALSE	FALSE	FALSE	0	FALSE	FALSE	0	FALSE	FALSE	FALSE	FALSE	0	0.498		1.3957	1.3104	1.4191	1.453	1.91	1.613	1.622	1.261	1.419	1.453	1.479	1.394	1.351	1.392	1.409	1.324	1.403	1.32	1.416	1.401	1.362	1.476	0.373	1.439	1.424	1.389	1.357	1.362	1.408	1.419
100317_at	Ppef2	protein phosphatase, EF hand calcium-binding domain 2	FALSE	FALSE	FALSE	0	FALSE	FALSE	0	FALSE	FALSE	FALSE	FALSE	10	0.24		1.2731	1.4447	1.0598	1.1735	1.087	1.429	1.359	1.412	1.06	1.173	1.194	1.191	1.147	1.156	1.189	1.283	1.121	1.094	1.19	1.24	1.185	1.19	0.515	1.124	1.161	1.197	1.212	1.11	1.215	1.187
100318_at	1700014P03Rik	RIKEN cDNA 1700014P03 gene	FALSE	FALSE	FALSE	0	FALSE	FALSE	0	FALSE	FALSE	FALSE	FALSE	30	0.214		2.0287	1.9688	2.0094	2.0363	2.247	2.05	2.269	2.24	2.009	2.036	1.96	1.824	2.062	2.012	2.076	1.991	2.042	1.974	2.101	2.048	2.04	2.123	0.533	2.014	1.93	1.982	2.063	2.005	2.075	2.082
100319_at	Il10	interleukin 10	FALSE	FALSE	FALSE	0	FALSE	FALSE	0	FALSE	FALSE	FALSE	FALSE	10	0.396		1.2301	1.1916	1.32	1.5637	1.293	1.132	1.419	1.179	1.32	1.564	1.369	1.28	1.453	1.316	1.341	1.499	1.223	1.452	1.499	1.603	1.361	1.441	0.425	1.439	1.336	1.368	1.428	1.337	1.551	1.401
100320_at	Kpna4	karyopherin (importin) alpha 4	FALSE	FALSE	FALSE	0	FALSE	FALSE	0	FALSE	FALSE	FALSE	FALSE	30	0.014		1.2268	1.3175	1.2207	1.3225	1.133	1.168	1.337	1.363	1.221	1.322	1.319	1.325	1.398	1.326	1.176	1.411	1.088	1.177	1.334	1.303	1.582	1.485	0.786	1.268	1.336	1.341	1.304	1.131	1.318	1.533
100321_f_at	2210418O10Rik	RIKEN cDNA 2210418O10 gene	FALSE	TRUE	FALSE	-0.49	FALSE	FALSE	0	FALSE	FALSE	FALSE	FALSE	30	0.25		1.1513	1.5669	1.8002	1.8982	1.112	0.759	1.371	1.027	1.8	1.898	1.606	1.814	2.352	2.026	1.553	1.63	1.528	1.648	1.71	2.461	2.065	3.329	0.509	1.797	1.925	1.876	1.756	1.572	2.087	2.697
100322_at	Igh-4	immunoglobulin heavy chain 4 (serum IgG1)	FALSE	TRUE	TRUE	-0.13	FALSE	FALSE	0.49	FALSE	FALSE	FALSE	TRUE	0	0.024		1.3799	1.5725	1.6333	1.5791	2.183	1.831	1.48	1.554	1.633	1.579	1.318	1.416	1.409	1.417	1.422	1.49	1.495	1.567	1.544	1.534	1.658	1.482	0.753	1.602	1.385	1.387	1.47	1.529	1.539	1.57
100323_at	Amd2	S-adenosylmethionine decarboxylase 2	TRUE	TRUE	TRUE	-0.665	FALSE	FALSE	0.853	FALSE	FALSE	FALSE	FALSE	10	0.099		8.5349	9.2744	9.4706	9.6684	8.655	8.608	8.004	7.553	9.471	9.668	8.576	9.598	9.644	9.428	9.205	9.677	7.706	8.796	9.457	10.438	9.279	9.849	0.631	9.542	9.201	9.37	9.528	8.243	9.948	9.564
100324_g_at	Amd2	S-adenosylmethionine decarboxylase 2	TRUE	TRUE	TRUE	-0.198	FALSE	FALSE	1.743	TRUE	FALSE	FALSE	FALSE	30	0.695		1.5249	1.5782	2.0348	1.4634	4.305	2.649	1.975	1.495	2.035	1.463	1.417	1.937	1.723	1.396	1.506	1.598	1.198	1.489	1.285	1.931	1.47	2.381	0.276	1.754	1.655	1.591	1.535	1.345	1.608	1.926
100325_at	Gp49a	glycoprotein 49 A	TRUE	TRUE	TRUE	-0.358	FALSE	FALSE	0.718	FALSE	FALSE	FALSE	TRUE	10	0.001		3.0573	0.929	1.8683	2.835	2.387	2.222	1.54	1.633	1.868	2.835	1.925	2.128	1.421	1.175	1.523	0.985	1.282	3.213	5.183	5.706	1.98	2.755	0.887	2.377	1.922	1.451	1.174	2.255	5.444	2.367
100326_f_at	Klra8	killer cell lectin-like receptor, subfamily A, member 8	FALSE	FALSE	TRUE	0	FALSE	FALSE	0.09	FALSE	FALSE	FALSE	FALSE	10	0.023		1.0396	1.4621	0.9921	1.2716	1.283	1.747	1.538	1.312	0.992	1.272	1.548	1.494	1.521	1.462	1.415	1.611	1.22	1.398	1.564	1.594	1.641	1.493	0.757	1.141	1.482	1.548	1.483	1.312	1.579	1.567
100327_at	Lta	lymphotoxin A	FALSE	TRUE	FALSE	-1.138	FALSE	TRUE	0	FALSE	FALSE	FALSE	FALSE	10	0.666		3.1806	2.8678	3.9052	4.4191	2.735	3.117	3.311	2.83	3.905	4.419	4.144	4.399	4.429	4.23	4.389	4.185	3.466	4.507	4.204	4.942	4.268	4.708	0.291	4.161	4.277	4.321	4.291	3.986	4.573	4.488
100328_s_at	Pira3	paired-Ig-like receptor A3	FALSE	TRUE	TRUE	0.242	FALSE	FALSE	0.544	FALSE	FALSE	FALSE	FALSE	30	0.255		2.0299	2.4032	2.007	1.9418	2.768	3.81	2.468	3.023	2.007	1.942	1.844	1.754	2.11	2.024	1.962	1.799	1.898	1.846	2.248	1.983	2.187	2.102	0.506	1.95	1.898	1.923	1.956	1.865	2.116	2.144
100329_at	Spi1-6	serine protease inhibitor 1-6	FALSE	FALSE	FALSE	0	FALSE	FALSE	0	FALSE	FALSE	FALSE	FALSE	10	0.244		1.1154	1.1416	1.0022	1.0798	1.399	1.228	1.567	1.322	1.002	1.08	1.099	1.022	1.074	1.072	1.066	1.202	1.112	1.136	1.187	1.133	1.152	1.076	0.513	1.043	1.05	1.088	1.126	1.125	1.16	1.114
100330_at	Tdpx-ps1	thioredoxin peroxidase, pseudogene 1	FALSE	FALSE	FALSE	0	FALSE	FALSE	0	FALSE	FALSE	FALSE	FALSE	3	0.984		1.1155	1.0972	1.0035	1.1281	0.988	1.012	1.317	1.12	1.003	1.128	1.026	1.191	1.014	1.022	1.102	1.157	1.068	1.055	1.066	1.059	1.088	1.005	0.07	1.076	1.066	1.08	1.097	1.065	1.062	1.046
100331_g_at	Tdpx-ps1	thioredoxin peroxidase, pseudogene 1	TRUE	TRUE	TRUE	1.095	TRUE	FALSE	0.396	FALSE	FALSE	TRUE	FALSE	6	0.001		11.7291	10.8361	10.3827	9.9922	11.134	10.89	10.635	10.598	10.383	9.992	11.077	10.496	10.367	10.688	10.578	10.704	11.228	11.293	9.753	9.678	10.172	10.207	0.884	10.211	10.689	10.669	10.566	11.267	9.715	10.189
100332_s_at	Prdx6	peroxiredoxin 6	TRUE	TRUE	TRUE	-0.632	FALSE	FALSE	0.589	FALSE	FALSE	FALSE	FALSE	10	0.333		5.4454	4.4991	6.0237	5.184	8.274	8.378	7.566	7.907	6.024	5.184	5.651	5.819	5.674	5.715	4.909	5.305	5.609	5.527	5.52	6.26	5.52	5.29	0.459	5.58	5.835	5.549	5.184	5.56	5.891	5.405
100333_at	Saa1	serum amyloid A 1	FALSE	TRUE	FALSE	-0.09	FALSE	FALSE	0	FALSE	FALSE	FALSE	TRUE	10	0.007		1.4994	1.4464	1.536	1.5905	1.587	1.861	1.633	1.791	1.536	1.59	1.465	1.447	1.614	1.514	1.55	1.635	1.5	1.619	1.751	1.768	1.646	1.651	0.826	1.558	1.478	1.531	1.609	1.558	1.76	1.648
100334_f_at	Klk13	kallikrein 13	FALSE	FALSE	FALSE	0	FALSE	FALSE	0	FALSE	FALSE	FALSE	FALSE	10	0.297		1.4011	1.4276	1.2963	1.2911	1.345	1.365	1.447	1.419	1.296	1.291	1.274	1.283	1.358	1.357	1.426	1.24	1.443	1.372	1.485	1.357	1.351	1.269	0.48	1.288	1.302	1.325	1.351	1.406	1.421	1.31
100335_at	Atp7b	ATPase, Cu++ transporting, beta polypeptide	FALSE	FALSE	FALSE	0	FALSE	FALSE	0	FALSE	FALSE	FALSE	FALSE	30	0.755		1.2844	1.3112	1.3565	1.5499	1.376	1.426	1.636	1.474	1.357	1.55	1.399	1.347	1.448	1.392	1.41	1.461	1.442	1.407	1.382	1.445	1.432	1.491	0.246	1.45	1.385	1.403	1.444	1.424	1.414	1.462
100336_s_at	Bglap1	bone gamma carboxyglutamate protein 1	FALSE	FALSE	FALSE	0	FALSE	FALSE	0	FALSE	FALSE	FALSE	FALSE	30	0.154		1.8794	1.9966	1.8862	1.8792	1.817	2.061	2.214	2.333	1.886	1.879	1.832	1.661	1.761	1.714	1.834	1.851	1.806	1.844	1.958	1.829	2.023	1.829	0.579	1.886	1.734	1.756	1.832	1.826	1.893	1.926
100337_at	Cacna1e	calcium channel, voltage-dependent, R type, alpha 1E subunit	FALSE	FALSE	FALSE	0	FALSE	FALSE	0	FALSE	FALSE	FALSE	FALSE	6	0.829		1.4964	1.5556	1.4485	1.4722	1.668	1.332	1.573	1.675	1.449	1.472	1.484	1.564	1.393	1.454	1.476	1.53	1.486	1.529	1.498	1.475	1.416	1.466	0.204	1.47	1.485	1.48	1.473	1.51	1.486	1.441
100338_s_at	Cacna1e	calcium channel, voltage-dependent, R type, alpha 1E subunit	FALSE	FALSE	FALSE	0	FALSE	FALSE	0	FALSE	FALSE	FALSE	FALSE	6	0.612		1.2528	1.271	1.2532	1.3307	1.33	1.363	1.444	1.566	1.253	1.331	1.319	1.158	1.348	1.352	1.245	1.329	1.364	1.375	1.383	1.333	1.332	1.319	0.317	1.283	1.277	1.293	1.317	1.367	1.358	1.326
100339_at	Slc10a1	solute carrier family 10 (sodium/bile acid cotransporter family), member 1	FALSE	FALSE	FALSE	0	FALSE	FALSE	0	FALSE	FALSE	FALSE	FALSE	3	0.299		1.2232	1.3193	1.3235	1.3069	1.489	1.736	1.696	1.786	1.323	1.307	1.308	1.062	1.263	1.289	1.503	1.284	1.28	1.175	1.375	1.284	1.36	1.315	0.479	1.315	1.187	1.273	1.395	1.228	1.329	1.337
100340_at	Slc10a1	solute carrier family 10 (sodium/bile acid cotransporter family), member 1	FALSE	FALSE	FALSE	0	FALSE	FALSE	0	FALSE	FALSE	FALSE	FALSE	1	0.23		0.9857	0.9377	0.9925	0.971	1.316	0.933	1.02	0.882	0.993	0.971	1.057	1.183	0.939	0.926	0.959	0.885	0.931	0.952	1.037	0.929	0.94	1.023	0.522	0.992	1.076	0.997	0.888	0.945	0.983	0.981
100341_g_at	Slc10a1	solute carrier family 10 (sodium/bile acid cotransporter family), member 1	FALSE	FALSE	FALSE	0	FALSE	FALSE	0	FALSE	FALSE	FALSE	FALSE	3	0.166		1.0366	1.1908	1.0526	1.145	1.079	1.15	1.443	1.317	1.053	1.145	1.149	1.051	1.153	1.082	1.214	1.294	1.058	1.17	1.163	1.258	1.142	1.136	0.569	1.105	1.075	1.153	1.235	1.116	1.21	1.139
100342_i_at	Tuba1	tubulin, alpha 1	TRUE	TRUE	TRUE	-2.172	FALSE	TRUE	-0.072	FALSE	FALSE	FALSE	FALSE	1	0.05		9.501	9.3477	11.7507	11.4411	8.582	7.635	8.663	7.697	11.751	11.441	11.581	11.343	11.82	12.031	11.405	11.039	10.328	10.265	11.12	11.865	11.162	12.154	0.697	11.544	11.675	11.615	11.385	10.28	11.494	11.658
100343_f_at	Tuba1	tubulin, alpha 1	TRUE	TRUE	TRUE	1.066	TRUE	FALSE	2.025	TRUE	FALSE	FALSE	FALSE	1	0.397		11.0347	9.9297	9.8542	8.9779	11.241	11.356	9.387	9.159	9.854	8.978	9.213	9.622	10.281	10.584	9.349	9.195	10.222	9.448	8.881	8.939	9.281	8.96	0.425	9.312	9.848	9.806	9.602	9.802	8.913	9.121
100344_at	BC026585	cDNA sequence BC026585	TRUE	TRUE	TRUE	-0.432	FALSE	FALSE	-0.517	FALSE	FALSE	FALSE	FALSE	10	0.076		8.6478	8.9347	9.1479	9.2992	7.831	7.945	8.233	8.577	9.148	9.299	9.077	9.048	8.991	8.914	9.002	8.896	8.391	8.835	9.067	9.708	9.051	9.447	0.659	9.228	9.044	8.98	8.935	8.614	9.387	9.249
100345_f_at	Vamp8	vesicle-associated membrane protein 8	TRUE	TRUE	TRUE	-0.462	FALSE	FALSE	-0.344	FALSE	FALSE	FALSE	FALSE	30	0.266		9.7109	9.7387	9.8896	10.4838	11.138	11.094	11.515	11.405	9.89	10.484	10.882	10.337	10.514	10.797	10.05	10.165	10.236	10.46	10.667	10.373	11.209	10.461	0.499	10.166	10.697	10.528	10.175	10.342	10.521	10.835
100346_at	Fgf9	fibroblast growth factor 9	FALSE	TRUE	FALSE	0.086	FALSE	FALSE	0	FALSE	FALSE	FALSE	FALSE	30	0.897		1.3761	1.5019	1.2991	1.4068	1.379	1.729	1.345	1.719	1.299	1.407	1.429	1.589	1.263	1.326	1.631	1.39	1.308	1.375	1.448	1.369	1.577	1.413	0.16	1.376	1.413	1.435	1.437	1.349	1.407	1.495
100347_at	D17892	expressed sequence D17892	FALSE	FALSE	FALSE	0	FALSE	FALSE	0	FALSE	FALSE	FALSE	FALSE	10	0.735		1.3527	1.2151	1.3989	1.437	1.439	1.553	1.265	1.509	1.399	1.437	1.285	1.357	1.533	1.501	1.402	1.374	1.283	1.492	1.427	1.595	1.426	1.534	0.256	1.401	1.39	1.416	1.441	1.382	1.511	1.48
100348_at	X83313	EST X83313	TRUE	TRUE	FALSE	2.608	TRUE	FALSE	0	FALSE	FALSE	FALSE	TRUE	10	0.029		3.9607	6.966	3.0136	2.6962	4.034	3.857	2.879	2.828	3.014	2.696	4.567	5.393	5.816	4.748	5.112	5.167	3.498	3.684	4.771	6.198	3.632	5.612	0.74	2.874	4.899	5.399	5.078	3.597	5.484	4.622
100349_at	Rrm2	ribonucleotide reductase M2	FALSE	FALSE	FALSE	0	FALSE	FALSE	0	FALSE	FALSE	FALSE	FALSE	3	0.046		1.4575	1.4868	1.5201	1.5337	1.35	1.695	1.544	1.639	1.52	1.534	1.523	1.379	1.652	1.464	1.675	1.808	1.533	1.473	1.568	1.581	1.529	1.577	0.704	1.53	1.439	1.576	1.732	1.504	1.574	1.553
100350_at	NA	NA	FALSE	FALSE	FALSE	0	FALSE	FALSE	0	FALSE	FALSE	FALSE	FALSE	30	0.135		1.1876	1.135	1.292	1.3422	1.115	1.178	1.244	1.113	1.292	1.342	1.301	1.612	1.371	1.402	1.49	1.429	1.154	1.233	1.29	1.437	1.459	1.57	0.595	1.327	1.415	1.447	1.428	1.197	1.364	1.515
100351_f_at	Defcr2	defensin related cryptdin 2	FALSE	FALSE	FALSE	0	FALSE	FALSE	0	FALSE	FALSE	FALSE	FALSE	10	0.63		1.1233	1.3086	1.1713	1.2858	1.222	1.278	1.442	1.244	1.171	1.286	1.131	1.192	1.2	1.136	1.259	1.189	1.205	1.152	1.161	1.345	1.198	1.232	0.309	1.23	1.155	1.176	1.22	1.179	1.253	1.215
100352_at	Hspa4	heat shock protein 4	FALSE	FALSE	FALSE	0	FALSE	FALSE	0	FALSE	FALSE	FALSE	FALSE	0	0.663		1.3266	1.2746	1.3244	1.1778	1.384	1.636	1.394	1.481	1.324	1.178	1.031	1.213	1.221	1.185	1.21	1.251	1.275	1.101	1.215	1.211	1.272	1.212	0.293	1.247	1.141	1.176	1.245	1.186	1.213	1.242
100353_g_at	Hspa4	heat shock protein 4	TRUE	TRUE	TRUE	0.216	FALSE	FALSE	0.898	FALSE	FALSE	FALSE	FALSE	6	0.212		3.0423	1.8218	2.4718	1.9608	3.247	3.586	2.856	2.18	2.472	1.961	1.739	1.726	1.997	2.008	1.854	1.791	2.437	2.125	1.977	1.993	1.861	1.948	0.534	2.186	1.86	1.817	1.92	2.271	1.985	1.905
100354_at	Tbx14	T-box 14	FALSE	FALSE	FALSE	0	FALSE	FALSE	0	FALSE	FALSE	FALSE	FALSE	10	0.07		1.2023	1.2763	1.1235	1.187	1.215	1.178	1.376	1.343	1.123	1.187	1.056	1.041	1.064	1.145	1.139	1.136	1.148	1.179	1.227	1.173	1.215	1.111	0.667	1.152	1.061	1.087	1.147	1.162	1.2	1.163
100355_g_at	Tbx14	T-box 14	FALSE	FALSE	FALSE	0	FALSE	FALSE	0	FALSE	FALSE	FALSE	FALSE	10	0.625		1.2262	1.2402	1.1946	1.2681	1.223	1.245	1.542	1.602	1.195	1.268	1.151	1.259	1.215	1.19	1.094	1.2	1.2	1.247	1.246	1.221	1.161	1.242	0.311	1.228	1.218	1.184	1.157	1.223	1.234	1.202
100356_at	3110031O14Rik	RIKEN cDNA 3110031O14 gene	FALSE	FALSE	FALSE	0	FALSE	FALSE	0	FALSE	FALSE	FALSE	FALSE	30	0.087		1.0931	1.2851	1.1766	1.2162	1.448	1.467	1.522	1.414	1.177	1.216	1.106	1.012	1.175	1.156	1.158	1.148	1.178	1.214	1.257	1.183	1.227	1.226	0.645	1.188	1.092	1.117	1.178	1.193	1.22	1.227
100357_g_at	3110031O14Rik	RIKEN cDNA 3110031O14 gene	TRUE	TRUE	FALSE	0.424	FALSE	FALSE	0	FALSE	FALSE	FALSE	FALSE	6	0.434		2.0398	2.0953	1.6405	1.6472	2.203	1.992	2.263	3.036	1.641	1.647	1.613	1.412	1.533	1.686	1.679	1.548	1.741	1.677	1.642	1.598	1.615	1.603	0.405	1.637	1.541	1.567	1.636	1.707	1.62	1.609
100358_s_at	Tcp10a	t-complex protein 10a	FALSE	FALSE	FALSE	0	FALSE	FALSE	0	FALSE	FALSE	FALSE	FALSE	6	0.701		1.5525	1.4964	1.435	1.5326	2.055	1.98	1.872	3.528	1.435	1.533	1.426	1.54	1.513	1.437	1.518	1.465	1.592	1.511	1.53	1.466	1.483	1.486	0.273	1.485	1.479	1.48	1.489	1.552	1.498	1.485
100359_at	Tcp10	t-complex protein-10 complex	FALSE	FALSE	FALSE	0	FALSE	FALSE	0	FALSE	FALSE	FALSE	FALSE	30	0.205		1.2358	1.2443	1.3486	1.3565	1.256	1.482	1.393	1.711	1.349	1.356	1.433	1.599	1.467	1.452	1.42	1.427	1.394	1.432	1.584	1.3	1.513	1.896	0.539	1.356	1.501	1.482	1.412	1.414	1.442	1.704
100360_f_at	NA	NA	FALSE	FALSE	TRUE	0	FALSE	FALSE	0.095	FALSE	FALSE	FALSE	FALSE	6	0.056		2.6024	2.2425	2.0537	1.9779	4.702	4.696	4.577	4.632	2.054	1.978	1.909	1.677	1.919	1.89	2.037	2.015	2.041	2.038	1.86	1.889	2.062	1.899	0.688	2.012	1.808	1.883	2.038	2.038	1.875	1.98
100361_f_at	Capns1	calpain, small subunit 1	FALSE	FALSE	FALSE	0	FALSE	FALSE	0	FALSE	FALSE	FALSE	FALSE	10	0.73		1.4739	1.6946	1.5783	1.853	1.606	1.787	1.161	1.37	1.578	1.853	1.842	1.799	1.886	1.788	1.765	1.853	1.749	1.734	1.693	2.104	1.976	1.775	0.259	1.716	1.821	1.837	1.809	1.741	1.899	1.875
100362_f_at	NA	NA	FALSE	FALSE	TRUE	0	FALSE	FALSE	0.936	FALSE	FALSE	FALSE	FALSE	3	0.806		1.779	1.6877	1.9548	1.9264	3.377	3.333	2.35	2.489	1.955	1.926	1.806	1.928	2.087	1.94	1.948	1.919	1.827	1.948	1.954	1.982	1.869	1.934	0.217	1.929	1.915	1.944	1.971	1.884	1.968	1.902
100363_at	Syt9	synaptotagmin 9	FALSE	FALSE	FALSE	0	FALSE	FALSE	0	FALSE	FALSE	FALSE	FALSE	10	0.366		1.178	1.1085	1.1096	1.177	1.525	1.262	1.308	1.167	1.11	1.177	1.168	1.227	1.127	1.137	1.324	1.241	1.247	1.168	1.307	1.228	1.184	1.174	0.441	1.154	1.152	1.199	1.247	1.211	1.267	1.179
100364_at	Syt6	synaptotagmin 6	FALSE	FALSE	FALSE	0	FALSE	FALSE	0	FALSE	FALSE	FALSE	FALSE	2	0.002		1.1873	1.2871	1.1617	1.194	1.293	1.209	1.413	1.549	1.162	1.194	1.37	1.369	1.377	1.315	1.352	1.36	1.284	1.274	1.34	1.335	1.257	1.309	0.879	1.183	1.349	1.376	1.34	1.281	1.337	1.283
100365_at	Syt7	synaptotagmin 7	FALSE	FALSE	FALSE	0	FALSE	FALSE	0	FALSE	FALSE	FALSE	FALSE	10	0.404		1.3364	1.3922	1.3397	1.4074	1.509	1.329	1.872	1.988	1.34	1.407	1.275	1.381	1.279	1.215	1.291	1.332	1.308	1.407	1.385	1.394	1.415	1.272	0.421	1.379	1.304	1.283	1.293	1.359	1.389	1.343
100366_at	Casp9	caspase 9	FALSE	TRUE	FALSE	0.008	FALSE	FALSE	0	FALSE	FALSE	FALSE	FALSE	10	0.27		1.921	2.0319	1.9477	1.9887	2.148	2.183	2.107	2.297	1.948	1.989	2.209	2.268	2.182	2.095	2.191	2.126	2.044	1.95	2.008	2.449	2.212	2.166	0.496	1.979	2.194	2.203	2.125	2.001	2.228	2.189
100367_g_at	Casp9	caspase 9	FALSE	TRUE	TRUE	-0.047	FALSE	FALSE	-0.146	FALSE	FALSE	FALSE	FALSE	6	0.897		2.0131	1.9363	1.9476	2.0954	2.173	2.561	2.39	2.636	1.948	2.095	2.04	2.132	2.031	2.085	2.215	2.021	2.124	2.076	2.018	2.129	2.11	2.084	0.16	2.027	2.065	2.089	2.101	2.102	2.073	2.097
100368_at	Casp9	caspase 9	FALSE	FALSE	FALSE	0	FALSE	FALSE	0	FALSE	FALSE	FALSE	FALSE	3	0.523		1.186	1.2869	1.1359	1.1464	1.567	1.381	1.461	1.345	1.136	1.146	1.29	1.208	1.196	1.132	1.327	1.215	1.217	1.247	1.13	1.193	1.182	1.157	0.361	1.152	1.205	1.229	1.237	1.236	1.161	1.17
100369_at	Siat7f	sialytransferase 7 ((alpha-N-acetylneuraminyl 2,3-betagalactosyl-1,3)-N-acetyl galactosaminide alpha-2,6-sialytransferase) F	FALSE	FALSE	FALSE	0	FALSE	FALSE	0	FALSE	FALSE	FALSE	FALSE	30	0.794		1.2877	1.3303	1.3334	1.4382	1.589	1.56	1.584	1.841	1.333	1.438	1.248	1.445	1.447	1.409	1.266	1.363	1.402	1.385	1.402	1.443	1.525	1.384	0.224	1.376	1.388	1.368	1.346	1.39	1.423	1.454
100370_at	Slc12a5	solute carrier family 12, member 5	FALSE	FALSE	FALSE	0	FALSE	FALSE	0	FALSE	FALSE	FALSE	FALSE	6	0.124		1.3778	1.4957	1.4412	1.468	1.273	1.512	1.499	1.882	1.441	1.468	1.471	1.482	1.462	1.458	1.526	1.414	1.586	1.515	1.527	1.508	1.519	1.504	0.606	1.456	1.471	1.467	1.466	1.551	1.517	1.512
100371_at	Hnrpa1	heterogeneous nuclear ribonucleoprotein A1	TRUE	TRUE	TRUE	-0.003	FALSE	FALSE	-0.236	FALSE	FALSE	FALSE	FALSE	6	0.053		1.8247	1.3536	1.8525	1.3316	2.007	1.747	1.941	2.285	1.853	1.332	1.456	1.645	1.899	1.4	1.44	1.719	2.121	2.07	1.102	1.136	1.397	1.81	0.693	1.581	1.597	1.582	1.616	2.092	1.119	1.603
100372_at	Gabrg1	gamma-aminobutyric acid (GABA-A) receptor, subunit gamma 1	FALSE	FALSE	FALSE	0	FALSE	FALSE	0	FALSE	FALSE	FALSE	FALSE	10	0.758		1.2104	1.0857	1.2679	1.4188	1.299	0.967	1.28	1.152	1.268	1.419	1.155	1.653	1.171	1.11	1.339	1.499	1.267	1.078	1.325	1.653	1.315	1.43	0.244	1.371	1.291	1.306	1.332	1.181	1.488	1.373
100373_at	Slc39a1	solute carrier family 39 (zinc transporter), member 1	FALSE	FALSE	FALSE	0	FALSE	FALSE	0	FALSE	FALSE	FALSE	FALSE	10	0.941		1.7093	1.5624	1.6243	1.6849	1.851	1.685	1.943	1.627	1.624	1.685	1.813	1.602	1.547	1.691	1.651	1.66	1.668	1.666	1.676	1.737	1.693	1.669	0.124	1.661	1.68	1.66	1.634	1.669	1.706	1.681
100374_at	Dmrt1	doublesex and mab-3 related transcription factor 1	FALSE	FALSE	FALSE	0	FALSE	FALSE	0	FALSE	FALSE	FALSE	FALSE	2	0.22		1.2035	1.2593	1.1452	1.2686	1.109	1.293	1.859	1.174	1.145	1.269	1.363	1.338	1.298	1.243	1.361	1.335	1.025	1.235	1.312	1.21	1.192	1.249	0.528	1.217	1.307	1.334	1.314	1.133	1.261	1.22
100375_i_at	NA	NA	FALSE	FALSE	FALSE	0	FALSE	FALSE	0	FALSE	FALSE	FALSE	FALSE	10	0.649		1.0595	1.1983	1.104	1.0849	1.207	1.441	1.031	0.996	1.104	1.085	1.313	1.631	1.191	1.143	1.712	1.243	1.191	1.155	1.217	1.649	1.156	1.149	0.299	1.13	1.323	1.384	1.363	1.184	1.432	1.153
100376_f_at	NA	NA	FALSE	FALSE	TRUE	0	FALSE	FALSE	0.746	FALSE	FALSE	FALSE	FALSE	30	0.662		1.3588	1.3714	1.2461	1.2696	2.231	2.534	1.558	1.715	1.246	1.27	1.255	1.042	1.275	1.245	1.21	1.244	1.167	1.262	1.259	1.291	1.341	1.239	0.293	1.249	1.183	1.209	1.254	1.212	1.275	1.29
100377_f_at	Igh-4	immunoglobulin heavy chain 4 (serum IgG1)	FALSE	FALSE	TRUE	0	FALSE	FALSE	0.884	FALSE	FALSE	FALSE	FALSE	3	0.038		1.3682	1.1126	1.3038	1.3407	1.901	2.604	1.332	1.405	1.304	1.341	1.218	1.165	1.351	1.404	1.435	1.372	1.319	1.352	1.373	1.406	1.397	1.347	0.721	1.313	1.231	1.32	1.434	1.332	1.389	1.372
100378_at	NA	NA	FALSE	FALSE	FALSE	0	FALSE	FALSE	0	FALSE	FALSE	FALSE	FALSE	10	0.164		1.2632	1.4114	1.3786	1.4652	1.18	1.399	1.204	1.623	1.379	1.465	1.431	1.197	1.473	1.43	1.454	1.478	1.275	1.369	1.546	1.487	1.496	1.423	0.571	1.415	1.343	1.41	1.488	1.32	1.516	1.459
100379_f_at	Aqp7	aquaporin 7	TRUE	TRUE	TRUE	-0.642	FALSE	FALSE	-0.781	FALSE	FALSE	FALSE	FALSE	30	0.368		13.3345	13.3911	13.814	14.1958	12.139	12.29	12.974	13.016	13.814	14.196	13.857	14.018	13.851	13.611	14.055	13.739	13.421	13.758	13.949	13.358	14.007	14.092	0.44	14.023	13.864	13.838	13.841	13.595	13.653	14.05
100380_at	H3f3a	H3 histone, family 3A	TRUE	TRUE	TRUE	-0.812	FALSE	FALSE	0.286	FALSE	FALSE	FALSE	FALSE	2	0.947		8.6532	8.3122	9.4766	9.1122	9.632	9.557	9.386	9.23	9.477	9.112	9.723	9.566	9.657	9.516	9.657	9.642	9.332	9.889	8.69	10.221	8.991	9.745	0.118	9.306	9.598	9.654	9.614	9.614	9.455	9.368
100381_at	Acta1	actin, alpha 1, skeletal muscle	FALSE	FALSE	FALSE	0	FALSE	FALSE	0	FALSE	FALSE	FALSE	FALSE	10	0.009		1.0557	1.2266	1.1745	1.1318	1.135	1.269	1.216	1.389	1.174	1.132	1.087	1.049	1.075	1.068	1.151	1.119	1.089	1.134	1.265	1.175	1.135	1.128	0.809	1.155	1.062	1.08	1.13	1.112	1.22	1.132
100382_at	Siat7a	sialyltransferase 7 ((alpha-N-acetylneuraminyl 2,3-beta-galactosyl-1,3)-N-acetyl galactosaminde alpha-2,6-sialyltransferase) A	FALSE	FALSE	FALSE	0	FALSE	FALSE	0	FALSE	FALSE	FALSE	FALSE	30	0.161		1.1754	1.3591	1.3051	1.4702	1.202	1.268	1.256	1.579	1.305	1.47	1.313	1.242	1.317	1.429	1.382	1.787	1.305	1.425	1.526	1.422	1.533	1.671	0.573	1.392	1.261	1.398	1.572	1.367	1.474	1.602
100383_at	Zfp179	zinc finger protein 179	FALSE	FALSE	FALSE	0	FALSE	FALSE	0	FALSE	FALSE	FALSE	FALSE	10	0.806		1.2693	1.3602	1.3511	1.3357	1.637	1.5	1.644	1.703	1.351	1.336	1.353	1.471	1.391	1.275	1.395	1.302	1.242	1.463	1.414	1.437	1.418	1.385	0.217	1.349	1.389	1.367	1.33	1.354	1.425	1.402
100384_at	Hsf4	heat shock transcription factor 4	FALSE	FALSE	FALSE	0	FALSE	FALSE	0	FALSE	FALSE	FALSE	FALSE	10	0.928		1.2219	1.536	1.2546	1.2663	1.367	1.418	1.316	1.611	1.255	1.266	1.242	1.252	1.281	1.228	1.185	1.348	1.182	1.323	1.257	1.324	1.233	1.226	0.135	1.26	1.247	1.255	1.267	1.252	1.291	1.23
100385_at	Glra1	glycine receptor, alpha 1 subunit	FALSE	TRUE	FALSE	-0.08	FALSE	FALSE	0	FALSE	FALSE	FALSE	FALSE	6	0.255		2.3326	2.2819	2.387	2.3875	2.62	2.548	2.897	3.237	2.387	2.387	2.354	2.341	2.35	2.246	2.414	2.516	2.51	2.424	2.432	2.41	2.326	2.45	0.506	2.396	2.309	2.353	2.436	2.47	2.421	2.388
100386_at	Gnaz	guanine nucleotide binding protein, alpha z subunit	FALSE	FALSE	FALSE	0	FALSE	FALSE	0	FALSE	FALSE	FALSE	FALSE	6	0.577		1.5587	1.4982	1.5079	1.479	1.604	1.617	1.858	1.855	1.508	1.479	1.406	1.496	1.562	1.559	1.484	1.529	1.526	1.585	1.458	1.526	1.499	1.439	0.335	1.485	1.487	1.508	1.534	1.553	1.492	1.469
100387_f_at	Klra12	killer cell lectin-like receptor subfamily A, member 12	FALSE	FALSE	FALSE	0	FALSE	FALSE	0	FALSE	FALSE	FALSE	FALSE	3	0.433		1.1364	0.9499	0.9923	0.9653	0.958	1.177	1.179	1.274	0.992	0.965	1.015	1.16	1.034	0.936	1.203	1.266	0.984	1.092	1.084	1.027	1.179	1.085	0.406	0.997	1.01	1.098	1.175	1.044	1.055	1.132
100388_at	Gnao	guanine nucleotide binding protein, alpha o	FALSE	FALSE	FALSE	0	FALSE	FALSE	0	FALSE	FALSE	FALSE	FALSE	10	0.199		1.2345	1.347	1.3455	1.3547	1.308	1.445	1.531	1.401	1.345	1.355	1.388	1.419	1.438	1.365	1.436	1.412	1.349	1.422	1.418	1.607	1.426	1.576	0.544	1.352	1.394	1.414	1.417	1.386	1.512	1.501
100389_at	Colq	collagen-like tail subunit (single strand of homotrimer) of asymmetric acetylcholinesterase	FALSE	FALSE	FALSE	0	FALSE	FALSE	0	FALSE	FALSE	FALSE	FALSE	1	0.263		1.7484	1.7616	1.7165	1.7947	2.026	1.965	2.375	2.526	1.717	1.795	1.933	2.066	1.802	1.73	1.818	1.758	1.74	1.735	1.805	1.94	1.761	1.859	0.501	1.772	1.931	1.864	1.736	1.743	1.872	1.81
100390_s_at	Bfsp1	beaded filament structural protein in lens-CP94	FALSE	FALSE	FALSE	0	FALSE	FALSE	0	FALSE	FALSE	FALSE	FALSE	10	0.294		1.5017	1.4251	1.4683	1.5409	1.515	1.561	1.775	1.622	1.468	1.541	1.417	1.549	1.492	1.485	1.589	1.548	1.481	1.569	1.584	1.583	1.524	1.563	0.481	1.508	1.47	1.508	1.559	1.526	1.583	1.543
100391_at	Mapk8	mitogen activated protein kinase 8	FALSE	FALSE	FALSE	0	FALSE	FALSE	0	FALSE	FALSE	FALSE	FALSE	30	0.649		1.0923	1.1298	1.0325	1.0266	1.212	1.301	1.413	1.366	1.032	1.027	0.977	1.126	1.056	0.935	1.049	1.094	1.022	1.075	1.152	1.057	1.113	1.097	0.299	1.036	1.024	1.035	1.051	1.05	1.104	1.105
100392_at	Apel-pending	apelin	FALSE	FALSE	FALSE	0	FALSE	FALSE	0	FALSE	FALSE	FALSE	FALSE	3	0.815		2.3082	2.3065	2.3984	2.594	2.455	2.513	2.851	2.848	2.398	2.594	2.413	2.423	2.546	2.517	2.468	2.659	2.431	2.546	2.647	2.285	2.575	2.551	0.213	2.491	2.439	2.502	2.579	2.487	2.466	2.563
100393_at	Vip	vasoactive intestinal polypeptide	FALSE	FALSE	FALSE	0	FALSE	FALSE	0	FALSE	FALSE	FALSE	FALSE	1	0.319		1.2111	1.1549	1.0258	1.21	1.178	1.352	1.363	1.598	1.026	1.21	1.185	1.449	1.299	1.243	1.14	1.317	1.188	1.141	1.253	1.221	1.115	1.148	0.467	1.122	1.301	1.293	1.216	1.166	1.237	1.132
100394_at	Podxl	podocalyxin-like	FALSE	FALSE	FALSE	0	FALSE	FALSE	0	FALSE	FALSE	FALSE	FALSE	30	0.258		1.3327	1.3136	1.3368	1.3469	1.447	1.411	1.52	1.56	1.337	1.347	1.376	1.293	1.358	1.363	1.367	1.395	1.318	1.348	1.376	1.396	1.423	1.352	0.504	1.342	1.335	1.359	1.382	1.333	1.386	1.387
100395_at	Gli2	GLI-Kruppel family member GLI2	FALSE	FALSE	FALSE	0	FALSE	FALSE	0	FALSE	FALSE	FALSE	FALSE	2	0.809		1.1738	1.2269	1.2014	1.2326	1.176	1.257	1.416	1.509	1.201	1.233	1.235	1.415	1.241	1.172	1.345	1.285	1.236	1.16	1.22	1.344	1.224	1.202	0.216	1.23	1.272	1.284	1.274	1.202	1.282	1.213
100396_i_at	Tyms-ps	thymidylate synthase, pseudogene	FALSE	FALSE	FALSE	0	FALSE	FALSE	0	FALSE	FALSE	FALSE	FALSE	3	0.365		1.457	1.4625	1.3359	1.4455	1.505	1.428	1.3	1.57	1.336	1.446	1.385	1.09	1.441	1.499	1.437	1.53	1.379	1.601	1.602	1.427	1.579	1.459	0.441	1.378	1.292	1.391	1.525	1.486	1.515	1.519
100397_at	Tyrobp	TYRO protein tyrosine kinase binding protein	TRUE	TRUE	TRUE	3.755	TRUE	FALSE	1.544	TRUE	FALSE	FALSE	TRUE	10	0.004		7.9588	5.0041	2.5724	2.8812	7.278	7.526	5.571	6.146	2.572	2.881	2.557	2.333	1.876	2.317	2.571	2.475	2.603	2.836	4.087	3.461	2.856	2.629	0.849	2.758	2.316	2.284	2.424	2.729	3.773	2.742
100398_at	Kif3a	kinesin family member 3A	FALSE	FALSE	FALSE	0	FALSE	FALSE	0	FALSE	FALSE	FALSE	FALSE	0	0.042		1.391	1.4709	1.4662	1.6549	1.256	1.068	1.184	1.443	1.466	1.655	1.407	1.56	1.372	1.314	1.323	1.224	1.45	1.457	1.358	1.242	1.37	1.157	0.711	1.562	1.477	1.353	1.268	1.454	1.3	1.264
100400_at	4921531G14Rik	RIKEN cDNA 4921531G14 gene	TRUE	TRUE	TRUE	0.81	FALSE	FALSE	0.707	FALSE	FALSE	TRUE	FALSE	6	0.045		5.4522	4.4253	4.2412	4.0169	4.83	4.068	3.771	3.713	4.241	4.017	3.979	4.4	4.946	4.566	4.442	4.461	5.155	5.493	3.373	4.322	2.932	4.119	0.707	4.084	4.374	4.487	4.593	5.31	3.849	3.525
100401_at	Son	Son cell proliferation protein	TRUE	TRUE	TRUE	-0.057	FALSE	FALSE	-0.296	FALSE	FALSE	FALSE	FALSE	10	0.186		5.8525	6.2129	5.9157	6.264	5.214	4.718	4.994	5.531	5.916	6.264	6.423	6.13	6	5.917	6	6.296	5.875	5.725	6.654	6.252	6.521	6.167	0.553	6.119	6.158	6.131	6.057	5.809	6.452	6.344
100402_f_at	Zp3r	zona pellucida 3 receptor	FALSE	FALSE	FALSE	0	FALSE	FALSE	0	FALSE	FALSE	FALSE	FALSE	30	0.543		1.1271	1.0417	1.2331	1.2027	1.292	1.206	1.066	1.4	1.233	1.203	1.15	1.244	1.604	1.133	1.376	1.27	1.211	1.291	1.283	1.467	1.352	1.573	0.351	1.208	1.24	1.306	1.356	1.248	1.375	1.462
100403_at	Mylc2a	myosin light chain, regulatory A	FALSE	FALSE	FALSE	0	FALSE	FALSE	0	FALSE	FALSE	FALSE	FALSE	10	0.716		1.3847	1.1747	1.3429	1.4725	1.355	1.351	1.234	1.341	1.343	1.473	1.358	1.365	1.391	1.436	1.256	1.415	1.261	1.427	1.376	1.527	1.416	1.459	0.266	1.401	1.389	1.373	1.357	1.342	1.452	1.437
100404_at	TgN737Rpw	transgene insert site 737, insertional mutation, polycystic kidney disease	TRUE	TRUE	TRUE	1.648	TRUE	FALSE	-0.622	FALSE	FALSE	FALSE	FALSE	6	0.143		2.9568	5.5884	2.7382	2.5119	4.574	4.755	5.327	5.247	2.738	2.512	2.904	3.267	2.912	2.796	3.134	2.543	3.637	3.152	2.941	2.331	2.82	2.565	0.588	2.64	3.024	2.944	2.791	3.399	2.636	2.693
100405_at	Cbx3	chromobox homolog 3 (Drosophila HP1 gamma)	TRUE	TRUE	TRUE	0.247	FALSE	FALSE	0.17	FALSE	FALSE	FALSE	FALSE	3	0.079		1.6045	1.8113	1.4109	1.5101	1.581	1.676	1.496	1.421	1.411	1.51	1.517	1.432	1.826	2.062	1.646	1.89	1.512	1.588	1.38	1.443	1.444	1.513	0.655	1.431	1.597	1.766	1.862	1.541	1.412	1.479
100406_at	Ptpn5	protein tyrosine phosphatase, non-receptor type 5	FALSE	FALSE	FALSE	0	FALSE	FALSE	0	FALSE	FALSE	FALSE	FALSE	3	0.005		1.2676	1.2647	1.2076	1.147	1.2	1.478	1.104	1.705	1.208	1.147	1.172	1.117	1.233	1.246	1.278	1.281	1.244	1.199	1.278	1.3	1.236	1.226	0.837	1.174	1.157	1.221	1.289	1.22	1.289	1.231
100407_at	Gal	galanin	TRUE	TRUE	TRUE	0.157	FALSE	FALSE	-0.104	FALSE	FALSE	FALSE	FALSE	6	0.601		2.002	2.269	2.0022	1.954	3.292	2.739	2.784	3.455	2.002	1.954	2.061	2.057	2.034	2.046	2.175	1.842	2.221	2.056	1.966	2.043	2.066	2.092	0.323	1.978	2.059	2.041	2.008	2.138	2.004	2.079
100408_at	Pole3	polymerase (DNA directed), epsilon 3 (p17 subunit)	FALSE	FALSE	TRUE	0	FALSE	FALSE	1.139	TRUE	FALSE	FALSE	FALSE	6	0.236		1.5527	1.4831	1.2932	1.3846	2.912	2.825	1.646	1.813	1.293	1.385	1.303	1.307	1.508	1.611	1.43	1.476	1.599	1.511	1.221	1.432	1.339	1.457	0.518	1.321	1.38	1.45	1.511	1.55	1.327	1.398
100409_at	Cdh3	cadherin 3	FALSE	FALSE	FALSE	0	FALSE	FALSE	0	FALSE	FALSE	FALSE	FALSE	10	0.422		1.6974	1.8057	1.6857	1.7108	1.81	1.974	1.747	2.067	1.686	1.711	1.726	1.601	1.617	1.641	1.675	1.732	1.774	1.665	1.725	1.742	1.611	1.691	0.411	1.703	1.645	1.655	1.689	1.721	1.734	1.651
100410_at	C330027G06Rik	RIKEN cDNA C330027G06 gene	TRUE	TRUE	TRUE	0.061	FALSE	FALSE	-0.003	FALSE	FALSE	FALSE	FALSE	6	0.063		6.1533	5.9622	5.9786	6.0154	6.127	6.343	6.155	6.322	5.979	6.015	6.081	6.051	6.248	6.452	6.002	6.153	6.438	6.507	6.241	6.347	6.139	6.011	0.676	5.97	6.177	6.189	6.162	6.464	6.295	6.075
100411_at	Aebp1	AE binding protein 1	FALSE	FALSE	FALSE	0	FALSE	FALSE	0	FALSE	FALSE	FALSE	FALSE	10	0.37		0.8461	1.0994	0.9642	1.0701	1.115	1.051	1.042	1.069	0.964	1.07	0.87	0.998	0.91	1.015	0.952	1.049	0.906	0.884	0.986	1.066	0.863	1.003	0.438	1.017	0.936	0.96	1.002	0.895	1.026	0.933
100412_g_at	Aebp1	AE binding protein 1	FALSE	FALSE	FALSE	0	FALSE	FALSE	0	FALSE	FALSE	FALSE	FALSE	3	0.064		1.3121	1.3812	1.399	1.3997	1.429	1.481	1.474	1.509	1.399	1.4	1.463	1.401	1.423	1.506	1.543	1.5	1.406	1.428	1.465	1.433	1.447	1.512	0.675	1.401	1.424	1.476	1.515	1.418	1.449	1.48
100413_at	Zap3-pending	ZAP3 protein	TRUE	TRUE	TRUE	0.829	FALSE	FALSE	-0.47	FALSE	FALSE	FALSE	FALSE	0	0.365		8.0798	8.5415	7.1912	7.7731	5.566	5.532	5.978	6.061	7.191	7.773	6.915	7.355	7.149	7.319	6.48	6.63	6.927	7.229	6.882	7.322	6.923	7.693	0.441	7.439	7.312	6.976	6.691	7.065	7.103	7.308
100414_s_at	Mpo	myeloperoxidase	TRUE	TRUE	TRUE	7.927	TRUE	FALSE	2.532	TRUE	FALSE	FALSE	FALSE	10	0.168		10.2983	8.4543	1.2884	1.6093	11.651	11.733	9.041	9.279	1.288	1.609	1.349	1.416	1.33	1.267	1.198	1.372	1.357	1.381	2.105	1.485	1.455	1.325	0.567	1.451	1.373	1.312	1.278	1.37	1.795	1.39
100415_at	Mpo	myeloperoxidase	TRUE	FALSE	TRUE	3.392	TRUE	FALSE	0.684	FALSE	FALSE	FALSE	FALSE	30	0.259		6.413	3.1796	1.3955	1.4126	2.768	2.83	2.058	2.172	1.396	1.413	1.441	1.44	1.394	1.38	1.461	1.533	1.261	1.385	1.508	1.585	1.728	1.392	0.503	1.413	1.403	1.441	1.469	1.326	1.546	1.56
100416_at	Melk	maternal embryonic leucine zipper kinase	FALSE	FALSE	FALSE	0	FALSE	FALSE	0	FALSE	FALSE	FALSE	FALSE	2	0.151		1.2515	1.5048	1.173	1.1359	1.279	1.22	1.266	1.064	1.173	1.136	1.249	1.312	1.584	1.539	1.475	1.229	1.286	1.468	1.232	1.218	1.234	1.268	0.581	1.133	1.368	1.434	1.42	1.371	1.225	1.251
100417_at	AI643885	expressed sequence AI643885	TRUE	TRUE	TRUE	-1.255	FALSE	TRUE	-0.18	FALSE	FALSE	FALSE	FALSE	0	0.23		3.0856	3.1788	4.9971	3.7775	2.422	2.657	3.024	2.415	4.997	3.777	2.956	3.184	3.419	2.987	3.964	2.814	3.075	2.704	2.804	3.678	3	4.064	0.522	4.371	3.137	3.105	3.44	2.885	3.242	3.532
100418_at	Gng2	guanine nucleotide binding protein (G protein), gamma 2 subunit	FALSE	FALSE	TRUE	0	FALSE	FALSE	-0.059	FALSE	FALSE	FALSE	FALSE	30	0.905		1.2009	1.3695	1.1483	1.2903	1.925	2.022	1.764	2.302	1.148	1.29	1.17	1.255	1.274	1.288	1.125	1.215	1.17	1.36	1.24	1.226	1.295	1.248	0.154	1.21	1.249	1.228	1.198	1.262	1.233	1.271
100420_at	Flg	filaggrin	FALSE	FALSE	FALSE	0	FALSE	FALSE	0	FALSE	FALSE	FALSE	FALSE	10	0.046		1.7012	1.7034	1.6754	1.7666	2.4	1.995	1.907	1.987	1.675	1.767	1.8	1.857	1.833	1.863	1.784	1.825	1.889	1.85	1.958	1.953	1.774	1.96	0.705	1.72	1.835	1.839	1.809	1.869	1.956	1.867
100421_at	Krt2-4	keratin complex 2, basic, gene 4	FALSE	FALSE	FALSE	0	FALSE	FALSE	0	FALSE	FALSE	FALSE	FALSE	3	0.104		1.8903	1.8894	1.9367	1.9409	1.854	2.165	1.939	2.483	1.937	1.941	1.762	1.908	2.077	1.923	2.052	2.099	1.975	1.949	2.014	1.898	1.983	1.976	0.626	1.933	1.859	1.965	2.094	1.96	1.957	1.98
100422_i_at	NA	NA	TRUE	TRUE	TRUE	-0.356	FALSE	FALSE	-0.202	FALSE	FALSE	FALSE	FALSE	30	0.36		5.0349	6.0209	5.6999	6.0677	7.776	8.018	7.779	8.418	5.7	6.068	6.309	6.312	5.385	5.343	6.284	4.781	6.25	5.468	6.493	5.598	6.442	6.926	0.444	5.942	6.067	5.718	5.346	5.877	6.044	6.684
100423_f_at	NA	NA	TRUE	TRUE	TRUE	0.197	FALSE	FALSE	-0.127	FALSE	FALSE	FALSE	FALSE	30	0.759		3.9803	4.8465	3.9363	4.497	4.211	4.621	4.217	4.869	3.936	4.497	4.386	4.234	3.204	3.405	4.454	3.194	5.319	3.221	4.602	3.352	4.545	4.693	0.244	4.288	4.015	3.735	3.597	4.292	3.975	4.619
100424_at	Ercc1	excision repair cross-complementing rodent repair deficiency, complementation group 1	FALSE	FALSE	FALSE	0	FALSE	FALSE	0	FALSE	FALSE	FALSE	FALSE	10	0.307		1.7649	1.8194	1.841	1.848	1.898	2.358	2.116	2.174	1.841	1.848	1.856	1.762	1.878	1.963	1.78	1.901	1.799	1.859	1.98	1.925	1.96	1.905	0.474	1.835	1.848	1.864	1.87	1.826	1.953	1.933
100425_at	Syk	spleen tyrosine kinase	TRUE	TRUE	TRUE	1.144	TRUE	FALSE	0.302	FALSE	FALSE	FALSE	FALSE	30	0.369		5.5931	5.4948	4.3723	4.4267	6.341	5.763	5.9	5.601	4.372	4.427	4.308	4.34	3.656	4.306	3.869	4.123	4.204	4.215	4.4	3.778	4.322	4.521	0.439	4.415	4.261	4.072	3.948	4.215	4.089	4.422
100426_s_at	Syk	spleen tyrosine kinase	FALSE	FALSE	FALSE	0	FALSE	FALSE	0	FALSE	FALSE	FALSE	FALSE	30	0.101		1.1812	1.2581	1.3058	1.2839	1.735	1.742	1.546	2.321	1.306	1.284	1.191	1.194	1.232	1.245	1.178	1.26	1.118	1.25	1.282	1.265	1.288	1.34	0.629	1.29	1.211	1.211	1.233	1.182	1.274	1.314
100427_at	Ptpro	protein tyrosine phosphatase, receptor type, O	FALSE	FALSE	FALSE	0	FALSE	FALSE	0	FALSE	FALSE	FALSE	FALSE	3	0.157		1.6172	1.294	1.0703	1.022	1.27	1.07	1.197	1.132	1.07	1.022	1.095	1.106	1.321	1.21	1.188	1.361	1.001	1.305	1.265	1.269	1.226	1.338	0.576	1.04	1.126	1.228	1.294	1.151	1.267	1.282
100428_at	Lamc2	laminin, gamma 2	FALSE	FALSE	FALSE	0	FALSE	FALSE	0	FALSE	FALSE	FALSE	FALSE	1	0.029		2.8342	2.6872	2.692	2.808	2.561	2.857	2.454	2.924	2.692	2.808	2.859	2.908	2.818	2.92	2.753	2.76	2.579	2.725	2.779	2.836	2.801	2.799	0.741	2.748	2.891	2.858	2.762	2.652	2.808	2.8
100429_at	Ppox	protoporphyrinogen oxidase	TRUE	TRUE	TRUE	-0.282	FALSE	FALSE	0.035	FALSE	FALSE	FALSE	TRUE	10	0		3.3073	3.5741	3.5798	3.8662	3.916	4.168	3.543	4.472	3.58	3.866	3.848	3.804	3.553	3.69	3.296	3.406	2.592	3.103	5.08	4.602	4.564	4.02	0.916	3.726	3.816	3.636	3.343	2.848	4.841	4.292
100430_at	Lepr	leptin receptor	FALSE	FALSE	FALSE	0	FALSE	FALSE	0	FALSE	FALSE	FALSE	FALSE	10	0.375		1.2257	1.2265	1.1925	1.2693	1.164	1.279	1.011	1.093	1.192	1.269	1.16	1.107	1.334	1.354	1.254	1.346	1.172	1.383	1.364	1.34	1.305	1.273	0.436	1.217	1.19	1.262	1.343	1.273	1.352	1.289
100431_at	Lepr	leptin receptor	FALSE	FALSE	FALSE	0	FALSE	FALSE	0	FALSE	FALSE	FALSE	FALSE	10	0.386		0.9498	1.184	0.979	1.0629	1.005	0.954	1.278	1.176	0.979	1.063	1.031	1.449	1.13	1.124	1.245	1.041	0.898	1.02	1.272	1.135	1.03	1.07	0.43	1.031	1.197	1.19	1.109	0.963	1.203	1.05
100432_f_at	Mdfi	MyoD family inhibitor	FALSE	TRUE	TRUE	-0.131	FALSE	FALSE	0.117	FALSE	FALSE	FALSE	FALSE	1	0.338		2.2941	2.2391	2.3363	2.4587	2.564	2.772	2.492	2.609	2.336	2.459	2.595	2.538	2.363	2.565	2.492	2.387	2.442	2.424	2.537	2.519	2.448	2.487	0.456	2.404	2.539	2.503	2.418	2.435	2.528	2.468
100433_r_at	Mdfi	MyoD family inhibitor	FALSE	TRUE	TRUE	0.21	FALSE	FALSE	-0.709	FALSE	FALSE	FALSE	FALSE	6	0.554		1.5994	1.7389	1.4172	1.5004	2.119	3.005	2.314	4.228	1.417	1.5	1.513	1.522	1.38	1.483	1.616	1.415	1.754	1.528	1.596	1.41	1.527	1.442	0.346	1.467	1.483	1.481	1.49	1.643	1.503	1.485
100434_s_at	Mdfi	MyoD family inhibitor	FALSE	FALSE	FALSE	0	FALSE	FALSE	0	FALSE	FALSE	FALSE	FALSE	10	0.245		1.3276	1.1922	1.2539	1.3308	1.563	1.492	1.933	1.748	1.254	1.331	1.203	1.343	1.307	1.395	1.286	1.315	1.348	1.338	1.431	1.4	1.354	1.393	0.512	1.286	1.299	1.312	1.321	1.341	1.416	1.374
100435_at	Edg2	endothelial differentiation, lysophosphatidic acid G-protein-coupled receptor, 2	FALSE	FALSE	FALSE	0	FALSE	FALSE	0	FALSE	FALSE	FALSE	FALSE	3	0.13		1.4474	1.4448	1.4441	1.4549	1.312	1.5	1.462	1.461	1.444	1.455	1.35	1.398	1.623	1.43	1.54	1.551	1.417	1.481	1.51	1.539	1.566	1.531	0.6	1.442	1.404	1.483	1.569	1.447	1.525	1.549
100436_at	Orm1	orosomucoid 1	FALSE	FALSE	FALSE	0	FALSE	FALSE	0	FALSE	FALSE	FALSE	FALSE	3	0.902		1.1128	1.1867	1.0677	1.1488	1.543	1.072	1.668	1.651	1.068	1.149	1.148	1.404	1.061	0.983	1.253	1.298	1	1.086	1.187	1.047	1.179	1.016	0.156	1.136	1.163	1.187	1.189	1.052	1.116	1.098
100437_g_at	Orm1	orosomucoid 1	FALSE	FALSE	FALSE	0	FALSE	FALSE	0	FALSE	FALSE	FALSE	FALSE	10	0.027		1.3959	1.3684	1.4153	1.4896	1.588	1.375	1.955	1.36	1.415	1.49	1.424	1.309	1.38	1.4	1.316	1.399	1.392	1.482	1.547	1.53	1.502	1.537	0.746	1.448	1.384	1.365	1.371	1.436	1.539	1.519
100438_at	Gpr19	G protein-coupled receptor 19	FALSE	FALSE	FALSE	0	FALSE	FALSE	0	FALSE	FALSE	FALSE	FALSE	10	0.352		1.4007	1.3416	1.4549	1.454	1.616	1.595	1.846	1.393	1.455	1.454	1.397	1.264	1.574	1.531	1.517	1.52	1.374	1.508	1.464	1.747	1.461	1.526	0.449	1.441	1.388	1.469	1.562	1.437	1.606	1.493
100439_i_at	Ank1	ankyrin 1, erythroid	FALSE	FALSE	FALSE	0	FALSE	FALSE	0	FALSE	FALSE	FALSE	FALSE	6	0.35		2.1136	1.9811	1.918	1.8955	2.724	2.227	2.273	3.483	1.918	1.896	1.915	1.968	2.055	1.942	2.032	1.831	2.082	2.065	1.963	1.994	1.911	2.013	0.449	1.901	1.966	1.963	1.95	2.072	1.979	1.962
100440_f_at	Ank1	ankyrin 1, erythroid	TRUE	TRUE	TRUE	1.093	TRUE	FALSE	0.082	FALSE	FALSE	FALSE	FALSE	3	0.65		5.8599	5.5303	4.4323	4.7726	4.614	4.727	4.609	4.568	4.432	4.773	4.311	4.546	4.948	4.715	4.711	4.743	4.203	4.749	4.67	4.909	4.879	4.472	0.299	4.577	4.535	4.677	4.808	4.468	4.79	4.676
100441_s_at	Ank1	ankyrin 1, erythroid	TRUE	FALSE	FALSE	0.363	FALSE	FALSE	0	FALSE	FALSE	FALSE	FALSE	30	0.501		1.8343	1.3862	1.1438	1.3513	1.54	1.327	1.507	1.389	1.144	1.351	1.311	1.392	1.326	1.25	1.28	1.32	1.139	1.27	1.333	1.319	1.38	1.28	0.372	1.253	1.328	1.322	1.282	1.206	1.325	1.33
100442_at	Tbrg4	transforming growth factor beta regulated gene 4	TRUE	TRUE	TRUE	0.149	FALSE	FALSE	0.422	FALSE	FALSE	FALSE	FALSE	30	0.215		2.3689	2.1863	2.1004	2.1574	2.72	3.233	2.856	2.253	2.1	2.157	1.988	2.294	2.133	2.093	2.145	2.264	1.979	1.971	2.27	2.18	2.153	2.299	0.532	2.136	2.113	2.154	2.183	1.977	2.225	2.226
100443_at	Bcat2	branched chain aminotransferase 2, mitochondrial	FALSE	FALSE	TRUE	0	FALSE	FALSE	-0.447	FALSE	FALSE	FALSE	FALSE	3	0.045		1.4368	1.4415	1.3644	1.4422	1.956	2.672	2.209	3.312	1.364	1.442	1.267	1.265	1.373	1.353	1.431	1.381	1.409	1.399	1.381	1.461	1.365	1.427	0.707	1.398	1.287	1.334	1.422	1.402	1.421	1.396
100444_at	Cdk5	cyclin-dependent kinase 5	TRUE	TRUE	TRUE	0.528	FALSE	FALSE	0.259	FALSE	FALSE	FALSE	FALSE	30	0.574		3.1667	2.2802	2.1347	2.257	2.627	3.272	2.343	3.037	2.135	2.257	2.425	1.82	2.005	2.269	1.533	2.033	2.202	2.202	2.112	1.917	2.388	2.059	0.336	2.176	2.204	2.019	1.845	2.196	2.015	2.223
100445_f_at	Sprr1b	small proline-rich protein 1B	FALSE	FALSE	FALSE	0	FALSE	FALSE	0	FALSE	FALSE	FALSE	FALSE	2	0.424		1.0344	1.0945	0.9439	1.0893	1.087	1.432	1.258	1.074	0.944	1.089	1.138	1.183	1.147	1.063	1.132	1.156	1.121	1.008	1.1	1.13	1.07	1.14	0.41	1.024	1.131	1.147	1.122	1.067	1.115	1.105
100446_r_at	Sprr1b	small proline-rich protein 1B	TRUE	TRUE	TRUE	0.9	FALSE	FALSE	0.224	FALSE	FALSE	FALSE	FALSE	6	0.632		8.4071	8.9665	7.885	7.6878	9.36	9.657	9.293	9.277	7.885	7.688	7.598	7.247	4.093	4.13	8.014	7.594	8.577	7.726	7.63	3.612	8.285	4.399	0.308	8.104	6.108	6.026	6.796	8.251	5.613	6.342
100447_at	Hyal2	hyaluronidase 2	FALSE	FALSE	FALSE	0	FALSE	FALSE	0	FALSE	FALSE	FALSE	FALSE	10	0.38		1.7527	1.9405	1.7599	1.7953	2.018	2.213	1.987	2.03	1.76	1.795	1.734	1.915	1.801	1.771	1.753	1.712	1.698	1.788	1.838	1.823	1.769	1.746	0.433	1.778	1.824	1.787	1.732	1.743	1.83	1.758
100448_at	Acvrl1	activin A receptor, type II-like 1	FALSE	FALSE	FALSE	0	FALSE	FALSE	0	FALSE	FALSE	FALSE	FALSE	30	0.792		2.3217	2.3684	2.5438	2.6039	2.489	2.569	2.71	2.442	2.544	2.604	2.448	2.627	2.486	2.389	2.522	2.585	2.49	2.553	2.497	2.524	2.712	2.477	0.226	2.584	2.498	2.496	2.523	2.525	2.51	2.595
100449_g_at	Acvrl1	activin A receptor, type II-like 1	FALSE	FALSE	FALSE	0	FALSE	FALSE	0	FALSE	FALSE	FALSE	FALSE	30	0.283		1.8036	1.6549	1.5517	1.6131	1.921	1.644	1.588	2.326	1.552	1.613	1.665	1.511	1.46	1.461	1.508	1.519	1.458	1.568	1.551	1.451	1.617	1.643	0.488	1.591	1.552	1.513	1.486	1.516	1.501	1.63
100450_r_at	Acvrl1	activin A receptor, type II-like 1	FALSE	FALSE	FALSE	0	FALSE	FALSE	0	FALSE	FALSE	FALSE	FALSE	6	0.153		1.889	1.8066	1.7598	1.6462	2.102	1.899	1.974	2.546	1.76	1.646	1.674	1.53	1.767	1.75	1.727	1.728	1.839	1.83	1.767	1.779	1.74	1.72	0.58	1.692	1.647	1.692	1.762	1.831	1.773	1.73
100451_at	Hsf1	heat shock factor 1	TRUE	TRUE	FALSE	0.091	FALSE	FALSE	0	FALSE	FALSE	FALSE	FALSE	30	0.234		2.3206	2.335	2.2873	2.1858	2.405	2.474	2.854	2.556	2.287	2.186	2.204	1.965	2.01	2.231	2.046	2.036	2.264	2.162	2.377	2.166	2.386	2.235	0.519	2.228	2.119	2.07	2.068	2.21	2.272	2.311
100452_at	Klf1	Kruppel-like factor 1 (erythroid)	TRUE	FALSE	TRUE	1.591	TRUE	FALSE	1.258	TRUE	FALSE	FALSE	FALSE	3	0.093		3.5575	2.5347	1.4572	1.4527	3.162	3.557	1.599	2.603	1.457	1.453	1.359	1.273	1.45	1.374	1.507	1.46	1.526	1.447	1.514	1.411	1.5	1.4	0.638	1.451	1.331	1.39	1.495	1.485	1.462	1.45
100453_at	Camk2b	calcium/calmodulin-dependent protein kinase II, beta	FALSE	FALSE	FALSE	0	FALSE	FALSE	0	FALSE	FALSE	FALSE	FALSE	10	0.259		1.9292	1.841	1.7216	1.7075	1.576	1.641	1.547	2.327	1.722	1.708	1.705	1.694	1.706	1.792	1.68	1.812	1.681	1.73	1.88	1.765	1.761	1.784	0.503	1.712	1.71	1.734	1.754	1.705	1.823	1.773
100454_at	Ptprl	protein tyrosine phosphatase, receptor type, L	FALSE	FALSE	FALSE	0	FALSE	FALSE	0	FALSE	FALSE	FALSE	FALSE	10	0.64		2.151	2.2401	2.076	2.1879	2.558	2.581	2.568	2.58	2.076	2.188	1.995	2.214	2.174	2.21	2.135	2.078	2.18	2.184	2.2	2.274	2.064	2.162	0.304	2.123	2.141	2.139	2.135	2.179	2.237	2.113
100455_at	Snap91	synaptosomal-associated protein 91	FALSE	FALSE	FALSE	0	FALSE	FALSE	0	FALSE	FALSE	FALSE	FALSE	10	0.062		0.7963	0.8978	0.939	0.977	0.881	1.092	1.042	0.946	0.939	0.977	1.091	0.972	1.017	0.975	1.206	1.047	0.964	0.975	1.192	1.252	1.056	0.875	0.679	0.968	0.992	1.053	1.097	0.973	1.222	0.965
100457_at	Selel	selectin, endothelial cell, ligand	TRUE	TRUE	TRUE	-0.406	FALSE	FALSE	0.343	FALSE	FALSE	FALSE	FALSE	10	0.168		4.6278	4.9038	5.0514	5.2926	5.428	5.384	5.146	4.98	5.051	5.293	5.026	4.749	5.048	5.43	4.56	4.593	4.372	5.097	5.722	5.401	5.159	5.399	0.568	5.121	5.1	4.929	4.74	4.719	5.562	5.279
100458_at	Brp14	brain protein 14	FALSE	TRUE	FALSE	-0.162	FALSE	FALSE	0	FALSE	FALSE	FALSE	FALSE	10	0.058		1.7261	1.7818	1.7839	2.0476	1.673	1.649	1.597	1.718	1.784	2.048	1.811	1.878	1.939	1.851	1.716	1.924	1.607	1.683	1.994	2.111	1.805	1.889	0.685	1.91	1.869	1.859	1.839	1.643	2.053	1.847
100459_at	Rad50	RAD50 homolog (S. cerevisiae)	TRUE	TRUE	TRUE	2.337	TRUE	FALSE	0.426	FALSE	FALSE	TRUE	FALSE	6	0.009		5.7577	6.5828	3.6275	4.0399	5.187	4.751	4.236	4.849	3.628	4.04	3.927	4.254	4.719	5.352	4.501	4.62	5.142	5.436	3.986	3.699	3.527	3.731	0.811	3.767	4.368	4.632	4.773	5.268	3.844	3.629
100460_at	Sh2bp1	SH2 domain binding protein 1 (tetratricopeptide repeat containing)	TRUE	TRUE	TRUE	0.752	FALSE	FALSE	1.402	TRUE	FALSE	FALSE	FALSE	6	0.928		4.9759	3.5601	4.2725	2.7594	4.945	4.859	4.006	2.994	4.272	2.759	3.022	2.695	3.341	3.909	2.611	2.73	3.498	3.57	2.944	3.692	3.133	3.624	0.136	3.422	3.247	3.059	2.969	3.504	3.32	3.379
100461_at	Polr2j	polymerase (RNA) II (DNA directed) polypeptide J	TRUE	TRUE	TRUE	1.36	TRUE	FALSE	0.451	FALSE	FALSE	FALSE	FALSE	2	0.076		5.7919	6.0013	4.1821	4.8902	6.183	6.118	5.755	5.645	4.182	4.89	6.066	5.332	5.474	6.112	5.407	5.79	5.797	5.759	5.627	5.529	6	5.119	0.659	4.54	5.683	5.816	5.586	5.78	5.578	5.56
100462_at	Arf6	ADP-ribosylation factor 6	FALSE	TRUE	FALSE	-0.219	FALSE	FALSE	0	FALSE	FALSE	FALSE	TRUE	30	0.018		1.3773	1.548	1.7613	1.6011	1.333	1.646	1.687	1.367	1.761	1.601	1.802	2.027	1.627	1.65	1.493	1.888	1.493	1.572	2.025	2.198	2.119	2.144	0.771	1.701	1.831	1.761	1.626	1.539	2.111	2.132
100463_at	Csng	casein gamma	FALSE	FALSE	FALSE	0	FALSE	FALSE	0	FALSE	FALSE	FALSE	FALSE	1	0.504		0.9988	0.9778	0.9844	1.1038	0.928	1.025	1.245	1.055	0.984	1.104	1.146	1.18	1.151	1.041	1.075	1.141	1.012	1.08	1.065	1.117	1.02	1.106	0.37	1.05	1.139	1.132	1.089	1.048	1.091	1.063
100464_at	3110043O21Rik	RIKEN cDNA 3110043O21 gene	TRUE	TRUE	FALSE	-2.68	FALSE	TRUE	0	FALSE	FALSE	FALSE	FALSE	0	0.478		4.5586	3.8457	7.6445	6.1204	1.733	1.881	2.207	3.136	7.645	6.12	6.367	6.314	6.229	6.284	6.047	4.112	5.812	5.887	5.613	7.423	5.664	6.572	0.383	6.822	6.589	5.895	5.27	5.83	6.52	6.118
100465_i_at	NA	NA	FALSE	FALSE	FALSE	0	FALSE	FALSE	0	FALSE	FALSE	FALSE	FALSE	30	0.788		1.6169	1.5581	1.5798	1.5843	1.669	1.628	1.44	1.397	1.58	1.584	1.478	1.505	1.736	1.765	1.569	1.616	1.604	1.631	1.619	1.614	1.662	1.67	0.228	1.561	1.579	1.623	1.66	1.611	1.617	1.666
100466_f_at	NA	NA	TRUE	TRUE	FALSE	0.033	FALSE	FALSE	0	FALSE	FALSE	FALSE	FALSE	3	0.406		2.9068	3.4209	3.0536	3.2073	3.935	3.849	3.831	4.21	3.054	3.207	3.116	3.125	3.28	3.227	3.605	3.161	3.149	3.279	3.225	3.022	3.16	3.278	0.42	3.13	3.121	3.253	3.383	3.214	3.123	3.219
100467_at	Lyl1	lymphoblastomic leukemia	TRUE	TRUE	TRUE	2.596	TRUE	FALSE	-0.947	FALSE	TRUE	FALSE	FALSE	6	0.549		5.0038	4.3904	2.1608	2.0406	7.855	7.492	8.568	8.674	2.161	2.041	2.177	2.008	1.894	2.307	2.107	1.917	2.545	2.243	2.24	2.045	1.872	2.362	0.348	2.094	2.119	2.063	2.032	2.392	2.143	2.117
100468_g_at	Lyl1	lymphoblastomic leukemia	TRUE	TRUE	TRUE	1.71	TRUE	FALSE	-0.293	FALSE	FALSE	FALSE	FALSE	30	0.888		9.3616	8.9986	7.3759	7.5638	11.173	10.951	11.344	11.366	7.376	7.564	8.584	7.638	7.085	8.111	8.143	8.318	7.63	8.03	8.546	7.457	8.023	8.231	0.166	7.535	7.842	7.989	8.024	7.85	8	8.127
100469_at	Nfya	nuclear transcription factor-Y alpha	TRUE	TRUE	TRUE	0.153	FALSE	FALSE	0.113	FALSE	FALSE	FALSE	FALSE	0	0.239		7.2661	7.5125	7.361	7.1109	7.287	7.177	6.839	7.399	7.361	7.111	7.001	7.013	6.805	6.699	6.943	6.558	6.952	6.638	6.616	7.122	6.77	7.019	0.516	7.245	6.972	6.804	6.723	6.798	6.868	6.894
100470_at	Mapk10	mitogen activated protein kinase 10	FALSE	FALSE	FALSE	0	FALSE	FALSE	0	FALSE	FALSE	FALSE	FALSE	30	0.919		1.2853	1.5333	1.3113	1.074	1.438	1.587	1.798	1.443	1.311	1.074	1.046	1.345	1.239	1.042	1.318	1.018	1.1	1.112	1.23	0.987	1.239	1.249	0.143	1.197	1.178	1.166	1.155	1.107	1.109	1.244
100471_at	AI413214	expressed sequence AI413214	FALSE	FALSE	FALSE	0	FALSE	FALSE	0	FALSE	FALSE	FALSE	FALSE	3	0.681		1.311	1.4493	1.6481	1.6638	1.303	1.358	1.476	1.558	1.648	1.664	1.422	1.794	1.804	1.653	2.028	1.546	1.606	1.667	1.463	1.64	1.457	1.641	0.283	1.653	1.622	1.708	1.798	1.635	1.552	1.549
100472_at	NA	NA	FALSE	TRUE	FALSE	-0.166	FALSE	FALSE	0	FALSE	FALSE	FALSE	FALSE	6	0.664		1.5624	1.2761	1.8257	1.3458	1.276	1.055	1.268	1.258	1.826	1.346	1.429	1.566	2.232	1.625	1.747	1.553	1.735	1.831	1.421	1.494	1.387	1.558	0.292	1.55	1.644	1.715	1.763	1.772	1.459	1.472
100473_at	1200006I17Rik	RIKEN cDNA 1200006I17 gene	TRUE	TRUE	TRUE	-0.11	FALSE	FALSE	-0.546	FALSE	FALSE	FALSE	TRUE	0	0.034		2.5343	2.2545	2.4459	2.5635	2.971	2.842	3.345	3.56	2.446	2.564	2.549	2.373	2.316	2.498	2.201	2.222	2.302	2.247	2.448	2.393	2.443	2.545	0.729	2.498	2.49	2.364	2.234	2.272	2.421	2.494
100474_at	Siat8b	sialyltransferase 8 (alpha-2, 8-sialyltransferase) B	FALSE	FALSE	FALSE	0	FALSE	FALSE	0	FALSE	FALSE	FALSE	FALSE	6	0.827		1.6349	1.8981	1.5924	1.6818	1.91	1.891	1.508	2.153	1.592	1.682	1.505	1.319	1.679	1.612	1.53	1.598	1.617	1.667	1.637	1.504	1.762	1.437	0.205	1.618	1.49	1.532	1.624	1.636	1.571	1.6
100475_at	Trim25	tripartite motif protein 25	TRUE	TRUE	TRUE	-1.645	FALSE	TRUE	-0.264	FALSE	FALSE	FALSE	TRUE	10	0		8.8128	9.3079	10.5917	10.8196	5.547	5.855	6.055	5.877	10.592	10.82	9.878	10.052	9.58	9.327	9.819	9.199	9.251	9.114	10.509	11.016	10.5	10.699	0.919	10.724	9.891	9.562	9.452	9.188	10.762	10.599
100476_at	Ibsp	integrin binding sialoprotein	FALSE	FALSE	FALSE	0	FALSE	FALSE	0	FALSE	FALSE	FALSE	FALSE	2	0.901		1.0824	1.0598	1.1096	1.1622	1.442	1.18	1.083	1.132	1.11	1.162	1.293	1.394	1.129	1.044	1.42	1.205	1.048	1.189	1.292	1.198	1.08	1.244	0.157	1.163	1.233	1.248	1.228	1.127	1.245	1.162
100477_at	C630002M10Rik	RIKEN cDNA C630002M10 gene	FALSE	FALSE	FALSE	0	FALSE	FALSE	0	FALSE	FALSE	FALSE	FALSE	6	0.533		1.0418	1.1596	1.0745	1.0979	1.063	1.073	1.121	1.095	1.075	1.098	1.088	0.887	1.232	1.312	1.118	1.209	1.314	1.158	1.218	1.201	1.079	1.219	0.356	1.066	1.072	1.148	1.229	1.229	1.21	1.149
100479_at	Dnmt3a	DNA methyltransferase 3A	TRUE	TRUE	FALSE	0.564	FALSE	FALSE	0	FALSE	FALSE	FALSE	FALSE	10	0.497		2.0181	2.6728	1.8466	1.7166	2.438	1.802	2.266	1.97	1.847	1.717	1.865	1.391	1.519	1.731	1.842	1.865	1.842	1.833	1.975	1.768	1.919	1.684	0.374	1.79	1.594	1.674	1.828	1.84	1.871	1.802
100481_at	Col11a1	procollagen, type XI, alpha 1	FALSE	FALSE	FALSE	0	FALSE	FALSE	0	FALSE	FALSE	FALSE	FALSE	10	0.073		1.0763	1.2026	1.2543	1.3334	1.349	1.422	1.072	1.036	1.254	1.333	1.33	1.483	1.486	1.359	1.398	1.331	1.252	1.329	1.441	1.586	1.425	1.533	0.663	1.293	1.412	1.415	1.368	1.29	1.514	1.479
100482_at	Bdh	3-hydroxybutyrate dehydrogenase (heart, mitochondrial)	TRUE	TRUE	TRUE	-1.285	FALSE	TRUE	-0.109	FALSE	FALSE	FALSE	TRUE	30	0.005		8.5088	7.5742	9.2641	9.3887	7.092	6.926	7.154	7.083	9.264	9.389	9.235	9.12	8.58	9.17	8.447	8.166	8.76	8.74	8.921	8.431	9.489	9.451	0.839	9.311	9.24	8.785	8.355	8.745	8.677	9.47
100483_at	Ifnar1	interferon (alpha and beta) receptor 1	FALSE	FALSE	FALSE	0	FALSE	FALSE	0	FALSE	FALSE	FALSE	FALSE	30	0.369		1.7077	1.8266	1.97	1.7188	2.045	2.277	2.782	3.541	1.97	1.719	1.881	1.608	1.731	1.897	1.654	1.847	1.516	1.778	1.882	1.938	1.899	1.965	0.439	1.837	1.774	1.771	1.773	1.645	1.91	1.932
100484_at	Mmp13	matrix metalloproteinase 13	FALSE	TRUE	FALSE	-0.107	FALSE	FALSE	0	FALSE	FALSE	FALSE	FALSE	10	0.548		1.3318	1.4814	1.5166	1.5108	1.586	1.31	1.393	1.298	1.517	1.511	1.748	1.605	1.512	1.676	1.671	2.462	1.387	1.629	1.549	3.023	1.583	2.383	0.348	1.544	1.55	1.777	1.97	1.518	2.285	1.983
100486_at	Ezh1	enhancer of zeste homolog 1 (Drosophila)	TRUE	TRUE	TRUE	-0.745	FALSE	FALSE	-0.509	FALSE	FALSE	FALSE	TRUE	10	0.003		4.0791	4.79	5.1082	5.2514	4.004	4.042	4.462	4.603	5.108	5.251	4.508	5.429	4.502	4.37	4.009	4.441	3.903	4.203	5.55	5.757	5.068	5.401	0.859	5.194	4.908	4.524	4.179	4.058	5.653	5.234
100488_at	Gba	acid beta glucosidase	TRUE	TRUE	TRUE	-0.604	FALSE	FALSE	-0.148	FALSE	FALSE	FALSE	FALSE	30	0.067		3.0581	3.1246	3.5994	3.7922	3.993	4.414	4.221	4.481	3.599	3.792	3.858	3.759	3.686	4.033	3.489	3.395	3.356	3.182	3.623	3.843	3.667	4.199	0.672	3.677	3.885	3.748	3.5	3.263	3.733	3.933
100489_at	Pde7a	phosphodiesterase 7A	TRUE	TRUE	TRUE	-0.387	FALSE	FALSE	-0.247	FALSE	FALSE	FALSE	FALSE	30	0.82		3.3519	3.5619	3.7047	3.9825	1.974	2.464	2.376	2.556	3.705	3.983	3.622	3.312	3.646	3.908	3.877	3.104	3.28	3.225	3.374	3.902	3.112	4.632	0.21	3.811	3.601	3.581	3.593	3.242	3.639	3.872
100491_at	Slc16a2	solute carrier family 16 (monocarboxylic acid transporters), member 2	TRUE	TRUE	TRUE	-0.225	FALSE	FALSE	-0.157	FALSE	FALSE	FALSE	FALSE	0	0.391		1.7534	1.8767	2.0813	1.9986	2.192	1.776	2.178	2.104	2.081	1.999	1.744	1.808	1.937	1.897	1.863	1.623	1.892	1.835	1.906	1.833	1.891	1.893	0.428	2.021	1.856	1.801	1.804	1.858	1.87	1.892
100492_at	NA	NA	TRUE	TRUE	FALSE	0.607	FALSE	FALSE	0	FALSE	FALSE	FALSE	TRUE	10	0.035		2.8299	3.3159	2.4398	2.4921	2.744	2.953	2.92	3.514	2.44	2.492	2.456	2.37	2.403	2.53	2.544	2.722	2.416	2.465	2.676	2.638	2.474	2.581	0.727	2.471	2.393	2.497	2.617	2.442	2.657	2.527
100493_at	Hsd11b2	hydroxysteroid 11-beta dehydrogenase 2	FALSE	FALSE	FALSE	0	FALSE	FALSE	0	FALSE	FALSE	FALSE	FALSE	10	0.417		1.4657	1.493	1.533	1.5209	1.458	1.496	1.566	1.898	1.533	1.521	1.479	1.514	1.633	1.612	1.546	1.513	1.498	1.565	1.564	1.687	1.577	1.637	0.414	1.516	1.541	1.558	1.563	1.528	1.626	1.607
100494_at	Fgf1	fibroblast growth factor 1	FALSE	FALSE	FALSE	0	FALSE	FALSE	0	FALSE	FALSE	FALSE	FALSE	10	0.133		1.0604	1.1361	1.0519	1.0827	1.063	1.072	1.222	1.449	1.052	1.083	1.118	1.094	1.102	1.073	1.146	1.285	0.949	1.097	1.229	1.173	1.044	1.118	0.598	1.075	1.072	1.136	1.189	1.026	1.2	1.081
100495_at	Dvl2	dishevelled 2, dsh homolog (Drosophila)	FALSE	FALSE	FALSE	0	FALSE	FALSE	0	FALSE	FALSE	FALSE	FALSE	0	0.541		1.4754	1.2963	1.5578	1.5326	1.664	1.701	1.938	1.891	1.558	1.533	1.325	1.512	1.446	1.514	1.396	1.439	1.488	1.563	1.462	1.521	1.462	1.557	0.352	1.537	1.453	1.43	1.443	1.523	1.492	1.509
100496_at	Pam	peptidylglycine alpha-amidating monooxygenase	FALSE	FALSE	FALSE	0	FALSE	FALSE	0	FALSE	FALSE	FALSE	FALSE	1	0.43		0.9196	1.1405	1.1184	1.3391	1.288	1.249	1.262	1.431	1.118	1.339	1.453	1.841	1.289	1.188	1.259	1.328	1.268	1.304	1.272	1.315	1.214	1.294	0.407	1.258	1.528	1.412	1.202	1.295	1.292	1.254
100497_at	Stx3	syntaxin 3	FALSE	FALSE	FALSE	0	FALSE	FALSE	0	FALSE	FALSE	FALSE	FALSE	3	0.198		1.2373	1.3366	1.1972	1.3191	1.07	1.184	1.456	1.558	1.197	1.319	0.977	1.24	1.241	1.179	1.393	1.358	1.08	1.225	1.145	1.454	1.351	1.371	0.544	1.259	1.103	1.217	1.371	1.153	1.3	1.361
100498_g_at	Stx3	syntaxin 3	FALSE	FALSE	FALSE	0	FALSE	FALSE	0	FALSE	FALSE	FALSE	FALSE	10	0.432		1.2758	1.3624	1.2518	1.3248	1.5	1.586	1.726	1.798	1.252	1.325	1.374	1.381	1.288	1.304	1.416	1.473	1.196	1.367	1.43	1.39	1.361	1.314	0.406	1.301	1.325	1.373	1.404	1.286	1.41	1.337
100499_at	Stx3	syntaxin 3	TRUE	TRUE	TRUE	-3.612	FALSE	TRUE	0.318	FALSE	FALSE	FALSE	FALSE	1	0.155		3.8097	3.6064	6.8509	7.7887	6.23	6.24	5.866	5.968	6.851	7.789	7.31	7.596	7.823	7.199	7.075	7.254	5.53	6.355	6.722	8.14	6.828	7.957	0.578	7.31	7.495	7.449	7.197	5.939	7.431	7.392
100500_at	Fadd	Fas (TNFRSF6)-associated via death domain	TRUE	FALSE	TRUE	0.287	FALSE	FALSE	0.062	FALSE	FALSE	FALSE	FALSE	30	0.487		2.4223	2.0508	1.8213	2.0782	2.356	2.608	2.471	2.369	1.821	2.078	1.807	1.811	2.201	2.075	1.931	2.107	1.957	1.997	2.032	2.135	2.102	2.101	0.379	1.926	1.905	1.998	2.093	1.97	2.084	2.101
100501_at	Atp4b	ATPase, H+/K+ transporting, beta polypeptide, gastric specific	FALSE	FALSE	FALSE	0	FALSE	FALSE	0	FALSE	FALSE	FALSE	FALSE	10	0.906		1.1365	1.1892	1.0942	1.1493	1.113	1.255	1.14	1.41	1.094	1.149	1.098	1.001	1.153	1.161	1.053	1.125	1.078	1.135	1.153	1.14	1.085	1.124	0.153	1.112	1.089	1.1	1.119	1.104	1.147	1.105
100502_at	Pde1c	phosphodiesterase 1C	FALSE	FALSE	FALSE	0	FALSE	FALSE	0	FALSE	FALSE	FALSE	FALSE	1	0.909		1.1188	1.2723	1.13	1.1814	1.145	1.165	1.268	1.218	1.13	1.181	1.284	1.283	1.121	1.066	1.086	1.273	1.162	1.186	1.22	1.052	1.056	1.209	0.151	1.171	1.221	1.184	1.132	1.179	1.136	1.133
100505_at	Rit2	Ras-like without CAAX 2	FALSE	FALSE	FALSE	0	FALSE	FALSE	0	FALSE	FALSE	FALSE	FALSE	2	0.039		0.8254	0.8792	0.9377	1.0459	0.983	1.179	1.061	1.205	0.938	1.046	1.084	1.129	1.119	1.089	1.127	1.062	0.997	1.011	1.029	1.052	1.067	1.053	0.718	0.994	1.099	1.115	1.089	1.004	1.041	1.06
100507_at	Nov	nephroblastoma overexpressed gene	FALSE	FALSE	FALSE	0	FALSE	FALSE	0	FALSE	FALSE	FALSE	FALSE	6	0.081		1.3152	1.3281	1.4524	1.3781	1.383	1.412	1.635	1.342	1.452	1.378	1.564	1.429	1.454	1.467	1.387	1.429	1.518	1.542	1.404	1.421	1.429	1.312	0.652	1.415	1.496	1.461	1.408	1.53	1.412	1.37
100508_at	Mfng	manic fringe homolog (Drosophila)	TRUE	TRUE	TRUE	-0.007	FALSE	FALSE	-1.312	FALSE	TRUE	FALSE	TRUE	1	0.001		3.3492	3.4752	3.477	3.3616	4.08	3.683	5.216	5.171	3.477	3.362	3.778	3.539	3.362	3.45	3.167	3.088	3.178	3.315	3.623	3.655	3.449	3.473	0.892	3.422	3.645	3.425	3.118	3.247	3.639	3.461
100509_at	Rnf19	ring finger protein (C3HC4 type) 19	TRUE	TRUE	TRUE	-2.123	FALSE	TRUE	0.094	FALSE	FALSE	FALSE	FALSE	0	0.127		6.6358	7.0313	8.932	8.9813	3.806	5.089	4.981	3.726	8.932	8.981	8.209	8.655	8.662	8.559	8.504	7.762	7.608	7.788	8.336	8.986	8.159	9.133	0.603	8.921	8.58	8.395	8.247	7.687	8.662	8.646
100510_at	Sncb	synuclein, beta	FALSE	FALSE	FALSE	0	FALSE	FALSE	0	FALSE	FALSE	FALSE	FALSE	10	0.388		1.8102	1.8189	1.8149	1.8527	2.295	2.124	2.177	2.125	1.815	1.853	1.798	1.852	1.748	1.791	1.861	1.845	1.816	1.81	1.839	1.917	1.838	1.871	0.429	1.84	1.798	1.809	1.832	1.815	1.878	1.854
100511_at	6330406L22Rik	RIKEN cDNA 6330406L22 gene	TRUE	TRUE	TRUE	0.405	FALSE	FALSE	-0.86	FALSE	FALSE	FALSE	FALSE	0	0.133		7.3196	7.4258	6.96	6.9745	8.32	6.896	8.316	8.621	6.96	6.974	6.026	6.071	5.238	4.735	5.624	5.532	5.966	5.703	6.977	4.957	7.374	6.195	0.597	7.03	5.789	5.364	5.379	5.854	5.965	6.784
100512_at	Uchl5	ubiquitin carboxyl-terminal esterase L5	TRUE	TRUE	TRUE	1.055	TRUE	FALSE	1.267	TRUE	FALSE	TRUE	FALSE	6	0.006		9.1235	7.6368	7.7134	6.9364	7.389	7.447	6.09	6.213	7.713	6.936	7.566	7.312	8.091	8.317	8.19	8.105	9.059	8.574	7.03	7.319	6.965	7.573	0.827	7.283	7.611	7.953	8.279	8.804	7.176	7.269
100513_at	Ddef1	development and differentiation enhancing	TRUE	TRUE	TRUE	0.617	FALSE	FALSE	0.55	FALSE	FALSE	FALSE	FALSE	10	0.776		5.2387	4.4111	4.3109	4.105	4.248	4.458	3.997	3.61	4.311	4.105	4.06	4.146	4.255	4.43	4.129	3.788	4.339	4.237	4.227	4.363	3.981	4.269	0.234	4.176	4.235	4.151	4.06	4.278	4.295	4.125
100514_at	Gna13	guanine nucleotide binding protein, alpha 13	TRUE	TRUE	TRUE	-2.439	FALSE	TRUE	0.16	FALSE	FALSE	FALSE	FALSE	10	0.438		6.8011	6.8764	9.4238	9.1324	6.653	6.651	6.243	6.741	9.424	9.132	8.899	8.955	9.223	9.377	9.343	8.811	8.979	9.438	9.412	9.891	8.816	9.373	0.403	9.244	9.067	9.096	9.185	9.198	9.652	9.094
100515_at	Furin	furin (paired basic amino acid cleaving enzyme)	TRUE	TRUE	TRUE	-0.814	FALSE	FALSE	-0.31	FALSE	FALSE	FALSE	FALSE	10	0.102		7.7953	7.8418	8.6574	8.6085	7.605	7.905	7.787	8.343	8.657	8.608	8.743	8.715	8.435	8.557	8.607	8.508	8.552	8.404	8.89	9.281	8.65	9.402	0.628	8.649	8.662	8.593	8.506	8.483	9.085	9.026
100516_at	Chk	choline kinase	FALSE	TRUE	FALSE	-0.342	FALSE	FALSE	0	FALSE	FALSE	FALSE	TRUE	1	0.033		2.3601	2.6017	2.6427	3.0022	2.575	2.611	2.492	2.398	2.643	3.002	2.949	2.924	2.6	2.605	2.559	2.405	2.398	2.532	2.808	2.683	2.675	2.859	0.73	2.835	2.884	2.68	2.441	2.469	2.745	2.767
100518_at	Arf2	ADP-ribosylation factor 2	FALSE	FALSE	FALSE	0	FALSE	FALSE	0	FALSE	FALSE	FALSE	FALSE	3	0.349		2.1748	2.2393	2.2523	2.4845	1.788	2.352	1.594	2.83	2.252	2.485	2.354	2.59	2.736	2.544	2.544	2.679	2.308	2.414	2.337	2.568	2.352	2.648	0.45	2.362	2.5	2.6	2.633	2.359	2.453	2.5
100521_at	Ovgp1	oviductal glycoprotein 1	TRUE	TRUE	FALSE	-0.412	FALSE	FALSE	0	FALSE	FALSE	FALSE	FALSE	10	0.051		4.1543	4.482	4.4816	4.9781	4.436	3.56	4.14	4.55	4.482	4.978	5.54	5.132	5.41	4.72	4.876	4.936	4.108	4.611	5.308	5.957	5.263	4.968	0.696	4.748	5.26	5.176	4.848	4.365	5.632	5.115
100522_s_at	Wbp5	WW domain binding protein 5	TRUE	TRUE	TRUE	-1.397	FALSE	TRUE	-0.118	FALSE	FALSE	FALSE	FALSE	10	0.503		9.1071	9.6388	10.4721	11.0681	9.822	9.847	10.037	9.868	10.472	11.068	11.375	10.935	11.156	11.535	10.872	11.132	10.453	11.246	11.07	11.432	11.199	11.024	0.371	10.752	11.229	11.238	11.059	10.844	11.252	11.111
100523_r_at	Wbp5	WW domain binding protein 5	TRUE	TRUE	TRUE	-1.129	FALSE	TRUE	-0.025	FALSE	FALSE	FALSE	FALSE	1	0.334		3.9046	3.8647	4.9404	5.0879	4.986	4.496	5.092	4.44	4.94	5.088	5.998	5.162	5.624	5.78	4.761	5.3	5.039	5.367	4.987	5.564	5.304	5.615	0.459	4.986	5.696	5.534	5.119	5.194	5.276	5.459
100525_at	Htf9c	HpaII tiny fragments locus 9c	TRUE	TRUE	TRUE	1.121	TRUE	FALSE	-0.359	FALSE	FALSE	FALSE	FALSE	10	0.057		4.1904	3.9573	2.967	2.9394	3.428	3.591	3.783	3.955	2.967	2.939	2.779	2.813	2.793	2.947	2.591	2.698	2.78	2.834	3.087	2.939	2.923	2.961	0.686	2.936	2.865	2.769	2.698	2.802	3.013	2.942
100526_f_at	Adam3	a disintegrin and metalloprotease domain 3 (cyritestin)	FALSE	FALSE	FALSE	0	FALSE	FALSE	0	FALSE	FALSE	FALSE	FALSE	30	0.109		1.2736	1.5484	1.0676	1.0639	1.541	1.144	1.189	1.282	1.068	1.064	1.017	0.888	1.005	1.092	1.201	1.121	1.086	1.131	1.112	1.061	1.387	1.096	0.621	1.065	0.957	1.042	1.165	1.108	1.087	1.241
100527_at	D11Ertd99e	DNA segment, Chr 11, ERATO Doi 99, expressed	TRUE	TRUE	TRUE	2.559	TRUE	FALSE	1.272	TRUE	FALSE	TRUE	FALSE	6	0.038		6.3054	7.7496	4.146	4.7902	6.439	6.486	5.113	5.269	4.146	4.79	4.861	4.747	5.105	5.87	4.95	4.823	5.291	6.325	4.068	3.629	5.093	4.583	0.721	4.408	5.051	5.127	5.076	5.789	3.85	4.838
100528_at	Ube2h	ubiquitin-conjugating enzyme E2H	FALSE	TRUE	TRUE	-0.461	FALSE	FALSE	-0.006	FALSE	FALSE	FALSE	FALSE	0	0.154		2.1996	2.123	2.6772	2.5674	2.279	2.477	2.455	2.314	2.677	2.567	2.489	2.259	2.356	2.386	2.224	2.169	2.073	2.323	2.078	2.48	2.321	2.485	0.579	2.611	2.421	2.302	2.233	2.194	2.279	2.403
100529_at	Ube2h	ubiquitin-conjugating enzyme E2H	FALSE	FALSE	FALSE	0	FALSE	FALSE	0	FALSE	FALSE	FALSE	FALSE	30	0.688		1.5799	1.6045	1.6905	1.8597	1.616	1.945	1.754	1.918	1.691	1.86	1.809	2.026	1.76	1.911	1.889	1.819	1.753	1.804	1.888	1.891	1.786	2.072	0.28	1.783	1.887	1.88	1.831	1.781	1.89	1.929
100530_at	Ralgds	ral guanine nucleotide dissociation stimulator	TRUE	TRUE	TRUE	0.13	FALSE	FALSE	-1.474	FALSE	TRUE	FALSE	FALSE	6	0.402		2.344	2.7996	2.6128	2.2709	3.134	2.77	4.204	4.647	2.613	2.271	2.431	2.45	2.178	2.42	2.377	2.176	2.548	2.457	2.5	2.448	2.43	2.373	0.422	2.447	2.42	2.328	2.261	2.504	2.474	2.402
100533_s_at	Crem	cAMP responsive element modulator	TRUE	TRUE	TRUE	-5.967	FALSE	TRUE	0.58	FALSE	FALSE	FALSE	TRUE	0	0.008		3.2626	2.6951	9.4063	8.4849	2.755	3.079	2.272	2.401	9.406	8.485	8.448	8.728	7.971	7.562	7.353	6.949	7.25	7.457	8.11	8.817	8.025	8.827	0.818	8.952	8.561	7.805	7.131	7.356	8.463	8.426
100534_at	Tsnax	translin-associated factor X	TRUE	TRUE	TRUE	0.313	FALSE	FALSE	-0.019	FALSE	FALSE	FALSE	FALSE	2	0.13		6.6577	6.685	6.7539	5.9633	6.925	6.878	6.965	6.876	6.754	5.963	6.615	6.889	6.986	7.104	7.499	6.286	6.677	6.228	5.617	6.366	5.487	6.111	0.6	6.345	6.806	6.965	6.935	6.448	5.992	5.799
100535_at	Eif4g2	eukaryotic translation initiation factor 4, gamma 2	TRUE	TRUE	TRUE	-0.125	FALSE	FALSE	0.208	FALSE	FALSE	FALSE	TRUE	1	0.013		7.8442	8.1142	8.0963	8.1129	7.019	6.54	6.496	6.646	8.096	8.113	8.439	8.65	8.834	8.596	7.962	8.521	7.114	7.501	8.23	8.846	7.843	8.417	0.791	8.087	8.619	8.606	8.299	7.302	8.539	8.13
100536_at	Mobp	myelin-associated oligodendrocytic basic protein	FALSE	FALSE	FALSE	0	FALSE	FALSE	0	FALSE	FALSE	FALSE	FALSE	10	0.031		1.2244	1.0854	1.1428	1.2154	1.199	1.224	1.257	1.266	1.143	1.215	1.11	1.039	1.117	1.131	1.134	1.162	1.152	1.17	1.197	1.223	1.136	1.155	0.734	1.176	1.087	1.106	1.157	1.16	1.21	1.146
100537_at	2310016M24Rik	RIKEN cDNA 2310016M24 gene	FALSE	FALSE	FALSE	0	FALSE	FALSE	0	FALSE	FALSE	FALSE	FALSE	10	0.259		1.3984	1.4459	1.3293	1.4354	1.719	1.398	1.797	1.59	1.329	1.435	1.321	1.501	1.363	1.356	1.359	1.331	1.272	1.338	1.432	1.448	1.329	1.333	0.503	1.385	1.4	1.375	1.337	1.306	1.44	1.331
100538_at	Sod1	superoxide dismutase 1, soluble	TRUE	TRUE	TRUE	0.08	FALSE	FALSE	0.401	FALSE	FALSE	FALSE	FALSE	6	0.137		11.0897	10.6444	11.1623	10.4111	10.369	10.081	9.844	9.805	11.162	10.411	11.208	11.391	11.379	11.365	11.468	11.034	12.229	11.173	10.597	10.907	10.923	10.909	0.593	10.783	11.313	11.352	11.262	11.7	10.752	10.916
100539_at	Bach-pending	brain acyl-CoA hydrolase	TRUE	TRUE	TRUE	0.756	FALSE	FALSE	0.736	FALSE	FALSE	TRUE	FALSE	6	0.007		3.7019	3.1548	2.8083	2.5356	5.054	6.281	5.178	4.685	2.808	2.536	2.651	2.422	2.693	3.037	2.52	2.693	3.339	3.68	2.378	2.234	2.518	2.248	0.821	2.638	2.678	2.66	2.715	3.499	2.307	2.383
100540_at	Lta4h	leukotriene A4 hydrolase	TRUE	TRUE	TRUE	1.391	TRUE	FALSE	1.307	TRUE	FALSE	FALSE	FALSE	1	0.861		10.0948	10.6128	9.0942	8.8314	10.628	10.487	9.381	9.119	9.094	8.831	9.478	8.986	9.1	9.462	9.077	8.929	8.61	9.5	9.365	8.847	9.116	8.778	0.185	8.952	9.277	9.216	9.038	9.052	9.106	8.947
100542_at	Mep1a	meprin 1 alpha	FALSE	FALSE	FALSE	0	FALSE	FALSE	0	FALSE	FALSE	FALSE	FALSE	3	0.64		1.3557	1.2751	1.4573	1.3769	1.45	1.536	1.427	2.073	1.457	1.377	1.372	1.403	1.419	1.382	1.675	1.387	1.469	1.429	1.447	1.416	1.469	1.401	0.304	1.422	1.366	1.431	1.515	1.45	1.431	1.435
100543_s_at	Brd7	bromodomain containing 7	TRUE	TRUE	TRUE	1.094	TRUE	FALSE	-0.014	FALSE	FALSE	TRUE	FALSE	6	0.003		8.0778	7.7911	7.0557	6.6257	7.99	7.777	7.862	7.933	7.056	6.626	6.759	6.957	7.074	7.042	7.053	6.833	7.711	7.655	7.426	7.616	6.97	7.077	0.864	6.823	6.932	6.95	7	7.677	7.522	7.024
100544_at	Brd7	bromodomain containing 7	TRUE	TRUE	TRUE	0.844	FALSE	FALSE	0.026	FALSE	FALSE	FALSE	FALSE	6	0.064		2.5724	2.1187	1.5998	1.4036	2.896	1.848	2.958	1.733	1.6	1.404	1.225	1.359	1.408	1.397	1.478	1.24	1.919	1.582	1.406	1.389	1.315	1.298	0.676	1.489	1.343	1.327	1.398	1.747	1.398	1.307
100546_at	Rbm4	RNA binding motif protein 4	FALSE	FALSE	FALSE	0	FALSE	FALSE	0	FALSE	FALSE	FALSE	FALSE	1	0.089		1.2218	1.4321	1.3075	1.3148	1.104	1.099	1.316	1.294	1.307	1.315	1.521	1.604	1.447	1.371	1.335	1.319	1.302	1.264	1.311	1.588	1.344	1.422	0.643	1.319	1.53	1.457	1.302	1.285	1.449	1.383
100547_at	4921506I22Rik	RIKEN cDNA 4921506I22 gene	FALSE	TRUE	FALSE	-0.971	FALSE	FALSE	0	FALSE	FALSE	FALSE	FALSE	0	0.152		2.2063	2.2148	2.9662	3.3968	2.587	1.787	1.597	2.165	2.966	3.397	2.834	3.034	2.924	2.63	2.761	2.936	2.371	2.516	2.725	3.513	2.895	2.894	0.58	3.191	2.897	2.832	2.82	2.446	3.119	2.894
100548_at	Pea15	phosphoprotein enriched in astrocytes 15	FALSE	FALSE	FALSE	0	FALSE	FALSE	0	FALSE	FALSE	FALSE	FALSE	0	0.867		1.393	1.3202	1.5136	1.45	1.417	1.275	1.574	1.367	1.514	1.45	1.402	1.297	1.394	1.51	1.325	1.424	1.468	1.478	1.48	1.345	1.586	1.339	0.181	1.471	1.395	1.386	1.409	1.469	1.413	1.463
100549_at	Hba-x	hemoglobin X, alpha-like embryonic chain in Hba complex	TRUE	FALSE	FALSE	0.191	FALSE	FALSE	0	FALSE	FALSE	FALSE	FALSE	10	0.586		1.8869	1.4545	1.3387	1.6208	1.338	1.511	1.576	1.587	1.339	1.621	1.529	1.586	1.511	1.611	1.568	1.537	1.34	1.57	1.589	1.632	1.617	1.557	0.33	1.481	1.553	1.568	1.549	1.455	1.611	1.587
100550_f_at	Cox6c	cytochrome c oxidase, subunit VIc	TRUE	TRUE	TRUE	0.466	FALSE	FALSE	0.352	FALSE	FALSE	TRUE	FALSE	6	0		11.66	10.9914	10.8343	10.8859	11.208	10.868	10.744	10.627	10.834	10.886	11.844	11.706	12.07	12.065	12.084	12.143	12.096	12.347	11.459	11.52	11.627	11.839	0.975	10.861	11.77	12.075	12.11	12.222	11.489	11.733
100551_r_at	Cox6c	cytochrome c oxidase, subunit VIc	FALSE	FALSE	FALSE	0	FALSE	FALSE	0	FALSE	FALSE	FALSE	FALSE	10	0.352		1.8287	1.8372	1.6807	1.73	1.471	1.746	1.469	1.838	1.681	1.73	1.947	2.083	1.805	1.764	1.901	1.904	1.691	1.723	1.804	2.481	1.902	1.839	0.449	1.728	1.923	1.919	1.832	1.714	2.142	1.871
100552_at	Ifngr	interferon gamma receptor	FALSE	TRUE	FALSE	-1.093	FALSE	TRUE	0	FALSE	FALSE	FALSE	FALSE	30	0.436		2.4917	2.5705	3.9264	3.3227	2.674	2.736	2.99	3.013	3.926	3.323	3.07	3.335	2.906	2.72	3.529	2.775	3.168	2.817	3.027	3.062	2.969	4.534	0.404	3.653	3.085	2.983	3.062	3.001	3.044	3.751
100553_at	Trim27	tripartite motif protein 27	TRUE	TRUE	TRUE	1.095	TRUE	FALSE	0.796	FALSE	FALSE	FALSE	FALSE	6	0.823		8.4438	8.5246	7.4055	7.3728	8.466	8.418	7.746	7.544	7.405	7.373	7.507	7.331	7.429	8.13	7.509	7.265	7.732	7.737	7.72	7.251	7.517	7.472	0.208	7.353	7.569	7.561	7.502	7.723	7.486	7.495
100554_at	Pdlim1	PDZ and LIM domain 1 (elfin)	TRUE	TRUE	TRUE	-0.387	FALSE	FALSE	0.516	FALSE	FALSE	FALSE	FALSE	6	0.149		2.9414	2.62	3.7637	2.5711	6.328	5.268	5.261	5.302	3.764	2.571	3.036	2.99	3.333	3.858	2.456	2.816	4.827	3.702	2.761	2.566	2.576	2.856	0.583	3.086	3.35	3.105	2.894	4.239	2.666	2.716
100555_at	Dscr1	Down syndrome critical region homolog 1 (human)	TRUE	TRUE	TRUE	-0.089	FALSE	FALSE	0.406	FALSE	FALSE	FALSE	FALSE	2	0.54		3.0425	2.7007	3.0361	2.8849	3.158	3.275	2.735	2.885	3.036	2.885	3.219	3.282	3.342	3.683	3.298	3.027	2.785	3.012	2.92	3.786	2.87	3.682	0.353	2.938	3.344	3.377	3.234	2.892	3.354	3.276
100556_at	2310046H11Rik	RIKEN cDNA 2310046H11 gene	FALSE	FALSE	FALSE	0	FALSE	FALSE	0	FALSE	FALSE	FALSE	FALSE	10	0.34		1.5945	1.5536	1.4993	1.692	1.389	1.332	1.184	1.437	1.499	1.692	1.591	1.74	1.589	1.471	1.448	1.518	1.446	1.633	1.665	1.648	1.612	1.579	0.455	1.601	1.643	1.562	1.466	1.541	1.656	1.596
100557_g_at	2310046H11Rik	RIKEN cDNA 2310046H11 gene	TRUE	TRUE	TRUE	-0.228	FALSE	FALSE	0.387	FALSE	FALSE	FALSE	FALSE	0	0.059		4.9727	5.0858	5.5051	5.0088	7.53	7.265	6.906	7.115	5.505	5.009	4.95	5.222	4.725	5.068	4.339	4.507	5.226	4.813	4.707	4.861	4.915	4.951	0.683	5.24	5.158	4.792	4.478	5.014	4.785	4.933
100558_at	2310046H11Rik	RIKEN cDNA 2310046H11 gene	FALSE	FALSE	FALSE	0	FALSE	FALSE	0	FALSE	FALSE	FALSE	FALSE	2	0.788		1.2723	1.2254	1.3319	1.2582	1.289	1.406	1.17	1.677	1.332	1.258	1.274	1.519	1.381	1.279	1.451	1.318	1.322	1.387	1.247	1.311	1.308	1.312	0.228	1.302	1.366	1.374	1.361	1.357	1.279	1.31
100559_at	Dhx16	DEAH (Asp-Glu-Ala-His) box polypeptide 16	TRUE	TRUE	TRUE	0.603	FALSE	FALSE	-0.129	FALSE	FALSE	FALSE	FALSE	10	0.282		6.5889	5.8651	5.5143	5.733	5.181	5.296	5.505	5.231	5.514	5.733	5.832	5.726	5.975	5.942	4.956	5.263	4.747	5.791	5.724	6.278	5.975	5.493	0.489	5.579	5.964	5.689	5.251	5.255	6.002	5.734
100560_at	Pafah1b1	platelet-activating factor acetylhydrolase, isoform 1b, beta1 subunit	TRUE	TRUE	TRUE	0.221	FALSE	FALSE	-0.141	FALSE	FALSE	FALSE	FALSE	0	0.195		7.0354	7.5179	7.0698	7.0417	5.614	5.592	5.828	5.662	7.07	7.042	6.589	6.928	6.688	6.853	6.85	6.633	6.917	6.89	6.777	6.649	7.016	6.76	0.547	7.048	6.789	6.727	6.764	6.901	6.713	6.888
100561_at	Iqgap1	IQ motif containing GTPase activating protein 1	TRUE	TRUE	TRUE	-1.033	FALSE	TRUE	0.114	FALSE	FALSE	FALSE	FALSE	10	0.841		8.4022	8.255	9.5595	9.163	7.072	6.817	6.97	6.691	9.56	9.163	8.744	9.115	9.356	9.765	9.717	8.691	8.852	10.189	9.816	9.831	9.062	10.004	0.197	9.307	9.155	9.232	9.377	9.503	9.825	9.533
100562_at	Rangnrf-pending	RAN guanine nucleotide release factor	FALSE	FALSE	FALSE	0	FALSE	FALSE	0	FALSE	FALSE	FALSE	FALSE	6	0.015		2.1824	2.1996	1.4646	1.407	2.274	2.375	2.747	2.513	1.465	1.407	1.581	1.376	1.655	1.685	1.562	1.617	1.802	1.857	1.422	1.552	1.472	1.509	0.782	1.422	1.534	1.589	1.632	1.825	1.487	1.49
100564_at	Ddt	D-dopachrome tautomerase	TRUE	TRUE	TRUE	-0.672	FALSE	FALSE	0.529	FALSE	FALSE	FALSE	TRUE	1	0.022		3.3273	3.6523	3.8757	4.4476	4.87	4.102	3.929	3.986	3.876	4.448	5.145	5.191	5.079	5.507	4.573	4.61	4.766	5.251	5.223	4.763	4.696	4.727	0.758	4.138	5.266	5.15	4.667	5.001	4.994	4.711
100565_at	Gnpi	glucosamine-6-phosphate deaminase	TRUE	TRUE	TRUE	0.055	FALSE	FALSE	0.009	FALSE	FALSE	FALSE	FALSE	6	0.32		2.0253	1.7668	1.8693	1.8122	1.962	2.07	1.84	2.173	1.869	1.812	1.568	1.768	1.932	2.106	1.885	1.861	2.045	2.071	1.805	1.78	1.806	1.862	0.466	1.814	1.78	1.855	1.959	2.049	1.793	1.834
100566_at	Igfbp5	insulin-like growth factor binding protein 5	FALSE	FALSE	FALSE	0	FALSE	FALSE	0	FALSE	FALSE	FALSE	FALSE	10	0.208		1.1628	1.1336	1.1985	2.0155	1.149	1.2	1.124	0.997	1.198	2.016	1.075	1.094	1.223	1.094	1.113	1.186	1.15	1.187	1.384	2.731	1.342	1.216	0.537	1.595	1.133	1.087	1.187	1.165	2.058	1.279
100567_at	Fabp4	fatty acid binding protein 4, adipocyte	TRUE	TRUE	FALSE	-1.177	FALSE	TRUE	0	FALSE	FALSE	FALSE	FALSE	30	0.051		2.0176	1.6557	3.2434	2.7842	1.768	1.846	1.479	1.969	3.243	2.784	3.575	4.326	3.553	2.994	2.387	3.079	1.974	2.538	2.314	3.388	3.472	4.353	0.696	3.039	3.845	3.428	2.652	2.264	2.85	3.913
100568_at	Abce1	ATP-binding cassette, sub-family E (OABP), member 1	TRUE	TRUE	TRUE	1.485	TRUE	FALSE	0.509	FALSE	FALSE	TRUE	FALSE	6	0.011		8.8727	8.308	7.0581	7.1518	7.57	7.302	6.994	6.859	7.058	7.152	7.587	7.854	7.825	8.19	7.468	7.187	7.931	8.133	7.068	7.573	6.708	7.059	0.8	7.067	7.879	7.777	7.449	8.02	7.321	6.884
100569_at	Anxa2	annexin A2	TRUE	TRUE	TRUE	-0.123	FALSE	FALSE	0.191	FALSE	FALSE	TRUE	FALSE	6	0.003		3.6282	2.6369	3.3479	3.1628	5.852	5.763	5.177	6.057	3.348	3.163	3.358	3.088	3.244	3.575	3.327	3.175	4.063	4.062	3.349	3.125	3.044	3.037	0.863	3.235	3.308	3.286	3.316	4.056	3.238	3.041
100570_at	Nyren18-pending	NY-REN-18 antigen	TRUE	TRUE	TRUE	-0.995	FALSE	FALSE	-0.104	FALSE	FALSE	FALSE	FALSE	30	0.171		5.4173	5.1183	6.4994	6.0259	5.503	5.019	5.797	4.933	6.499	6.026	5.947	5.872	5.893	6.109	5.873	5.05	5.85	5.977	5.883	6.155	6.206	7.02	0.565	6.227	6.059	5.784	5.575	5.902	6.02	6.613
100571_at	Laptm4b	lysosomal-associated protein transmembrane 4B	TRUE	TRUE	TRUE	-0.96	FALSE	FALSE	-0.417	FALSE	FALSE	FALSE	FALSE	10	0.928		7.2073	8.21	9.1379	8.1999	5.942	6.056	6.159	6.672	9.138	8.2	8.286	8.481	8.7	8.663	8.679	7.553	8.806	8.431	8.437	8.973	8.221	8.758	0.136	8.623	8.575	8.402	8.264	8.604	8.707	8.489
100572_at	Tm9sf2	transmembrane 9 superfamily member 2	TRUE	TRUE	TRUE	-0.189	FALSE	FALSE	0.365	FALSE	FALSE	FALSE	FALSE	6	0.69		4.5708	3.6638	5.0679	3.5451	4.2	4.336	3.834	3.971	5.068	3.545	3.612	4.06	3.965	4.112	4.245	3.371	4.536	4.187	3.417	4.125	3.372	3.85	0.279	4.276	3.961	3.857	3.904	4.352	3.772	3.611
100573_f_at	Gpi1	glucose phosphate isomerase 1	TRUE	TRUE	TRUE	0.83	FALSE	FALSE	0.673	FALSE	FALSE	FALSE	FALSE	2	0.124		6.9365	6.11	5.6439	5.7427	7.996	7.682	7.153	7.179	5.644	5.743	7.027	7.197	5.932	7.381	6.994	6.341	6.429	6.563	6.35	5.017	5.393	5.927	0.606	5.738	6.926	6.928	6.525	6.51	5.682	5.66
100574_f_at	Gpi1	glucose phosphate isomerase 1	TRUE	TRUE	TRUE	0.171	FALSE	FALSE	0.119	FALSE	FALSE	TRUE	FALSE	2	0.041		11.4551	11.3143	11.1365	11.2899	12.452	12.241	12.35	12.104	11.137	11.29	11.646	11.913	11.83	12.304	11.793	11.726	11.248	11.727	11.786	11.532	11.236	11.488	0.714	11.196	11.852	11.96	11.816	11.482	11.66	11.362
100575_at	Ard1	N-acetyltransferase ARD1 homolog (S. cerevisiae)	TRUE	TRUE	TRUE	1.841	TRUE	FALSE	0.391	FALSE	FALSE	FALSE	FALSE	6	0.337		4.5115	3.6887	2.1542	2.3631	5.574	5.886	5.711	4.967	2.154	2.363	3.68	2.534	3.187	5.563	2.481	3.636	3.231	6.246	2.881	1.93	3.095	2.106	0.457	2.143	3.586	3.678	3.426	4.702	2.408	2.601
100576_at	Pafah1b3	platelet-activating factor acetylhydrolase, isoform 1b, alpha1 subunit	TRUE	TRUE	TRUE	1.257	TRUE	FALSE	-0.867	FALSE	FALSE	TRUE	FALSE	6	0.004		4.0973	4.6553	3.1109	3.127	4.213	4.929	5.986	4.89	3.111	3.127	3.631	3.145	2.912	3.473	2.669	2.859	3.967	3.996	2.911	2.67	3.313	3.083	0.845	3.108	3.435	3.124	2.8	3.978	2.791	3.198
100577_at	Snrpd1	small nuclear ribonucleoprotein D1	TRUE	TRUE	TRUE	1.295	TRUE	FALSE	0.986	FALSE	FALSE	TRUE	FALSE	6	0		5.3385	4.2445	3.7381	3.2559	4.752	4.498	3.674	3.605	3.738	3.256	4.051	3.941	4.33	4.518	4.491	4.493	5.504	5.514	3.217	3.773	3.525	3.897	0.94	3.482	4.059	4.331	4.541	5.504	3.495	3.711
100578_at	Impdh2	inosine 5'-phosphate dehydrogenase 2	TRUE	TRUE	TRUE	0.093	FALSE	FALSE	0.641	FALSE	FALSE	FALSE	TRUE	1	0.007		10.0393	10.0436	10.0219	9.8751	10.739	10.766	9.984	10.239	10.022	9.875	10.153	10.18	9.814	10.455	9.737	9.566	9.764	9.612	9.231	9.154	9.663	9.645	0.826	9.932	10.237	10.032	9.705	9.682	9.193	9.654
100579_s_at	Clta	clathrin, light polypeptide (Lca)	TRUE	TRUE	TRUE	1.455	TRUE	FALSE	0.251	FALSE	FALSE	FALSE	FALSE	6	0.077		9.7323	7.4152	7.8487	6.389	8.522	8.511	8.211	8.321	7.849	6.389	6.58	6.902	7.112	7.642	6.952	7.087	9.317	7.935	6.87	7.354	6.641	5.861	0.657	7.058	6.991	7.013	7.211	8.608	7.114	6.251
100580_at	Clta	clathrin, light polypeptide (Lca)	FALSE	FALSE	FALSE	0	FALSE	FALSE	0	FALSE	FALSE	FALSE	FALSE	10	0.008		1.3584	1.46	1.2878	1.3326	1.479	1.556	1.178	1.46	1.288	1.333	1.27	1.162	1.306	1.316	1.339	1.424	1.407	1.375	1.42	1.422	1.325	1.298	0.818	1.307	1.228	1.293	1.391	1.39	1.421	1.311
100581_at	Cstb	cystatin B	TRUE	TRUE	TRUE	-0.038	FALSE	FALSE	-0.106	FALSE	FALSE	FALSE	FALSE	2	0.095		7.3479	7.5064	7.2474	7.6826	8.467	7.778	8.312	8.144	7.247	7.683	8.445	7.989	8.333	8.347	7.927	8.413	7.995	8.546	8.204	7.956	8.195	7.762	0.636	7.463	8.228	8.325	8.177	8.27	8.08	7.979
100582_at	Snx17	sorting nexin 17	TRUE	TRUE	TRUE	0.273	FALSE	FALSE	-0.428	FALSE	FALSE	FALSE	TRUE	0	0.012		4.1858	4.2633	4.018	3.8847	3.68	4.125	4.537	4.124	4.018	3.885	3.696	3.542	3.302	3.592	3.382	3.395	3.585	3.383	3.655	3.532	3.791	3.601	0.798	3.952	3.618	3.448	3.388	3.484	3.594	3.696
100583_at	NA	NA	FALSE	TRUE	TRUE	-1.148	FALSE	TRUE	4.422	TRUE	FALSE	FALSE	TRUE	30	0.003		2.2666	2.2177	3.2582	3.5215	7.254	7.499	2.91	2.999	3.258	3.521	2.262	1.976	2.338	2.58	2.571	4.328	1.991	2.706	3.271	3.233	5.628	4.914	0.862	3.403	2.064	2.539	3.407	2.353	3.252	5.271
100584_at	Anxa4	annexin A4	TRUE	TRUE	TRUE	-1.405	FALSE	TRUE	-0.394	FALSE	FALSE	FALSE	FALSE	0	0.222		5.3615	6.2234	7.2414	7.1538	6.742	6.878	7.198	7.209	7.241	7.154	6.759	7.65	7.015	6.67	6.893	6.565	6.859	6.478	5.982	6.749	6.219	6.817	0.527	7.21	7.152	6.919	6.689	6.672	6.365	6.518
100585_at	Supt4h	suppressor of Ty 4 homolog (S. cerevisiae)	FALSE	TRUE	FALSE	-0.384	FALSE	FALSE	0	FALSE	FALSE	FALSE	FALSE	30	0.428		1.9655	1.7822	2.1055	2.4101	1.763	1.513	2.07	2.322	2.105	2.41	2.222	2.461	2.106	2.286	2.188	2.171	2.036	2.11	2.23	2.335	2.193	2.613	0.408	2.266	2.308	2.245	2.153	2.075	2.282	2.403
100586_i_at	5730403B10Rik	RIKEN cDNA 5730403B10 gene	FALSE	FALSE	FALSE	0	FALSE	FALSE	0	FALSE	FALSE	FALSE	FALSE	10	0.691		1.5084	1.407	1.5427	1.6962	1.339	1.345	1.284	1.39	1.543	1.696	1.455	1.748	1.622	1.607	1.475	1.546	1.571	1.524	1.601	1.703	1.717	1.587	0.278	1.614	1.625	1.58	1.528	1.546	1.652	1.652
100587_f_at	5730403B10Rik	RIKEN cDNA 5730403B10 gene	TRUE	TRUE	TRUE	-2.058	FALSE	TRUE	-0.305	FALSE	FALSE	FALSE	TRUE	1	0.009		5.028	5.3693	7.153	7.3596	4.655	4.326	4.786	4.805	7.153	7.36	7.887	7.805	7.134	7.191	6.24	7.042	5.516	6.459	7.223	7.982	7.57	7.736	0.813	7.279	7.752	7.299	6.57	5.994	7.602	7.653
100588_at	Psme2	proteasome (prosome, macropain) 28 subunit, beta	TRUE	TRUE	TRUE	0.648	FALSE	FALSE	0.322	FALSE	FALSE	TRUE	FALSE	6	0		7.7261	7.0932	6.8159	6.7065	8.033	7.903	8.131	7.16	6.816	6.706	7.693	7.433	7.677	7.51	7.38	7.373	7.758	7.922	6.782	6.888	7.087	6.974	0.963	6.76	7.568	7.586	7.38	7.84	6.835	7.031
100589_at	Immt	inner membrane protein, mitochondrial	FALSE	FALSE	FALSE	0	FALSE	FALSE	0	FALSE	FALSE	FALSE	FALSE	3	0.939		1.9846	2.0133	2.0163	2.1007	1.927	2.253	1.919	1.688	2.016	2.101	1.892	1.945	2.369	2.385	2.133	1.928	2.017	2.268	2.056	2.077	2.022	2.007	0.126	2.018	2.086	2.133	2.159	2.13	2.068	2.015
100592_at	Ghitm	growth hormone inducible transmembrane protein	TRUE	TRUE	TRUE	1.179	TRUE	FALSE	0.626	FALSE	FALSE	TRUE	FALSE	6	0.024		9.4753	8.8355	8.3585	7.595	9.508	9.68	9.2	8.735	8.358	7.595	7.836	8.154	9.028	8.421	8.206	8.195	9.662	8.685	6.598	7.224	7.483	8.001	0.754	7.913	8.259	8.34	8.403	9.153	6.912	7.742
100593_at	Tnnt2	troponin T2, cardiac	FALSE	FALSE	FALSE	0	FALSE	FALSE	0	FALSE	FALSE	FALSE	FALSE	3	0.572		1.6502	1.5989	1.661	1.6387	1.426	1.695	1.401	1.611	1.661	1.639	1.654	1.739	1.588	1.658	1.726	1.869	1.416	1.691	1.667	1.6	1.718	1.577	0.337	1.663	1.642	1.702	1.755	1.557	1.633	1.647
100594_at	Pigq	phosphatidylinositol glycan, class Q	TRUE	TRUE	TRUE	0.803	FALSE	FALSE	0.336	FALSE	FALSE	FALSE	FALSE	6	0.431		6.4826	6.2277	5.8411	5.2632	5.915	5.659	5.606	5.296	5.841	5.263	5.308	5.321	6	6.359	5.664	4.92	6.2	5.774	4.775	5.261	5	5.327	0.407	5.463	5.682	5.644	5.574	5.959	5.021	5.164
100595_at	Ptp4a2	protein tyrosine phosphatase 4a2	TRUE	TRUE	TRUE	-1.053	FALSE	TRUE	0.03	FALSE	FALSE	FALSE	FALSE	6	0.735		7.6399	6.8114	8.7441	7.8127	7.824	7.584	7.79	7.559	8.744	7.813	7.519	8.541	8.658	8.63	8.588	7.212	8.505	8.483	7.24	8.026	7.152	8.242	0.256	8.208	8.319	8.223	8.122	8.472	7.635	7.697
100596_at	Selenbp1	selenium binding protein 1	TRUE	TRUE	TRUE	0.486	FALSE	FALSE	-1.446	FALSE	TRUE	FALSE	FALSE	0	0.746		2.1488	2.8328	2.0285	1.9816	3.463	3.507	4.931	4.931	2.029	1.982	1.904	1.949	1.938	2.089	1.863	1.8	2.013	1.907	1.922	1.984	1.913	2.009	0.25	1.991	1.985	1.928	1.876	1.956	1.953	1.961
100597_at	Gyg1	glycogenin 1	TRUE	TRUE	TRUE	-0.7	FALSE	FALSE	0.417	FALSE	FALSE	FALSE	FALSE	1	0.263		5.5199	4.5813	5.8957	5.6063	4.943	5.177	4.502	4.784	5.896	5.606	5.687	5.676	5.988	6.067	5.364	5.406	5.382	5.958	5.402	5.545	4.948	5.4	0.501	5.703	5.88	5.738	5.537	5.655	5.475	5.174
100599_at	Atf4	activating transcription factor 4	TRUE	TRUE	TRUE	-0.812	FALSE	FALSE	-0.365	FALSE	FALSE	FALSE	FALSE	1	0.116		8.6628	7.5677	9.1304	8.7244	10.368	10.437	10.739	10.797	9.13	8.724	9.115	9.095	9.387	9.412	7.756	7.997	9.37	9.485	8.909	8.82	9.038	8.045	0.613	8.841	9.464	8.877	8.152	9.401	8.867	8.541
100600_at	Cd24a	CD24a antigen	TRUE	TRUE	TRUE	-2.172	FALSE	TRUE	-0.271	FALSE	FALSE	FALSE	FALSE	0	0.595		10.4935	10.2354	12.8565	12.217	11.28	11.243	11.62	11.447	12.857	12.217	11.981	12.296	12.14	12.345	12.354	11.249	12.146	11.346	11.653	12.535	11.73	11.953	0.326	12.506	12.265	12.058	11.898	11.737	12.095	11.842
100601_at	Itgb5	integrin beta 5	FALSE	FALSE	FALSE	0	FALSE	FALSE	0	FALSE	FALSE	FALSE	FALSE	10	0.34		1.6085	1.5602	1.7016	1.8108	1.91	2.26	2.368	3.101	1.702	1.811	1.777	1.799	1.571	1.821	1.761	1.665	1.623	1.809	1.878	1.884	1.809	1.874	0.455	1.762	1.764	1.73	1.695	1.718	1.881	1.841
100602_at	Rps15	ribosomal protein S15	FALSE	FALSE	FALSE	0	FALSE	FALSE	0	FALSE	FALSE	FALSE	FALSE	10	0.075		1.2987	1.1246	1.2589	1.3246	1.23	1.41	0.926	1.334	1.259	1.325	1.41	1.368	1.544	1.318	1.444	1.49	1.343	1.319	1.718	1.491	1.349	1.472	0.66	1.294	1.381	1.442	1.461	1.332	1.605	1.41
100603_at	Dncic2	dynein, cytoplasmic, intermediate chain 2	TRUE	TRUE	TRUE	-0.385	FALSE	FALSE	0.882	FALSE	FALSE	FALSE	FALSE	1	0.812		6.3428	5.3177	6.2466	6.1838	6.275	6.171	6.332	4.35	6.247	6.184	6.408	7.059	6.774	6.674	6.834	5.938	6.724	6.693	6.208	7.221	5.456	7.066	0.214	6.207	6.767	6.676	6.412	6.706	6.715	6.261
100605_at	Tpm2	tropomyosin 2, beta	TRUE	FALSE	FALSE	0.191	FALSE	FALSE	0	FALSE	FALSE	FALSE	FALSE	6	0.65		2.3128	2.3183	2.1807	2.0691	2.317	2.114	2.417	2.629	2.181	2.069	1.869	2.089	2.124	2.177	2.119	2.109	2.207	2.16	2.112	2.144	2.006	2.182	0.299	2.112	2.031	2.075	2.154	2.179	2.128	2.094
100606_at	Prnp	prion protein	TRUE	TRUE	TRUE	-1.719	FALSE	TRUE	-1.197	FALSE	TRUE	FALSE	TRUE	10	0.036		2.4835	2.5121	4.3029	4.1304	2.123	2.103	3.107	3.513	4.303	4.13	4.552	4.798	4.603	4.39	4.045	4.191	2.829	3.966	4.396	4.973	4.548	4.351	0.725	4.219	4.664	4.512	4.11	3.398	4.684	4.449
100607_at	Pld3	phospholipase D3	FALSE	TRUE	FALSE	-0.57	FALSE	FALSE	0	FALSE	FALSE	FALSE	FALSE	10	0.165		1.4902	1.4307	2.1915	1.8694	1.903	1.893	2.832	2.363	2.192	1.869	2.166	1.737	1.704	1.94	1.624	1.694	1.884	1.864	2.606	2.025	2.116	1.867	0.569	2.027	1.964	1.804	1.668	1.873	2.316	1.992
100608_at	Sptlc1	serine palmitoyltransferase, long chain base subunit 1	TRUE	TRUE	TRUE	-0.47	FALSE	FALSE	-0.258	FALSE	FALSE	FALSE	FALSE	1	0.866		6.999	7.1645	7.2733	7.8299	7.49	7.458	7.471	7.994	7.273	7.83	6.914	7.931	7.574	7.743	7.586	6.676	7.032	6.986	6.881	7.661	6.782	7.774	0.181	7.515	7.573	7.439	7.247	6.997	7.272	7.278
100609_at	Skiv2l	superkiller viralicidic activity 2-like (S. cerevisiae )	FALSE	FALSE	FALSE	0	FALSE	FALSE	0	FALSE	FALSE	FALSE	FALSE	10	0.05		1.4525	1.3455	1.3354	1.3937	1.427	1.384	1.497	1.904	1.335	1.394	1.306	1.303	1.465	1.303	1.432	1.412	1.356	1.261	1.467	1.491	1.332	1.334	0.698	1.362	1.315	1.369	1.43	1.308	1.479	1.333
100610_at	Capns1	calpain, small subunit 1	TRUE	TRUE	TRUE	-0.168	FALSE	FALSE	-0.376	FALSE	FALSE	FALSE	FALSE	6	0.346		5.4135	5.6795	5.9483	5.4813	5.832	6.819	6.51	6.893	5.948	5.481	5.351	5.122	5.193	5.483	5.215	4.453	6.68	5.113	4.91	4.42	5.839	4.817	0.452	5.675	5.402	5.096	4.961	5.884	4.666	5.328
100611_at	Lyzs	lysozyme	TRUE	TRUE	TRUE	-0.306	FALSE	FALSE	1.191	TRUE	FALSE	FALSE	TRUE	1	0.033		7.937	6.4639	7.4723	7.54	9.457	9.272	8.212	8.136	7.472	7.54	8.01	8.316	8.156	8.247	7.184	7.272	6.216	7.54	7.92	8.399	7.379	7.402	0.731	7.473	8.3	8.002	7.333	6.868	8.161	7.39
100612_at	Rrm1	ribonucleotide reductase M1	TRUE	TRUE	TRUE	1.929	TRUE	FALSE	1.847	TRUE	FALSE	TRUE	FALSE	6	0.045		6.4462	6.3712	4.6021	4.3581	5.745	5.772	3.876	3.947	4.602	4.358	3.9	4.008	5.204	5.954	5.72	4.55	5.935	5.227	3.451	3.719	3.831	3.905	0.707	4.37	4.408	4.918	5.483	5.547	3.588	3.868
100613_at	Fkbp8	FK506 binding protein 8	TRUE	FALSE	TRUE	0.384	FALSE	FALSE	0.455	FALSE	FALSE	FALSE	FALSE	10	0.875		2.4329	1.8168	1.7359	1.7466	2.89	3.451	2.286	3.145	1.736	1.747	1.711	1.523	1.711	1.914	1.708	1.727	1.94	1.636	1.745	1.965	1.641	1.974	0.175	1.725	1.683	1.716	1.768	1.783	1.855	1.807
100614_at	Mb	myoglobin	FALSE	FALSE	FALSE	0	FALSE	FALSE	0	FALSE	FALSE	FALSE	FALSE	10	0.014		1.2749	1.2146	1.221	1.2771	1.555	1.48	1.313	1.797	1.221	1.277	1.232	1.228	1.286	1.264	1.28	1.212	1.243	1.23	1.368	1.353	1.292	1.283	0.787	1.245	1.245	1.253	1.258	1.235	1.361	1.288
100615_at	Mb	myoglobin	FALSE	FALSE	FALSE	0	FALSE	FALSE	0	FALSE	FALSE	FALSE	FALSE	10	0.223		1.151	1.0331	1.2173	1.2726	1.26	1.287	1.287	1.464	1.217	1.273	1.244	1.15	1.372	1.26	1.367	1.276	1.092	1.298	1.34	1.407	1.258	1.303	0.527	1.239	1.22	1.282	1.34	1.193	1.374	1.281
100616_at	Cenpa	centromere autoantigen A	TRUE	TRUE	TRUE	0.979	FALSE	FALSE	2.721	TRUE	FALSE	FALSE	TRUE	10	0.013		8.8895	9.4616	8.0554	8.3367	7.779	7.57	5.115	4.793	8.055	8.337	7.6	7.75	7.388	7.649	7.464	7.544	7.584	7.893	8.466	9.832	8.089	8.065	0.79	8.194	7.682	7.509	7.509	7.738	9.149	8.077
100617_at	Slc25a5	solute carrier family 25 (mitochondrial carrier; adenine nucleotide translocator), member 5	FALSE	FALSE	FALSE	0	FALSE	FALSE	0	FALSE	FALSE	FALSE	FALSE	6	0.019		1.5553	1.7889	1.5116	1.5315	1.56	1.517	1.395	1.881	1.512	1.532	1.606	1.718	1.733	1.652	1.671	1.656	1.682	1.746	1.555	1.637	1.608	1.54	0.768	1.521	1.666	1.687	1.666	1.714	1.596	1.574
100618_f_at	Slc25a5	solute carrier family 25 (mitochondrial carrier; adenine nucleotide translocator), member 5	TRUE	TRUE	TRUE	1.078	TRUE	FALSE	1.108	TRUE	FALSE	TRUE	FALSE	6	0.012		6.8248	6.6198	5.7456	5.5434	8.235	8.267	7.265	7.02	5.746	5.543	6.526	6.505	7.113	6.733	6.281	6.644	6.834	7.289	5.539	6.358	6.083	5.416	0.797	5.615	6.64	6.742	6.558	7.052	5.95	5.75
100619_r_at	Slc25a5	solute carrier family 25 (mitochondrial carrier; adenine nucleotide translocator), member 5	TRUE	TRUE	FALSE	-0.001	FALSE	FALSE	0	FALSE	FALSE	FALSE	FALSE	3	0.927		3.7281	3.7804	3.6129	3.8969	3.648	3.781	3.825	3.833	3.613	3.897	3.519	3.799	4.32	3.849	3.668	4.046	3.671	4.045	3.744	3.86	3.929	3.869	0.136	3.723	3.793	3.89	3.96	3.848	3.803	3.899
100620_at	Hpd	4-hydroxyphenylpyruvic acid dioxygenase	FALSE	FALSE	FALSE	0	FALSE	FALSE	0	FALSE	FALSE	FALSE	FALSE	3	0.212		1.5796	1.4573	1.6466	1.6336	1.794	1.675	1.74	1.885	1.647	1.634	1.629	1.6	1.629	1.581	1.749	1.689	1.512	1.651	1.657	1.644	1.738	1.651	0.534	1.646	1.59	1.64	1.7	1.584	1.65	1.694
100621_at	Rnh1	ribonuclease/angiogenin inhibitor 1	TRUE	TRUE	TRUE	0.215	FALSE	FALSE	-1.421	FALSE	TRUE	FALSE	FALSE	1	0.414		2.5944	2.5762	2.6159	2.124	4.641	4.637	6.102	6.018	2.616	2.124	2.551	2.432	2.507	2.698	2.249	1.978	2.596	2.462	2.456	2.476	2.432	2.169	0.415	2.343	2.604	2.438	2.2	2.52	2.467	2.3
100622_at	Prdx6	peroxiredoxin 6	TRUE	TRUE	TRUE	-2.147	FALSE	TRUE	0.213	FALSE	FALSE	FALSE	FALSE	30	0.05		8.5375	7.9693	10.601	10.1998	9.561	9.341	9.532	8.945	10.601	10.2	10.493	10.881	10.318	10.396	10.116	9.837	9.89	9.655	10.263	10.916	10.375	11.068	0.697	10.405	10.668	10.385	9.962	9.774	10.589	10.722
100623_at	Clca3	chloride channel calcium activated 3	FALSE	FALSE	FALSE	0	FALSE	FALSE	0	FALSE	FALSE	FALSE	FALSE	6	0.757		1.1741	1.2528	1.1992	1.3166	1.078	1.319	1.204	1.337	1.199	1.317	1.203	1.435	1.131	1.324	1.357	1.343	1.416	1.373	1.35	1.051	1.217	1.493	0.244	1.269	1.275	1.291	1.316	1.397	1.2	1.355
100626_at	Odf2	outer dense fiber of sperm tails 2	FALSE	FALSE	FALSE	0	FALSE	FALSE	0	FALSE	FALSE	FALSE	FALSE	6	0.19		1.4217	1.3213	1.4029	1.2579	1.449	1.587	1.66	1.513	1.403	1.258	1.175	1.235	1.244	1.324	1.28	1.326	1.367	1.34	1.364	1.316	1.222	1.292	0.55	1.325	1.226	1.253	1.319	1.352	1.34	1.257
100628_at	Ndufc1	NADH dehydrogenase (ubiquinone) 1, subcomplex unknown, 1	TRUE	TRUE	TRUE	1.336	TRUE	FALSE	0.451	FALSE	FALSE	TRUE	FALSE	6	0.006		6.2086	5.9219	4.8977	4.5609	5.223	5.43	4.767	4.984	4.898	4.561	4.904	4.745	5.781	5.903	6.39	5.407	6.688	6.122	4.828	4.936	5.004	5.093	0.827	4.681	5.024	5.551	6.052	6.39	4.883	5.049
100629_at	Gstm5	glutathione S-transferase, mu 5	TRUE	TRUE	TRUE	0.731	FALSE	FALSE	0.473	FALSE	FALSE	FALSE	TRUE	1	0.019		3.4915	2.6249	2.4496	2.2049	2.331	2.822	2.263	1.944	2.45	2.205	3.783	3.63	3.93	4.216	2.314	3.166	2.982	4.073	2.443	2.6	2.688	2.14	0.769	2.267	3.955	3.712	2.93	3.509	2.523	2.414
100630_f_at	Gstm5	glutathione S-transferase, mu 5	TRUE	TRUE	TRUE	0.836	FALSE	FALSE	-0.057	FALSE	FALSE	FALSE	FALSE	6	0.839		9.4806	9.9575	8.6837	9.0823	8.612	8.636	8.731	8.631	8.684	9.082	9.736	8.738	6.83	8.391	8.407	9.379	8.714	9.306	9.118	5.667	9.707	6.57	0.198	9.024	8.655	8.458	8.447	9.054	7.389	8.138
100631_r_at	Gstm5	glutathione S-transferase, mu 5	FALSE	FALSE	FALSE	0	FALSE	FALSE	0	FALSE	FALSE	FALSE	FALSE	0	0.766		1.3697	1.382	1.3143	1.3608	1.677	1.638	1.683	1.618	1.314	1.361	1.331	1.183	1.163	1.156	1.262	1.394	1.308	1.304	1.424	1.154	1.364	1.208	0.24	1.349	1.211	1.227	1.293	1.31	1.289	1.286
100632_at	Prkag1	protein kinase, AMP-activated, gamma 1 non-catalytic subunit	FALSE	FALSE	TRUE	0	FALSE	FALSE	0.077	FALSE	FALSE	FALSE	FALSE	6	0.038		2.1755	1.9407	1.8676	1.8909	3.745	4.235	4.294	3.533	1.868	1.891	1.915	1.974	2.058	2.148	1.91	1.984	2.208	2.218	2.009	2.122	2.012	2.118	0.721	1.864	2.006	2.013	1.994	2.208	2.066	2.065
100633_at	2810484M10Rik	RIKEN cDNA 2810484M10 gene	TRUE	TRUE	TRUE	-0.323	FALSE	FALSE	-0.134	FALSE	FALSE	TRUE	FALSE	6	0.045		7.3824	6.859	7.4794	7.4086	8.205	8.35	8.618	8.205	7.479	7.409	7.889	7.613	7.73	7.833	7.983	7.627	8.159	7.86	7.439	7.605	7.204	7.599	0.706	7.447	7.738	7.801	7.795	8.01	7.522	7.401
100634_at	Rdh7	retinol dehydrogenase 7	FALSE	TRUE	FALSE	-0.174	FALSE	FALSE	0	FALSE	FALSE	FALSE	FALSE	3	0.324		1.7673	1.6865	1.8378	1.9632	1.819	1.801	1.742	1.87	1.838	1.963	1.784	1.828	1.924	1.779	2.021	1.942	1.68	1.918	1.894	1.822	1.933	1.888	0.464	1.903	1.794	1.869	1.972	1.8	1.858	1.91
100635_at	Sara	SAR1a gene homolog (S. cerevisiae)	TRUE	TRUE	TRUE	-1.295	FALSE	TRUE	0.247	FALSE	FALSE	FALSE	TRUE	10	0.009		9.9789	10.2733	11.6778	11.1635	8.509	8.792	8.168	8.639	11.678	11.164	11.077	11.409	11.179	11.179	10.393	10.211	10.791	10.559	11.396	11.721	11.133	11.212	0.81	11.381	11.409	10.937	10.429	10.663	11.56	11.173
100636_at	Eif4ebp1	eukaryotic translation initiation factor 4E binding protein 1	TRUE	TRUE	TRUE	-0.887	FALSE	FALSE	0.334	FALSE	FALSE	FALSE	FALSE	1	0.359		5.1889	5.2141	5.8977	6.279	5.405	4.938	5.626	4.049	5.898	6.279	7.217	6.801	6.315	7.419	5.359	6.497	6.13	7.251	7.064	6.464	7.325	6.517	0.445	6.064	7.109	6.721	6.005	6.683	6.764	6.921
100669_at	NA	NA	FALSE	TRUE	FALSE	-0.06	FALSE	FALSE	0	FALSE	FALSE	FALSE	FALSE	1	0.732		1.0391	1.112	1.0233	1.2478	0.858	0.967	1.078	0.91	1.023	1.248	1.255	1.565	1.109	1.094	1.233	1.296	1.054	1.102	1.303	1.059	1.215	1.374	0.258	1.163	1.297	1.267	1.178	1.086	1.18	1.295
100670_at	Scn9a	sodium channel, voltage-gated, type IX, alpha polypeptide	FALSE	FALSE	FALSE	0	FALSE	FALSE	0	FALSE	FALSE	FALSE	FALSE	10	0.394		1.0853	1.0105	1.0221	0.9933	1.091	1.072	1.067	1.038	1.022	0.993	0.882	1.263	1.206	1.025	1.136	1.133	1.107	1.088	1.508	1.109	1.01	0.999	0.426	1.008	1.072	1.116	1.135	1.098	1.308	1.005
100671_at	Ifna11	interferon alpha family, gene 11	FALSE	FALSE	FALSE	0	FALSE	FALSE	0	FALSE	FALSE	FALSE	FALSE	1	0.728		1.0762	0.98	0.9581	1.0017	1.114	0.975	1.381	1.437	0.958	1.002	1.091	1.266	0.994	0.964	1.102	1.005	1.051	1.119	1.206	1.006	1.045	1.053	0.26	0.996	1.113	1.075	1.002	1.09	1.105	1.049
100672_at	Myo5a	myosin Va	FALSE	FALSE	FALSE	0	FALSE	FALSE	0	FALSE	FALSE	FALSE	FALSE	1	0.807		1.1498	0.9663	0.939	1.003	0.885	1.063	1.072	0.847	0.939	1.003	1.104	1.175	0.894	0.929	1.072	1.088	0.996	0.99	1.047	0.72	0.933	1.135	0.217	0.993	1.05	1.042	1.012	1	0.883	1.034
100673_f_at	Klra5	killer cell lectin-like receptor, subfamily A, member 5	FALSE	TRUE	FALSE	-0.164	FALSE	FALSE	0	FALSE	FALSE	FALSE	FALSE	3	0.662		2.1994	2.0513	2.2271	2.3526	2.063	2.164	2.073	2.272	2.227	2.353	2.579	2.655	2.381	2.504	2.592	2.858	2.25	2.629	2.313	2.686	2.241	2.591	0.293	2.317	2.503	2.608	2.638	2.448	2.499	2.416
100674_f_at	Klra6	killer cell lectin-like receptor, subfamily A, member 6	FALSE	FALSE	FALSE	0	FALSE	FALSE	0	FALSE	FALSE	FALSE	FALSE	3	0.636		1.5793	1.5717	1.5678	1.6047	1.653	1.762	1.499	1.546	1.568	1.605	1.338	1.401	1.67	1.543	1.436	1.666	1.429	1.623	1.624	1.576	1.572	1.562	0.306	1.569	1.441	1.503	1.606	1.52	1.6	1.567
100675_at	Gabrr1	gamma-aminobutyric acid (GABA-C) receptor, subunit rho 1	FALSE	FALSE	FALSE	0	FALSE	FALSE	0	FALSE	FALSE	FALSE	FALSE	10	0.713		1.2371	1.2953	1.1587	1.24	1.453	1.272	1.438	1.417	1.159	1.24	1.271	1.421	1.28	1.131	1.411	1.303	1.213	1.261	1.34	1.348	1.193	1.271	0.267	1.216	1.278	1.304	1.305	1.242	1.344	1.232
100676_at	Synj2	synaptojanin 2	FALSE	FALSE	FALSE	0	FALSE	FALSE	0	FALSE	FALSE	FALSE	FALSE	10	0.788		1.1482	1.1334	1.1592	1.2251	1.201	1.485	1.337	1.299	1.159	1.225	1.068	1.405	1.331	1.241	1.313	1.316	1.191	1.274	1.29	1.377	1.162	1.426	0.228	1.192	1.237	1.286	1.315	1.233	1.334	1.294
100677_f_at	V2r9	vomeronasal 2, receptor, 9	FALSE	FALSE	FALSE	0	FALSE	FALSE	0	FALSE	FALSE	FALSE	FALSE	10	0.062		1.2603	0.9733	0.9112	1.1465	1.216	1.148	1.143	1.164	0.911	1.147	1.298	1.19	1.249	1.383	1.225	1.311	0.954	1.151	1.233	1.408	1.228	1.296	0.679	1.028	1.249	1.309	1.272	1.052	1.321	1.262
100678_s_at	V2r3	vomeronasal 2, receptor, 3	FALSE	FALSE	FALSE	0	FALSE	FALSE	0	FALSE	FALSE	FALSE	FALSE	3	0.775		1.2632	1.2161	0.9294	0.975	1.424	1.276	1.325	1.339	0.929	0.975	0.963	0.823	1.064	0.93	1.03	0.957	0.925	0.985	0.936	0.9	1.095	0.892	0.235	0.946	0.918	0.961	1.013	0.953	0.918	0.994
100679_at	V2r16	vomeronasal 2, receptor, 16	FALSE	FALSE	FALSE	0	FALSE	FALSE	0	FALSE	FALSE	FALSE	FALSE	10	0.787		1.2164	1.0289	1.1221	1.1849	1.117	1.099	1.175	1.463	1.122	1.185	1.196	1.345	1.152	1.159	1.218	1.267	1.157	1.145	1.245	1.234	1.143	1.272	0.228	1.165	1.222	1.226	1.205	1.155	1.239	1.208
100680_at	Dub1	deubiquitinating enzyme 1	FALSE	FALSE	FALSE	0	FALSE	FALSE	0	FALSE	FALSE	FALSE	FALSE	1	0.85		1.0637	1.1381	1.051	1.2892	0.828	1.095	1.058	1.15	1.051	1.289	1.176	1.426	1.112	1.019	1.191	1.143	1.127	1.073	1.115	1.139	1.129	1.104	0.191	1.188	1.225	1.176	1.109	1.106	1.126	1.117
100681_f_at	Klk-ps1	kallikrein, pseudogene 1	FALSE	FALSE	FALSE	0	FALSE	FALSE	0	FALSE	FALSE	FALSE	FALSE	30	0.268		1.3726	1.3756	1.4598	1.6411	1.488	1.381	1.392	1.304	1.46	1.641	1.461	1.575	1.509	1.465	1.567	1.458	1.329	1.49	1.531	1.598	1.605	1.601	0.497	1.553	1.507	1.503	1.504	1.41	1.564	1.603
100682_f_at	Igk-V8	immunoglobulin kappa chain variable 8 (V8)	FALSE	FALSE	TRUE	0	FALSE	FALSE	1.452	TRUE	FALSE	FALSE	FALSE	10	0.685		1.5774	1.2972	1.437	1.3375	2.937	2.954	1.412	1.575	1.437	1.337	1.405	1.276	1.412	1.293	1.408	1.353	1.39	1.438	1.492	1.364	1.397	1.415	0.282	1.387	1.342	1.352	1.381	1.414	1.428	1.406
100683_r_at	Igk-V8	immunoglobulin kappa chain variable 8 (V8)	FALSE	FALSE	FALSE	0	FALSE	FALSE	0	FALSE	FALSE	FALSE	FALSE	1	0.812		1.628	1.6508	1.6163	1.7274	2.16	2	1.729	2.374	1.616	1.727	1.89	1.957	1.536	1.638	1.722	1.722	1.621	1.74	1.795	1.757	1.872	1.595	0.214	1.698	1.814	1.746	1.638	1.689	1.775	1.733
100684_at	Prkcsh	protein kinase C substrate 80K-H	TRUE	TRUE	TRUE	0.532	FALSE	FALSE	0.395	FALSE	FALSE	FALSE	FALSE	6	0.315		5.0255	4.4897	4.4783	3.9738	6.068	6.092	5.6	5.77	4.478	3.974	4.456	4.393	4.381	4.563	4.254	4.332	4.758	4.477	4.332	4.261	4.006	4.418	0.469	4.217	4.461	4.419	4.321	4.615	4.297	4.212
100685_at	Krt2-1	keratin complex 2, basic, gene 1	FALSE	FALSE	FALSE	0	FALSE	FALSE	0	FALSE	FALSE	FALSE	FALSE	30	0.344		1.35	1.3487	1.4022	1.4597	1.255	1.394	1.37	1.329	1.402	1.46	1.433	1.452	1.26	1.404	1.371	1.412	1.419	1.393	1.452	1.444	1.466	1.49	0.453	1.439	1.409	1.381	1.366	1.408	1.448	1.478
100686_at	Rps2	ribosomal protein S2	TRUE	TRUE	TRUE	0.191	FALSE	FALSE	0.19	FALSE	FALSE	FALSE	FALSE	6	0.158		13.635	13.5568	13.5073	13.3029	13.811	13.71	13.574	13.566	13.507	13.303	13.59	13.465	13.639	13.722	13.216	13.406	13.686	13.764	13.183	12.959	13.683	12.974	0.576	13.381	13.627	13.535	13.388	13.717	13.072	13.329
100687_f_at	V2r14	vomeronasal 2, receptor, 14	FALSE	FALSE	FALSE	0	FALSE	FALSE	0	FALSE	FALSE	FALSE	FALSE	1	0.084		1.019	1.0785	1.1497	1.2875	0.78	0.961	1.025	1.251	1.15	1.288	1.191	1.486	1.166	1.224	1.133	1.258	0.994	0.861	1.001	1.133	1.095	1.225	0.649	1.229	1.297	1.256	1.163	0.931	1.067	1.16
100688_at	Crybb2	crystallin, beta B2	FALSE	FALSE	FALSE	0	FALSE	FALSE	0	FALSE	FALSE	FALSE	FALSE	10	0.392		1.3535	1.216	1.4194	1.353	1.429	1.644	1.567	1.793	1.419	1.353	1.383	1.444	1.349	1.322	1.297	1.438	1.386	1.349	1.497	1.441	1.417	1.341	0.427	1.392	1.39	1.37	1.35	1.369	1.469	1.379
100689_at	Svp2	seminal vesicle protein 2	FALSE	FALSE	FALSE	0	FALSE	FALSE	0	FALSE	FALSE	FALSE	FALSE	1	0.537		1.1292	1.1132	1.19	1.0505	1.366	1.232	1.192	1.382	1.19	1.051	1.172	1.514	1.052	1.004	1.19	1.293	1.038	1.009	0.922	1.137	0.926	1.004	0.354	1.15	1.222	1.204	1.149	1.033	1.029	0.965
100690_at	Th	tyrosine hydroxylase	FALSE	FALSE	FALSE	0	FALSE	FALSE	0	FALSE	FALSE	FALSE	FALSE	6	0.163		1.4734	1.4327	1.4162	1.5008	1.747	2.028	1.856	2.358	1.416	1.501	1.478	1.377	1.422	1.322	1.477	1.439	1.529	1.538	1.539	1.477	1.542	1.462	0.571	1.464	1.404	1.407	1.44	1.535	1.508	1.502
100691_at	Scn3a	sodium channel, voltage-gated, type III, alpha polypeptide	FALSE	FALSE	FALSE	0	FALSE	FALSE	0	FALSE	FALSE	FALSE	FALSE	10	0.337		1.0935	0.9794	1.0335	1.0999	1.053	1.33	1.056	1.294	1.034	1.1	1.117	1.277	1.093	1.114	1.118	1.051	1.099	1.165	1.137	1.312	1.104	1.198	0.457	1.072	1.174	1.137	1.067	1.134	1.224	1.151
100692_at	NA	NA	FALSE	FALSE	FALSE	0	FALSE	FALSE	0	FALSE	FALSE	FALSE	FALSE	10	0.271		1.3566	1.3934	1.4058	1.4978	1.806	1.641	1.562	1.447	1.406	1.498	1.462	1.467	1.533	1.521	1.481	1.5	1.455	1.533	1.518	1.593	1.521	1.507	0.496	1.447	1.483	1.5	1.505	1.493	1.555	1.514
100693_at	Gabrg3	gamma-aminobutyric acid (GABA-A) receptor, subunit gamma 3	TRUE	TRUE	FALSE	-0.003	FALSE	FALSE	0	FALSE	FALSE	FALSE	FALSE	10	0.236		1.7507	1.8261	1.7445	1.8392	1.547	1.815	1.783	1.723	1.745	1.839	2	1.74	1.974	1.794	1.921	2.157	1.884	1.815	1.973	2.236	1.918	1.867	0.518	1.8	1.836	1.935	2.012	1.852	2.104	1.893
100694_at	Rplp1	ribosomal protein, large, P1	TRUE	TRUE	TRUE	0.004	FALSE	FALSE	0.056	FALSE	FALSE	FALSE	FALSE	1	0.56		13.0974	13.2465	13.1861	13.1489	13.642	13.577	13.548	13.56	13.186	13.149	13.585	13.298	13.325	13.491	13.079	13.163	13.246	13.398	13.389	12.964	13.586	12.999	0.343	13.16	13.474	13.36	13.146	13.32	13.177	13.293
100695_at	Edn2	endothelin 2	FALSE	FALSE	FALSE	0	FALSE	FALSE	0	FALSE	FALSE	FALSE	FALSE	30	0.921		1.3893	1.2926	1.3598	1.3094	1.352	1.333	1.69	1.716	1.36	1.309	1.325	1.286	1.424	1.392	1.229	1.497	1.424	1.375	1.328	1.393	1.316	1.495	0.141	1.327	1.337	1.362	1.387	1.397	1.361	1.405
100696_at	Pde6a	phosphodiesterase 6A, cGMP-specific, rod, alpha	FALSE	TRUE	FALSE	-0.117	FALSE	FALSE	0	FALSE	FALSE	FALSE	TRUE	30	0.041		2.1408	2.1252	2.2385	2.2613	2.168	2.329	1.982	2.334	2.238	2.261	2.127	2.113	2.415	2.32	2.307	2.421	2.067	2.241	2.32	2.398	2.378	2.566	0.714	2.237	2.174	2.288	2.406	2.15	2.359	2.472
100697_at	Pax3	paired box gene 3	FALSE	FALSE	FALSE	0	FALSE	FALSE	0	FALSE	FALSE	FALSE	FALSE	1	0.633		1.3328	1.5416	1.3198	1.3766	1.313	1.568	1.574	1.422	1.32	1.377	1.353	1.485	1.499	1.444	1.363	1.4	1.308	1.455	1.379	1.443	1.483	1.378	0.307	1.343	1.442	1.439	1.399	1.379	1.411	1.431
100698_at	Prop1	paired like homeodomain factor 1	FALSE	FALSE	FALSE	0	FALSE	FALSE	0	FALSE	FALSE	FALSE	FALSE	10	0.001		1.3215	1.529	1.3635	1.3768	1.562	1.439	1.605	1.45	1.363	1.377	1.298	1.282	1.334	1.363	1.398	1.4	1.316	1.37	1.421	1.449	1.375	1.383	0.9	1.369	1.297	1.339	1.404	1.342	1.435	1.379
100699_at	Nfatc2ip	nuclear factor of activated T-cells, cytoplasmic 2 interacting protein	FALSE	FALSE	FALSE	0	FALSE	FALSE	0	FALSE	FALSE	FALSE	FALSE	30	0.247		1.0872	1.1512	1.2027	1.1672	1.361	1.358	1.52	1.367	1.203	1.167	1.09	1.147	1.144	1.059	1.24	1.128	1.104	1.098	1.1	1.212	1.285	1.177	0.511	1.189	1.102	1.125	1.172	1.102	1.156	1.231
100700_s_at	Nr5a1	nuclear receptor subfamily 5, group A, member 1	FALSE	FALSE	FALSE	0	FALSE	FALSE	0	FALSE	FALSE	FALSE	FALSE	3	0.231		1.3282	1.4147	1.3089	1.2121	1.313	1.196	1.303	1.29	1.309	1.212	1.171	1.091	1.346	1.279	1.229	1.452	1.402	1.333	1.398	1.287	1.349	1.27	0.521	1.251	1.171	1.254	1.371	1.364	1.343	1.309
100701_r_at	Nr5a1	nuclear receptor subfamily 5, group A, member 1	FALSE	TRUE	FALSE	-0.075	FALSE	FALSE	0	FALSE	FALSE	FALSE	FALSE	30	0.529		2.3089	2.2827	2.311	2.4316	2.181	1.817	2.297	2.268	2.311	2.432	2.185	2.385	2.326	2.027	2.286	2.371	2.334	2.172	2.256	2.406	2.798	2.282	0.358	2.382	2.239	2.243	2.293	2.257	2.331	2.54
100702_at	Shbg	sex hormone binding globulin	TRUE	TRUE	FALSE	-0.067	FALSE	FALSE	0	FALSE	FALSE	FALSE	FALSE	3	0.874		1.5274	1.3471	1.4476	1.5602	1.594	1.553	1.628	1.904	1.448	1.56	1.535	1.424	1.569	1.458	1.551	1.551	1.393	1.584	1.53	1.506	1.512	1.432	0.176	1.504	1.48	1.513	1.551	1.488	1.518	1.472
100703_at	Npy2r	neuropeptide Y receptor Y2	FALSE	FALSE	FALSE	0	FALSE	FALSE	0	FALSE	FALSE	FALSE	FALSE	3	0.564		1.3138	1.2909	1.3873	1.3224	1.187	1.359	1.352	1.366	1.387	1.322	1.485	1.344	1.406	1.321	1.5	1.389	1.294	1.308	1.41	1.35	1.398	1.25	0.341	1.362	1.383	1.41	1.42	1.303	1.379	1.324
100704_at	Cklfsf4	chemokine-like factor super family 4	FALSE	FALSE	FALSE	0	FALSE	FALSE	0	FALSE	FALSE	FALSE	FALSE	10	0.218		1.2573	1.4211	1.2618	1.3936	1.59	1.458	1.502	1.755	1.262	1.394	1.336	1.254	1.317	1.285	1.332	1.307	1.237	1.269	1.365	1.37	1.365	1.321	0.53	1.328	1.294	1.303	1.318	1.253	1.368	1.343
100705_at	Lhcgr	luteinizing hormone/choriogonadotropin receptor	FALSE	FALSE	FALSE	0	FALSE	FALSE	0	FALSE	FALSE	FALSE	FALSE	1	0.442		1.0104	0.9649	1.1206	1.4706	1.049	1.113	1.225	1.153	1.121	1.471	1.148	1.376	1.452	1.299	1.044	1.287	1.027	1.069	1.178	1.153	1.218	1.198	0.401	1.281	1.324	1.286	1.213	1.044	1.166	1.208
100706_f_at	D2Wsu23e	DNA segment, Chr 2, Wayne State University 23, expressed	TRUE	TRUE	TRUE	0.881	FALSE	FALSE	-0.269	FALSE	FALSE	FALSE	FALSE	10	0.296		6.2934	6.1713	5.5507	5.1516	3.094	3.476	3.637	3.473	5.551	5.152	3.868	4.778	5.031	4.426	5.081	3.702	4.199	4.657	4.997	6.722	4.38	5.187	0.481	5.301	4.531	4.426	4.551	4.412	5.861	4.783
100707_at	Posh-pending	plenty of SH3 domains	FALSE	FALSE	FALSE	0	FALSE	FALSE	0	FALSE	FALSE	FALSE	FALSE	10	0.194		1.5807	1.4834	1.5345	1.5256	1.468	1.655	1.531	1.473	1.535	1.526	1.545	1.582	1.598	1.573	1.535	1.808	1.513	1.561	1.67	1.75	1.616	1.633	0.547	1.534	1.547	1.61	1.659	1.538	1.71	1.625
100708_at	H3f3b	H3 histone, family 3B	TRUE	TRUE	TRUE	-1.412	FALSE	TRUE	-0.268	FALSE	FALSE	FALSE	FALSE	1	0.393		11.4621	11.7115	13.1317	12.8655	11.634	11.423	11.96	11.632	13.132	12.866	12.6	13.204	13.185	12.928	12.626	12.392	12.452	12.579	12.564	13.062	12.738	12.874	0.427	12.965	13.04	12.855	12.615	12.505	12.814	12.806
100709_at	Tpbpa	trophoblast specific protein alpha	FALSE	FALSE	FALSE	0	FALSE	FALSE	0	FALSE	FALSE	FALSE	FALSE	10	0.35		1.3867	1.269	1.3315	1.3809	1.244	1.558	1.561	1.779	1.332	1.381	1.329	1.336	1.402	1.382	1.384	1.299	1.368	1.437	1.384	1.507	1.397	1.43	0.45	1.35	1.356	1.357	1.36	1.401	1.446	1.414
100710_at	Vcp	valosin containing protein	TRUE	TRUE	TRUE	-0.461	FALSE	FALSE	0.278	FALSE	FALSE	FALSE	TRUE	10	0.033		9.9922	10.3828	10.7334	10.5635	10.248	9.988	9.742	9.938	10.733	10.563	10.587	10.742	10.516	10.81	10.82	10.369	9.61	10.202	10.972	10.989	10.485	11.012	0.731	10.649	10.662	10.668	10.592	9.907	10.98	10.748
100711_at	Rpl10a	ribosomal protein L10A	TRUE	TRUE	TRUE	0.041	FALSE	FALSE	0.105	FALSE	FALSE	FALSE	FALSE	6	0.514		11.4739	11.6793	11.5662	11.5041	12.263	12.425	12.226	12.252	11.566	11.504	11.871	11.566	11.541	11.6	11.252	11.648	11.559	11.98	11.223	11.193	11.938	10.91	0.365	11.538	11.706	11.589	11.441	11.771	11.208	11.424
100712_at	Npas1	neuronal PAS domain protein 1	FALSE	FALSE	FALSE	0	FALSE	FALSE	0	FALSE	FALSE	FALSE	FALSE	10	0.331		1.3222	1.323	1.3009	1.3438	1.521	1.407	1.268	1.559	1.301	1.344	1.272	1.405	1.243	1.301	1.326	1.341	1.294	1.286	1.354	1.451	1.4	1.354	0.46	1.329	1.312	1.311	1.313	1.292	1.402	1.377
100713_at	LOC170938	zinc finger protein s11-6	TRUE	TRUE	FALSE	0.199	FALSE	FALSE	0	FALSE	FALSE	FALSE	FALSE	1	0.371		3.7512	4.2824	3.7236	3.9119	2.478	2.288	1.463	1.359	3.724	3.912	4.54	4.362	3.879	4.101	3.758	3.342	3.198	4.483	3.944	4.812	3.088	4.117	0.438	3.829	4.404	4.059	3.513	3.844	4.377	3.602
100714_at	Bapx1	bagpipe homeobox gene 1 homolog (Drosophila)	FALSE	FALSE	FALSE	0	FALSE	FALSE	0	FALSE	FALSE	FALSE	FALSE	10	0.239		1.4431	1.3756	1.3923	1.357	1.611	1.548	1.459	1.684	1.392	1.357	1.434	1.291	1.367	1.392	1.474	1.384	1.412	1.401	1.423	1.595	1.353	1.374	0.516	1.376	1.357	1.387	1.425	1.407	1.509	1.364
100715_at	Msmb	beta-microseminoprotein	FALSE	FALSE	FALSE	0	FALSE	FALSE	0	FALSE	FALSE	FALSE	FALSE	1	0.491		1.0812	1.1699	1.1401	1.1253	1.137	1.226	1.081	1.195	1.14	1.125	1.212	1.33	1.081	1.009	1.153	1.123	1.022	1.088	1.18	1.151	1.096	1.065	0.376	1.15	1.198	1.152	1.082	1.06	1.165	1.081
100716_at	Has1	hyaluronan synthase1	FALSE	FALSE	FALSE	0	FALSE	FALSE	0	FALSE	FALSE	FALSE	FALSE	3	0.079		1.5799	1.6955	1.5734	1.624	1.455	1.766	1.647	1.771	1.573	1.624	1.393	1.657	1.764	1.726	1.866	1.809	1.56	1.716	1.677	1.731	1.759	1.659	0.655	1.592	1.553	1.704	1.859	1.636	1.704	1.709
100717_at	U90926	cDNA sequence U90926	TRUE	TRUE	TRUE	-0.032	FALSE	FALSE	-0.025	FALSE	FALSE	FALSE	FALSE	0	0.955		2.7389	2.7054	2.6868	2.8221	2.92	2.971	2.918	3.024	2.687	2.822	2.74	2.571	2.735	2.651	2.686	2.7	2.649	2.811	2.78	2.577	2.813	2.568	0.11	2.751	2.67	2.671	2.704	2.729	2.679	2.691
100718_at	Ptma	prothymosin alpha	TRUE	TRUE	TRUE	-0.341	FALSE	FALSE	0.196	FALSE	FALSE	FALSE	FALSE	3	0.385		12.272	11.9803	12.3992	12.5353	12.544	12.301	12.417	12.035	12.399	12.535	12.529	12.648	12.972	12.82	12.738	12.701	12.353	12.969	12.113	12.628	12.247	12.602	0.431	12.446	12.675	12.771	12.786	12.654	12.371	12.425
100719_f_at	Klk16	kallikrein 16	FALSE	FALSE	FALSE	0	FALSE	FALSE	0	FALSE	FALSE	FALSE	FALSE	3	0.975		1.2672	1.4849	1.3343	1.4543	1.399	1.461	1.402	1.424	1.334	1.454	1.469	1.298	1.445	1.373	1.391	1.412	1.327	1.415	1.351	1.424	1.393	1.329	0.084	1.393	1.39	1.399	1.407	1.37	1.388	1.361
100720_at	Pabpc1	poly A binding protein, cytoplasmic 1	TRUE	TRUE	TRUE	-0.378	FALSE	FALSE	0.315	FALSE	FALSE	FALSE	FALSE	6	0.088		12.0341	12.5345	12.9613	12.3624	13.149	13.19	12.783	12.926	12.961	12.362	11.809	11.962	12.137	12.634	12.683	12.322	12.553	13.011	12.254	12.715	12.027	11.712	0.644	12.629	12.02	12.19	12.606	12.772	12.485	11.869
100721_f_at	LOC56304	recombinant antineuraminidase single chain Ig VH and VL domains	FALSE	FALSE	TRUE	0	FALSE	FALSE	2.748	TRUE	FALSE	FALSE	FALSE	30	0.661		1.9545	1.7727	2.0113	1.8366	4.509	4.775	1.854	1.934	2.011	1.837	1.641	1.907	1.944	1.885	1.72	1.887	1.738	1.839	1.878	1.899	1.897	2.04	0.294	1.91	1.832	1.831	1.848	1.785	1.889	1.968
100722_r_at	LOC56304	recombinant antineuraminidase single chain Ig VH and VL domains	FALSE	TRUE	FALSE	-0.1	FALSE	FALSE	0	FALSE	FALSE	FALSE	FALSE	30	0.662		3.6844	3.4386	3.3277	3.9943	3.377	2.511	3.388	2.241	3.328	3.994	3.75	3.947	4.113	3.744	3.727	4.324	3.615	3.917	3.8	4.194	3.853	4.446	0.293	3.666	3.83	3.956	4.011	3.768	3.997	4.15
100723_f_at	Sprr2e	small proline-rich protein 2E	FALSE	FALSE	FALSE	0	FALSE	FALSE	0	FALSE	FALSE	FALSE	FALSE	0	0.621		3.2052	3.6882	3.1292	3.1196	5.063	4.802	5.45	5.566	3.129	3.12	2.974	2.783	2.547	2.329	3.037	2.979	3.199	2.877	3.147	2.288	3.08	2.185	0.313	3.167	2.702	2.696	2.872	3.052	2.716	2.632
100724_at	Zfp28	zinc finger protein 28	FALSE	TRUE	FALSE	-0.318	FALSE	FALSE	0	FALSE	FALSE	FALSE	FALSE	3	0.49		3.8133	3.894	3.9831	4.3608	4.135	3.929	4.147	3.147	3.983	4.361	4.606	4.444	4.369	4.321	4.5	4.734	3.979	4.418	4.312	4.438	4.188	4.43	0.377	4.2	4.408	4.515	4.527	4.207	4.374	4.309
100725_at	Nqo1	NAD(P)H dehydrogenase, quinone 1	FALSE	FALSE	FALSE	0	FALSE	FALSE	0	FALSE	FALSE	FALSE	FALSE	30	0.256		1.2822	1.2954	1.191	1.3621	1.187	1.429	1.517	1.843	1.191	1.362	1.533	1.417	1.468	1.386	1.311	1.38	1.284	1.348	1.381	1.321	1.671	1.342	0.505	1.278	1.467	1.439	1.339	1.317	1.351	1.507
100726_at	Grin2a	glutamate receptor, ionotropic, NMDA2A (epsilon 1)	FALSE	FALSE	FALSE	0	FALSE	FALSE	0	FALSE	FALSE	FALSE	FALSE	10	0.363		1.4551	1.5638	1.5559	1.61	1.495	1.368	1.516	1.776	1.556	1.61	1.407	1.551	1.581	1.502	1.714	1.567	1.47	1.562	1.525	1.766	1.708	1.569	0.442	1.583	1.477	1.544	1.639	1.517	1.646	1.639
100727_at	Rpl28	ribosomal protein L28	TRUE	TRUE	TRUE	0.266	FALSE	FALSE	0.32	FALSE	FALSE	FALSE	FALSE	6	0.161		12.5054	12.1635	12.3956	11.7416	13.43	13.361	13	13.151	12.396	11.742	12.127	11.764	11.565	11.762	12.096	11.888	12.451	12.271	11.809	11.634	12.057	12.071	0.573	12.093	11.844	11.812	11.914	12.369	11.721	12.064
100728_at	Mpdz	multiple PDZ domain protein	FALSE	FALSE	FALSE	0	FALSE	FALSE	0	FALSE	FALSE	FALSE	FALSE	6	0.814		1.3974	1.455	1.3646	1.4362	1.417	1.809	1.672	1.702	1.365	1.436	1.381	1.408	1.429	1.38	1.324	1.398	1.474	1.389	1.368	1.394	1.497	1.353	0.213	1.398	1.407	1.387	1.37	1.431	1.381	1.425
100729_at	Rpl26	ribosomal protein L26	TRUE	TRUE	TRUE	-0.424	FALSE	FALSE	-0.109	FALSE	FALSE	FALSE	FALSE	30	0.22		12.1416	12.3154	12.6811	12.6232	12.689	12.548	12.717	12.738	12.681	12.623	13.063	12.961	12.589	12.672	12.518	12.648	12.198	12.924	12.991	12.889	13.011	12.898	0.529	12.674	12.92	12.765	12.513	12.568	12.94	12.955
100730_at	Ly78	lymphocyte antigen 78	FALSE	FALSE	FALSE	0	FALSE	FALSE	0	FALSE	FALSE	FALSE	FALSE	1	0.632		1.285	1.4854	1.3355	1.3826	1.281	1.368	1.678	1.516	1.336	1.383	1.407	1.677	1.362	1.413	1.404	1.453	1.303	1.403	1.377	1.379	1.385	1.472	0.308	1.372	1.49	1.463	1.389	1.357	1.378	1.429
100731_at	Prp15	proline-rich protein 15	FALSE	FALSE	FALSE	0	FALSE	FALSE	0	FALSE	FALSE	FALSE	FALSE	10	0.158		1.2788	1.2831	1.382	1.304	1.296	1.47	1.308	1.406	1.382	1.304	1.268	1.269	1.295	1.287	1.317	1.335	1.329	1.356	1.349	1.375	1.293	1.404	0.576	1.342	1.272	1.286	1.328	1.343	1.362	1.348
100732_at	Rps8	ribosomal protein S8	TRUE	TRUE	TRUE	0	FALSE	FALSE	0.182	FALSE	FALSE	FALSE	FALSE	1	0.25		12.6902	12.6761	12.763	12.6042	12.622	12.575	12.374	12.459	12.763	12.604	13.14	12.938	12.387	12.798	12.723	12.518	12.7	13.103	12.358	12.414	13.082	12.553	0.509	12.711	12.927	12.755	12.535	12.91	12.385	12.818
100733_at	Psma2	proteasome (prosome, macropain) subunit, alpha type 2	TRUE	TRUE	TRUE	1.64	TRUE	FALSE	0.938	FALSE	FALSE	TRUE	FALSE	6	0.006		8.6207	8.2682	6.8529	6.7561	8.996	9.233	7.909	8.444	6.853	6.756	7.659	7.388	8.531	8.37	7.32	7.889	8.345	8.607	6.807	7.1	7.046	6.65	0.828	6.728	7.839	7.992	7.847	8.452	6.956	6.848
100734_at	Rpl3	ribosomal protein L3	TRUE	TRUE	TRUE	-0.447	FALSE	FALSE	-0.032	FALSE	FALSE	FALSE	FALSE	0	0.803		12.917	12.3354	13.2753	12.8716	13.039	12.841	13.05	12.894	13.275	12.872	12.756	12.963	13.008	13.085	12.897	12.524	12.968	13.007	12.612	13.003	12.865	13.065	0.219	13.045	12.978	12.873	12.802	12.979	12.808	12.965
100735_at	Krtap6-3	keratin associated protein 6-3	FALSE	FALSE	FALSE	0	FALSE	FALSE	0	FALSE	FALSE	FALSE	FALSE	2	0.92		0.9244	1.1127	1.0735	1.0444	1.055	0.934	0.977	1.01	1.073	1.044	1.066	1.274	1.074	1.17	1.064	1.282	1.073	1.104	1.245	1.033	1.185	1.061	0.142	1.066	1.142	1.162	1.152	1.091	1.139	1.123
100736_at	Barx2	BarH-like homeobox 2	FALSE	FALSE	FALSE	0	FALSE	FALSE	0	FALSE	FALSE	FALSE	FALSE	3	0.42		1.2603	1.2142	1.2095	1.2744	1.337	1.577	1.275	1.428	1.21	1.274	1.205	1.255	1.257	1.252	1.28	1.364	1.231	1.346	1.241	1.332	1.336	1.278	0.412	1.244	1.222	1.265	1.317	1.289	1.286	1.307
100737_at	Onecut1	one cut domain, family member 1	FALSE	FALSE	FALSE	0	FALSE	FALSE	0	FALSE	FALSE	FALSE	FALSE	3	0.156		1.3296	1.4411	1.4166	1.4927	1.513	1.718	1.852	2.247	1.417	1.493	1.347	1.45	1.419	1.478	1.522	1.523	1.331	1.455	1.464	1.566	1.484	1.473	0.577	1.455	1.396	1.452	1.521	1.393	1.515	1.479
100738_at	Spi15	serine protease inhibitor 15	FALSE	FALSE	FALSE	0	FALSE	FALSE	0	FALSE	FALSE	FALSE	FALSE	10	0.478		1.7622	1.773	1.7273	1.7785	1.783	2.086	1.869	2.237	1.727	1.778	1.902	1.777	1.799	1.828	1.956	1.857	1.633	1.904	1.823	2.281	1.788	2.051	0.383	1.76	1.809	1.859	1.883	1.771	2.052	1.92
100739_at	Spi16	serine protease inhibitor 16	FALSE	FALSE	FALSE	0	FALSE	FALSE	0	FALSE	FALSE	FALSE	FALSE	0	0.148		1.2426	1.2525	1.7242	1.5875	1.17	1.08	1.394	1.427	1.724	1.588	1.509	1.453	1.442	1.565	1.358	1.36	1.396	1.353	1.401	1.703	1.574	1.498	0.584	1.646	1.524	1.442	1.392	1.371	1.552	1.536
100740_at	Gp5	glycoprotein 5 (platelet)	FALSE	FALSE	FALSE	0	FALSE	FALSE	0	FALSE	FALSE	FALSE	FALSE	1	0.951		1.2718	1.3849	1.3749	1.327	1.722	1.586	1.557	1.546	1.375	1.327	1.301	1.484	1.388	1.417	1.312	1.36	1.321	1.383	1.26	1.464	1.343	1.392	0.113	1.348	1.404	1.385	1.345	1.351	1.362	1.367
100741_at	Fprl1	formyl peptide receptor-like 1	FALSE	FALSE	FALSE	0	FALSE	FALSE	0	FALSE	FALSE	FALSE	FALSE	30	0.098		1.2236	1.7238	1.2409	1.2707	1.351	1.329	1.492	1.372	1.241	1.271	1.218	1.282	1.261	1.259	1.324	1.488	1.298	1.245	1.328	1.259	1.446	1.355	0.632	1.262	1.223	1.299	1.385	1.274	1.294	1.4
100742_at	AA409749	expressed sequence AA409749	TRUE	TRUE	FALSE	0.599	FALSE	FALSE	0	FALSE	FALSE	FALSE	FALSE	6	0.345		6.5316	6.4618	6.4087	5.3873	4.183	4.025	3.333	2.696	6.409	5.387	5.044	5.554	6.063	5.734	5.779	4.913	7.024	5.609	4.884	5.283	5.129	4.884	0.452	5.83	5.58	5.489	5.561	6.295	5.085	5.006
100743_at	D030070L09Rik	RIKEN cDNA D030070L09 gene	FALSE	TRUE	FALSE	-0.013	FALSE	FALSE	0	FALSE	FALSE	FALSE	FALSE	2	0.856		1.6903	1.7192	1.6211	1.8134	1.901	2.266	1.658	2.057	1.621	1.813	1.874	1.795	1.79	1.814	1.785	1.864	1.668	1.857	1.833	1.757	1.893	1.691	0.188	1.722	1.815	1.83	1.81	1.764	1.795	1.792
100744_at	6820424L24Rik	RIKEN cDNA 6820424L24 gene	FALSE	FALSE	FALSE	0	FALSE	FALSE	0	FALSE	FALSE	FALSE	FALSE	3	0.094		1.286	1.2626	1.3295	1.3894	1.392	1.362	1.206	1.405	1.33	1.389	1.218	1.272	1.356	1.287	1.348	1.422	1.392	1.35	1.307	1.379	1.386	1.331	0.637	1.357	1.256	1.306	1.393	1.37	1.343	1.358
100745_r_at	AA408156	expressed sequence AA408156	FALSE	TRUE	FALSE	0.106	FALSE	FALSE	0	FALSE	FALSE	FALSE	FALSE	3	0.718		0.8697	1.0678	0.8466	0.8782	0.868	0.831	0.864	0.759	0.847	0.878	0.763	0.813	0.906	0.826	0.764	1.119	0.759	0.808	0.91	0.726	0.751	0.916	0.265	0.862	0.792	0.861	0.945	0.783	0.818	0.833
100746_at	NA	NA	FALSE	FALSE	FALSE	0	FALSE	FALSE	0	FALSE	FALSE	FALSE	FALSE	30	0.929		1.085	1.0193	1.0115	1.1368	1.071	1.204	1.201	0.965	1.011	1.137	1.088	1.356	1.118	1.03	1.265	1.14	1.077	1.169	1.169	1.126	1.162	1.246	0.134	1.09	1.157	1.168	1.153	1.128	1.147	1.204
100747_at	AA408954	expressed sequence AA408954	FALSE	FALSE	FALSE	0	FALSE	FALSE	0	FALSE	FALSE	FALSE	FALSE	10	0.353		1.431	1.6003	1.5475	1.65	1.601	1.572	1.714	1.689	1.547	1.65	1.664	1.593	1.542	1.589	1.701	1.619	1.611	1.704	1.728	1.7	1.647	1.696	0.448	1.607	1.597	1.613	1.635	1.66	1.714	1.671
100748_at	D10Wsu159e	DNA segment, Chr 10, Wayne State University 159, expressed	FALSE	TRUE	FALSE	-0.252	FALSE	FALSE	0	FALSE	FALSE	FALSE	FALSE	10	0.532		0.9936	1.1757	1.3463	1.3277	0.918	0.911	0.944	1.081	1.346	1.328	1.114	1.407	1.176	1.545	1.457	1.338	1.159	1.293	1.254	2.25	1.31	1.995	0.356	1.334	1.275	1.34	1.408	1.225	1.752	1.653
100749_at	D430004I08Rik	RIKEN cDNA D430004I08 gene	TRUE	TRUE	FALSE	-0.073	FALSE	FALSE	0	FALSE	FALSE	FALSE	FALSE	10	0.127		1.3795	1.5538	1.6425	1.4367	1.487	1.571	1.697	1.23	1.642	1.437	1.633	1.76	1.756	1.608	1.698	1.753	1.436	1.705	1.763	1.893	1.461	1.577	0.603	1.545	1.672	1.717	1.707	1.572	1.828	1.519
100750_at	AA414903	expressed sequence AA414903	FALSE	FALSE	FALSE	0	FALSE	FALSE	0	FALSE	FALSE	FALSE	FALSE	10	0.275		1.3673	1.4391	1.3741	1.5457	1.539	1.441	1.567	1.61	1.374	1.546	1.409	1.714	1.583	1.491	1.59	1.567	1.394	1.53	1.63	1.773	1.597	1.682	0.493	1.465	1.54	1.568	1.562	1.464	1.701	1.639
100751_at	Adam10	a disintegrin and metalloprotease domain 10	FALSE	FALSE	TRUE	0	FALSE	FALSE	0.928	FALSE	FALSE	FALSE	FALSE	3	0.207		1.4759	1.3968	1.5879	1.4949	3.778	1.994	1.944	1.972	1.588	1.495	1.358	1.493	1.596	1.545	1.604	1.666	1.374	1.54	1.689	1.587	1.467	1.705	0.538	1.536	1.447	1.54	1.651	1.456	1.638	1.586
100752_at	Rrh	retinal pigment epithelium derived rhodopsin homolog	FALSE	FALSE	FALSE	0	FALSE	FALSE	0	FALSE	FALSE	FALSE	FALSE	30	0.292		1.3223	1.2254	1.1789	1.2484	1.419	1.249	1.125	1.329	1.179	1.248	1.318	1.288	1.273	1.306	1.286	1.381	1.212	1.35	1.29	1.405	1.318	1.422	0.483	1.218	1.285	1.315	1.32	1.282	1.347	1.37
100753_at	Atp5a1	ATP synthase, H+ transporting, mitochondrial F1 complex, alpha subunit, isoform 1	TRUE	TRUE	TRUE	-0.077	FALSE	FALSE	0.515	FALSE	FALSE	TRUE	FALSE	2	0.029		12.3448	11.7532	12.1621	12.0894	11.846	11.534	11.326	11.022	12.162	12.089	12.241	12.608	12.373	12.471	12.803	12.137	12.483	12.327	11.48	11.772	11.664	12.107	0.739	12.133	12.396	12.463	12.448	12.407	11.625	11.885
100754_at	EVI1	ecotropic viral integration site 1	FALSE	FALSE	FALSE	0	FALSE	FALSE	0	FALSE	FALSE	FALSE	FALSE	3	0.546		1.1679	1.2099	1.1928	1.226	1.312	1.327	1.399	1.262	1.193	1.226	1.242	1.25	1.216	1.166	1.338	1.382	1.095	1.241	1.188	1.313	1.121	1.301	0.349	1.221	1.198	1.262	1.323	1.172	1.25	1.211
100755_at	Ela2	elastase 2	TRUE	FALSE	TRUE	0.59	FALSE	FALSE	4.34	TRUE	FALSE	FALSE	FALSE	30	0.353		2.4639	1.9542	1.5878	1.6507	11.305	11.209	6.337	7.496	1.588	1.651	1.643	1.5	1.62	1.567	1.546	1.72	1.614	1.689	1.66	1.774	1.855	1.641	0.448	1.619	1.572	1.593	1.633	1.651	1.717	1.748
100756_r_at	Tyms-ps	thymidylate synthase, pseudogene	FALSE	FALSE	FALSE	0	FALSE	FALSE	0	FALSE	FALSE	FALSE	FALSE	3	0.242		1.9993	1.882	1.6848	1.699	2.29	1.984	2.34	2.602	1.685	1.699	1.686	1.462	1.71	1.786	1.735	1.817	1.746	1.805	1.668	1.589	1.767	1.635	0.514	1.683	1.611	1.693	1.805	1.772	1.629	1.701
100757_at	Cacnb2	calcium channel, voltage-dependent, beta 2 subunit	TRUE	TRUE	TRUE	0.093	FALSE	FALSE	0.599	FALSE	FALSE	FALSE	FALSE	10	0.627		3.3772	3.4961	3.2302	3.4566	3.54	3.707	3.441	2.608	3.23	3.457	3.482	3.366	3.412	3.799	3.438	3.745	3.328	3.77	3.362	4.382	3.457	3.417	0.31	3.336	3.457	3.558	3.617	3.547	3.872	3.437
100758_at	H2-Ke2	H2-K region expressed gene 2	TRUE	TRUE	TRUE	0.175	FALSE	FALSE	-0.085	FALSE	FALSE	FALSE	FALSE	6	0.353		12.5896	12.5546	12.6273	12.1671	12.989	12.813	13.05	12.922	12.627	12.167	12.701	12.318	12.434	12.642	12.438	12.052	12.557	12.819	12.513	11.393	12.72	12.634	0.448	12.382	12.571	12.447	12.293	12.683	11.954	12.677
100759_at	Mrc2	mannose receptor, C type 2	FALSE	FALSE	FALSE	0	FALSE	FALSE	0	FALSE	FALSE	FALSE	FALSE	10	0.748		1.3905	1.431	1.3807	1.4231	1.669	1.689	1.496	2.007	1.381	1.423	1.417	1.508	1.413	1.357	1.517	1.446	1.439	1.422	1.58	1.426	1.495	1.442	0.25	1.411	1.424	1.441	1.452	1.433	1.503	1.469
100760_at	Dsc1	desmocollin 1	FALSE	FALSE	FALSE	0	FALSE	FALSE	0	FALSE	FALSE	FALSE	FALSE	30	0.325		0.8865	1.1377	1.0375	1.0666	1.132	1.245	1.12	1.021	1.038	1.067	1.043	1.175	1.106	0.975	1.236	1.126	0.99	1.002	1.038	1.061	1.188	1.121	0.463	1.063	1.062	1.109	1.145	1	1.049	1.155
100761_at	Strn	striatin, calmodulin binding protein	FALSE	FALSE	FALSE	0	FALSE	FALSE	0	FALSE	FALSE	FALSE	FALSE	1	0.484		1.1361	1.1797	1.0743	1.2757	1.164	1.267	1.26	1.252	1.074	1.276	1.313	1.342	1.301	1.164	1.225	1.264	1.076	1.213	1.205	1.298	1.265	1.221	0.38	1.183	1.294	1.281	1.22	1.147	1.251	1.243
100762_at	Sema6a	sema domain, transmembrane domain (TM), and cytoplasmic domain, (semaphorin) 6A	FALSE	FALSE	FALSE	0	FALSE	FALSE	0	FALSE	FALSE	FALSE	FALSE	10	0.023		1.2807	1.2757	1.3537	1.3688	1.403	1.607	1.581	1.482	1.354	1.369	1.22	1.303	1.288	1.309	1.345	1.27	1.394	1.342	1.386	1.43	1.385	1.38	0.757	1.358	1.275	1.279	1.318	1.367	1.408	1.383
100763_at	D130071G01Rik	RIKEN cDNA D130071G01 gene	FALSE	FALSE	FALSE	0	FALSE	FALSE	0	FALSE	FALSE	FALSE	FALSE	0	0.914		1.1558	1.1918	1.4169	1.4379	1.487	1.482	1.195	1.465	1.417	1.438	1.267	1.514	1.432	1.177	1.574	1.344	1.32	1.413	1.288	1.416	1.223	1.406	0.147	1.438	1.345	1.37	1.425	1.37	1.351	1.314
100764_at	Il2rb	interleukin 2 receptor, beta chain	FALSE	FALSE	FALSE	0	FALSE	FALSE	0	FALSE	FALSE	FALSE	FALSE	30	0.791		1.4897	1.5406	1.5038	1.5569	1.633	1.641	1.635	2.007	1.504	1.557	1.695	1.625	1.47	1.422	1.558	1.63	1.513	1.555	1.549	1.571	1.628	1.659	0.226	1.55	1.58	1.562	1.533	1.54	1.559	1.644
100765_at	E230011A21Rik	RIKEN cDNA E230011A21 gene	FALSE	FALSE	FALSE	0	FALSE	FALSE	0	FALSE	FALSE	FALSE	FALSE	10	0.61		1.3109	1.4058	1.3978	1.4873	1.477	1.612	1.577	1.709	1.398	1.487	1.432	1.295	1.51	1.478	1.404	1.442	1.254	1.459	1.443	1.563	1.425	1.534	0.319	1.432	1.406	1.431	1.456	1.353	1.503	1.48
100766_at	Edn3	endothelin 3	FALSE	FALSE	FALSE	0	FALSE	FALSE	0	FALSE	FALSE	FALSE	FALSE	10	0.02		1.3257	1.2367	1.3083	1.3064	1.189	1.459	1.273	1.554	1.308	1.306	1.275	1.259	1.271	1.284	1.3	1.268	1.19	1.307	1.368	1.371	1.387	1.348	0.767	1.307	1.27	1.274	1.286	1.249	1.37	1.367
100767_at	NA	NA	FALSE	FALSE	FALSE	0	FALSE	FALSE	0	FALSE	FALSE	FALSE	FALSE	30	0.795		1.3924	1.3265	1.3275	1.3417	1.335	1.219	1.373	1.176	1.327	1.342	1.409	1.259	1.292	1.269	1.468	1.288	1.267	1.321	1.342	1.335	1.438	1.34	0.224	1.342	1.303	1.325	1.355	1.297	1.338	1.389
100768_at	NA	NA	FALSE	FALSE	FALSE	0	FALSE	FALSE	0	FALSE	FALSE	FALSE	FALSE	3	0.768		1.1643	1.1996	1.0585	1.2737	1.143	1.266	1.239	1.525	1.059	1.274	1.051	1.161	1.263	1.182	1.231	1.2	1.082	1.242	1.187	1.142	1.206	1.242	0.239	1.159	1.134	1.182	1.236	1.16	1.165	1.224
100769_at	NA	NA	TRUE	TRUE	FALSE	-0.197	FALSE	FALSE	0	FALSE	FALSE	FALSE	FALSE	10	0.522		3.058	2.6731	3.062	3.0633	3.016	2.779	2.909	2.8	3.062	3.063	3.118	2.997	2.921	2.895	3.027	3.056	2.818	3.164	3.03	3.342	3.137	3.153	0.361	3.076	3.002	2.989	2.999	2.995	3.186	3.145
100771_at	Blnk	B-cell linker	FALSE	FALSE	FALSE	0	FALSE	FALSE	0	FALSE	FALSE	FALSE	FALSE	10	0.145		1.4103	1.4123	1.4157	1.3725	1.656	1.722	2.018	2.015	1.416	1.373	1.287	1.198	1.384	1.386	1.338	1.442	1.454	1.397	1.505	1.394	1.361	1.381	0.587	1.385	1.281	1.33	1.42	1.423	1.449	1.371
100772_g_at	Blnk	B-cell linker	TRUE	TRUE	FALSE	0.403	FALSE	FALSE	0	FALSE	FALSE	FALSE	FALSE	10	0.065		2.1816	1.4974	1.4105	1.4629	1.4	1.446	1.512	1.512	1.41	1.463	1.108	1.218	1.185	1.152	1.168	1.445	1.222	1.339	1.727	1.352	1.476	1.441	0.673	1.439	1.155	1.18	1.301	1.281	1.54	1.459
100773_at	Il12a	interleukin 12a	TRUE	FALSE	TRUE	2.645	TRUE	FALSE	-1.522	FALSE	TRUE	FALSE	FALSE	10	0.007		3.7443	4.6909	1.5642	1.5804	2.312	2.234	3.368	4.221	1.564	1.58	1.575	1.306	1.503	1.508	1.337	1.372	1.543	1.623	1.848	1.888	1.548	1.538	0.823	1.559	1.494	1.428	1.395	1.579	1.868	1.543
100774_at	AA409442	expressed sequence AA409442	TRUE	TRUE	FALSE	-0.888	FALSE	FALSE	0	FALSE	FALSE	FALSE	FALSE	10	0.195		6.109	7.423	7.3191	7.989	4.121	3.995	4.476	4.879	7.319	7.989	7.602	7.512	7.946	7.411	7.254	7.226	6.417	7.484	7.942	8.025	7.653	7.515	0.547	7.629	7.662	7.526	7.32	6.942	7.984	7.584
100775_at	Spp1	secreted phosphoprotein 1	TRUE	TRUE	TRUE	0.9	FALSE	FALSE	0.035	FALSE	FALSE	FALSE	FALSE	10	0.67		5.6195	6.8232	5.1015	5.5409	4.759	4.773	4.739	4.722	5.102	5.541	5.04	5.496	5.245	3.864	5.284	5.063	4.791	4.506	5.07	5.803	4.929	5.437	0.289	5.385	5.003	4.941	4.97	4.668	5.435	5.183
100776_at	NA	NA	FALSE	FALSE	FALSE	0	FALSE	FALSE	0	FALSE	FALSE	FALSE	FALSE	6	0.786		1.2684	1.3773	1.2564	1.3083	1.277	1.328	1.168	1.268	1.256	1.308	1.296	1.268	1.351	1.364	1.461	1.166	1.46	1.348	1.445	1.289	1.308	1.324	0.229	1.276	1.307	1.321	1.333	1.402	1.367	1.316
100778_at	Cd38	CD38 antigen	FALSE	FALSE	FALSE	0	FALSE	FALSE	0	FALSE	FALSE	FALSE	FALSE	10	0.306		1.4164	1.2773	1.2142	1.3537	1.295	1.544	1.374	1.405	1.214	1.354	1.192	1.446	1.48	1.388	1.375	1.493	1.21	1.366	1.398	1.624	1.371	1.52	0.475	1.28	1.337	1.408	1.447	1.286	1.511	1.445
100779_at	Il12b	interleukin 12b	FALSE	FALSE	FALSE	0	FALSE	FALSE	0	FALSE	FALSE	FALSE	FALSE	3	0.606		1.7673	1.6294	1.6573	1.7859	1.734	1.84	1.853	1.602	1.657	1.786	1.747	1.851	1.78	1.804	1.818	2.022	1.724	1.834	1.742	1.949	1.763	1.906	0.321	1.73	1.766	1.84	1.895	1.781	1.845	1.835
100780_at	Rps4x	ribosomal protein S4, X-linked	TRUE	TRUE	TRUE	-0.347	FALSE	FALSE	0.027	FALSE	FALSE	FALSE	FALSE	1	0.231		13.1606	12.8096	13.5899	13.0741	13.512	13.454	13.476	13.434	13.59	13.074	13.186	13.292	13.448	13.319	13.12	12.326	13.315	13.377	12.415	12.931	12.994	12.965	0.521	13.291	13.409	13.136	12.853	13.333	12.674	12.98
100828_at	Myla	myosin light chain, alkali, cardiac atria	TRUE	TRUE	FALSE	0.035	FALSE	FALSE	0	FALSE	FALSE	FALSE	FALSE	10	0.177		2.8782	2.7728	2.5964	2.9847	2.795	2.748	2.683	3.16	2.596	2.985	2.838	2.999	3.263	2.963	2.592	2.792	2.446	2.842	3.181	3.231	2.893	3.248	0.56	2.765	3.025	2.957	2.774	2.636	3.207	3.071
100839_at	NA	NA	FALSE	FALSE	FALSE	0	FALSE	FALSE	0	FALSE	FALSE	FALSE	FALSE	3	0.967		1.2859	1.3636	1.3194	1.3463	1.394	1.401	1.616	1.275	1.319	1.346	1.308	1.306	1.355	1.291	1.253	1.468	1.306	1.374	1.332	1.332	1.309	1.355	0.096	1.334	1.305	1.327	1.359	1.34	1.332	1.332
100876_at	NA	NA	FALSE	FALSE	FALSE	0	FALSE	FALSE	0	FALSE	FALSE	FALSE	FALSE	10	0.329		1.309	1.3322	1.3121	1.4506	1.411	1.485	1.38	1.453	1.312	1.451	1.209	1.507	1.505	1.551	1.465	1.484	1.32	1.44	1.514	1.584	1.551	1.517	0.462	1.371	1.401	1.464	1.508	1.377	1.55	1.534
100877_at	1810058I24Rik	RIKEN cDNA 1810058I24 gene	TRUE	TRUE	TRUE	0.025	FALSE	FALSE	-0.24	FALSE	FALSE	FALSE	TRUE	10	0.005		7.7203	8.0878	7.8961	7.8629	7.356	7.722	7.56	7.998	7.896	7.863	8.024	7.999	7.776	7.701	7.164	7.059	8.11	8.101	9.113	8.207	8.051	7.779	0.836	7.863	8.081	7.637	7.165	8.1	8.661	7.915
100878_at	Strn3	striatin, calmodulin binding protein 3	TRUE	TRUE	TRUE	-0.298	FALSE	FALSE	0.584	FALSE	FALSE	FALSE	FALSE	6	0.425		8.1874	7.4759	8.106	8.1533	6.569	6.205	7.05	4.556	8.106	8.153	8.969	8.012	8.311	8.004	7.548	7.903	7.909	9.103	8.507	8.28	8.261	8.597	0.41	8.129	8.495	8.151	7.729	8.506	8.394	8.429
100879_at	Actn3	actinin alpha 3	FALSE	FALSE	FALSE	0	FALSE	FALSE	0	FALSE	FALSE	FALSE	FALSE	10	0.443		1.5899	1.6076	1.5692	1.6735	1.603	1.777	1.572	2.281	1.569	1.673	1.616	1.741	1.51	1.559	1.606	1.588	1.632	1.605	1.643	1.805	1.643	1.62	0.401	1.632	1.634	1.599	1.563	1.622	1.724	1.632
100880_at	NA	NA	TRUE	TRUE	TRUE	-0.254	FALSE	FALSE	-0.093	FALSE	FALSE	FALSE	TRUE	1	0.018		7.1465	7.3977	7.5479	7.504	7.64	7.563	7.952	7.437	7.548	7.504	8.411	8.203	8.325	8.729	7.489	7.869	7.491	8.134	7.517	7.834	7.303	7.296	0.773	7.489	8.461	8.303	7.797	7.801	7.676	7.3
100882_at	Defb1	defensin beta 1	FALSE	FALSE	FALSE	0	FALSE	FALSE	0	FALSE	FALSE	FALSE	FALSE	1	0.637		1.1737	1.172	1.3233	1.2448	1.25	1.369	1.299	1.389	1.323	1.245	1.223	1.593	1.245	1.265	1.191	1.306	1.169	1.245	1.197	1.242	1.185	1.291	0.306	1.293	1.37	1.311	1.219	1.21	1.219	1.238
100883_at	1110036H21Rik	RIKEN cDNA 1110036H21 gene	FALSE	FALSE	FALSE	0	FALSE	FALSE	0	FALSE	FALSE	FALSE	FALSE	10	0.176		1.7079	1.717	1.7028	1.7562	1.712	1.595	1.946	1.896	1.703	1.756	1.69	1.872	1.733	1.778	1.752	1.836	1.693	1.711	1.837	1.912	1.742	1.737	0.561	1.734	1.764	1.781	1.78	1.704	1.874	1.74
100884_at	Akr1b8	aldo-keto reductase family 1, member B8	FALSE	FALSE	FALSE	0	FALSE	FALSE	0	FALSE	FALSE	FALSE	FALSE	30	0.481		2.0035	1.6658	1.679	1.6354	1.577	1.873	1.756	2.298	1.679	1.635	1.379	1.585	1.733	1.656	1.678	1.413	1.642	1.709	1.672	1.699	1.826	1.756	0.382	1.637	1.566	1.572	1.61	1.669	1.686	1.791
100885_at	Nek2	NIMA (never in mitosis gene a)-related expressed kinase 2	TRUE	TRUE	TRUE	2.649	TRUE	FALSE	1.854	TRUE	FALSE	FALSE	FALSE	3	0.148		6.7703	5.7555	3.4215	3.8058	4.962	4.608	3.293	2.568	3.421	3.806	3.297	3.597	4.612	5.377	4.532	4.328	4.801	4.682	3.742	3.953	3.33	4.055	0.584	3.509	3.881	4.364	4.762	4.709	3.851	3.692
100886_f_at	Mrpl45	mitochondrial ribosomal protein L45	TRUE	TRUE	TRUE	1.086	TRUE	FALSE	-0.446	FALSE	FALSE	FALSE	FALSE	6	0.178		4.701	4.8579	3.2512	4.1358	4.234	4.184	4.627	4.683	3.251	4.136	4.369	4.663	4.55	5.527	4.349	5.761	4.852	5.592	4.745	4.038	4.84	4.345	0.559	3.681	4.57	4.96	5.096	5.218	4.392	4.592
100887_at	NA	NA	TRUE	TRUE	TRUE	-0.875	FALSE	FALSE	0.983	FALSE	FALSE	FALSE	FALSE	3	0.582		4.2773	5.3488	5.8986	5.477	4.672	3.898	3.466	3.138	5.899	5.477	5.099	5.106	6.668	6.781	5.929	6.277	4.871	5.994	5.261	6.679	4.665	5.908	0.332	5.575	5.568	6.047	6.46	5.397	5.973	5.286
100888_at	Sorl1	sortilin-related receptor, LDLR class A repeats-containing	FALSE	FALSE	FALSE	0	FALSE	FALSE	0	FALSE	FALSE	FALSE	FALSE	2	0.66		1.305	1.2846	1.1835	1.2245	1.119	1.145	1.162	1.276	1.184	1.224	1.335	1.35	1.429	1.643	1.258	1.431	1.134	1.417	1.169	1.556	1.151	1.449	0.294	1.189	1.406	1.443	1.393	1.271	1.363	1.3
100889_at	NA	NA	FALSE	FALSE	FALSE	0	FALSE	FALSE	0	FALSE	FALSE	FALSE	FALSE	30	0.096		2.6529	2.8244	3.0927	3.1623	3.07	3.023	3.589	3.556	3.093	3.162	3.16	2.99	3.36	3.143	3.14	3.148	2.921	3.137	3.206	3.764	3.439	3.615	0.635	3.114	3.131	3.17	3.187	3.025	3.485	3.527
100890_at	Chaf1b	chromatin assembly factor 1, subunit B (p60)	FALSE	FALSE	TRUE	0	FALSE	FALSE	0.395	FALSE	FALSE	FALSE	FALSE	3	0.654		1.4617	1.4856	1.3621	1.4009	4.121	4.046	3.205	4.172	1.362	1.401	1.443	1.204	1.484	1.448	1.437	1.423	1.421	1.498	1.499	1.417	1.43	1.425	0.297	1.372	1.363	1.409	1.46	1.457	1.458	1.428
100891_at	Mcsp	mitochondrial capsule selenoprotein	FALSE	FALSE	FALSE	0	FALSE	FALSE	0	FALSE	FALSE	FALSE	FALSE	3	0.038		1.2206	1.2783	1.2061	1.3382	1.572	1.456	1.56	1.412	1.206	1.338	1.275	1.268	1.341	1.304	1.451	1.433	1.273	1.184	1.303	1.35	1.333	1.239	0.721	1.276	1.255	1.346	1.43	1.23	1.326	1.286
100892_at	Ndufaf1	NADH dehydrogenase (ubiquinone) 1 alpha subcomplex, assembly factor 1	TRUE	TRUE	TRUE	1.231	TRUE	FALSE	0.283	FALSE	FALSE	FALSE	FALSE	6	0.392		7.023	5.9878	5.7128	4.8352	5.01	5.247	4.568	5.121	5.713	4.835	5.46	4.702	4.955	5.705	4.613	5.003	5.39	5.783	4.638	4.704	4.582	5.08	0.427	5.232	5.256	5.075	4.942	5.573	4.672	4.831
100893_at	Sptlc2	serine palmitoyltransferase, long chain base subunit 2	TRUE	TRUE	TRUE	0.156	FALSE	FALSE	0.131	FALSE	FALSE	FALSE	FALSE	6	0.085		6.6682	6.3423	6.5051	6.1934	6.684	6.759	6.707	6.472	6.505	6.193	6.676	6.393	6.888	7.068	6.706	6.71	6.802	7.029	6.792	7.017	6.572	6.602	0.647	6.318	6.665	6.787	6.808	6.905	6.905	6.587
100894_at	Orc5l	origin recognition complex, subunit 5-like (S. cerevisiae)	TRUE	TRUE	TRUE	1.174	TRUE	FALSE	-0.222	FALSE	FALSE	FALSE	FALSE	3	0.205		3.57	2.6824	2.1723	1.7312	3.374	2.714	3.44	3.093	2.172	1.731	1.851	1.816	2.099	2.079	2.04	1.742	1.547	1.675	1.712	1.641	1.835	1.735	0.539	1.93	1.924	1.958	1.961	1.604	1.677	1.785
100895_at	NA	NA	TRUE	TRUE	TRUE	1.098	TRUE	FALSE	-0.743	FALSE	FALSE	FALSE	FALSE	10	0.096		4.1279	3.7796	2.9156	2.7969	3.243	2.999	4.131	3.597	2.916	2.797	2.968	2.952	2.581	3.341	2.202	2.48	2.429	2.711	2.983	3.411	2.999	3.317	0.634	2.829	3.071	2.799	2.427	2.562	3.198	3.158
100896_at	Cacng1	calcium channel, voltage-dependent, gamma subunit 1	FALSE	FALSE	FALSE	0	FALSE	FALSE	0	FALSE	FALSE	FALSE	FALSE	3	0.506		1.4182	1.3237	1.4898	1.4741	1.362	1.395	1.86	1.613	1.49	1.474	1.446	1.461	1.369	1.392	1.624	1.496	1.46	1.506	1.487	1.455	1.459	1.49	0.369	1.493	1.406	1.449	1.523	1.487	1.471	1.474
100897_f_at	Col11a2	procollagen, type XI, alpha 2	TRUE	TRUE	TRUE	-0.448	FALSE	FALSE	0.32	FALSE	FALSE	FALSE	FALSE	30	0.261		3.4773	3.1556	3.7017	3.8264	3.661	3.027	3.247	2.8	3.702	3.826	3.636	3.71	3.609	3.746	3.573	3.493	3.228	3.523	3.531	4.19	3.672	4.166	0.502	3.757	3.703	3.634	3.556	3.373	3.861	3.919
100898_r_at	Col11a2	procollagen, type XI, alpha 2	FALSE	FALSE	FALSE	0	FALSE	FALSE	0	FALSE	FALSE	FALSE	FALSE	10	0.49		2.0579	2.332	2.3758	2.4132	2.269	2.065	2.745	2.363	2.376	2.413	2.444	2.639	2.424	2.329	2.42	2.496	2.108	2.651	2.484	3.114	2.867	2.464	0.377	2.409	2.482	2.463	2.412	2.384	2.798	2.665
100899_s_at	Zfp297	zinc finger protein 297	TRUE	TRUE	TRUE	-0.588	FALSE	FALSE	0.372	FALSE	FALSE	FALSE	FALSE	0	0.061		5.5737	4.7701	5.6534	5.8663	5.104	5.069	4.148	5.28	5.653	5.866	5.145	4.737	5.082	5.215	5.167	4.946	4.939	4.732	5.241	5.83	5.062	5.644	0.679	5.734	5.047	4.994	5.138	4.828	5.537	5.353
100900_at	Hcfc1	host cell factor C1	TRUE	TRUE	TRUE	0.756	FALSE	FALSE	0.39	FALSE	FALSE	FALSE	FALSE	6	0.244		8.8539	8.3965	7.7632	7.9757	8.234	8.202	8.004	7.65	7.763	7.976	7.748	7.625	7.78	8.248	8.171	7.596	8.357	8.647	7.609	7.972	7.65	8.254	0.512	7.842	7.801	7.848	7.971	8.493	7.791	7.952
100901_at	Hcfc1	host cell factor C1	FALSE	FALSE	FALSE	0	FALSE	FALSE	0	FALSE	FALSE	FALSE	FALSE	10	0.149		1.3802	1.3794	1.402	1.4187	1.768	1.743	1.767	1.952	1.402	1.419	1.298	1.189	1.33	1.367	1.255	1.48	1.348	1.392	1.423	1.515	1.423	1.502	0.583	1.404	1.271	1.307	1.389	1.368	1.469	1.462
100902_at	2610019F03Rik	RIKEN cDNA 2610019F03 gene	FALSE	FALSE	FALSE	0	FALSE	FALSE	0	FALSE	FALSE	FALSE	FALSE	1	0.138		1.4529	1.5127	1.351	1.4202	1.412	1.495	1.372	1.601	1.351	1.42	1.464	1.634	1.479	1.43	1.332	1.35	1.486	1.4	1.395	1.527	1.355	1.455	0.593	1.387	1.542	1.464	1.336	1.444	1.461	1.405
100903_at	Adprtl2	ADP-ribosyltransferase (NAD+; poly(ADP-ribose) polymerase)-like 2	TRUE	TRUE	TRUE	1.283	TRUE	FALSE	0.278	FALSE	FALSE	FALSE	FALSE	1	0.318		9.3984	9.8366	8.1341	8.5351	8.73	8.323	8.438	8.06	8.134	8.535	8.799	9.13	8.928	9.701	8.249	8.894	8.323	9.243	9.05	8.948	8.703	8.039	0.468	8.293	9.135	9.065	8.703	8.77	9	8.371
100904_at	D14Ertd209e	DNA segment, Chr 14, ERATO Doi 209, expressed	TRUE	TRUE	TRUE	0.411	FALSE	FALSE	-0.755	FALSE	FALSE	FALSE	FALSE	0	0.643		3.0884	2.8774	2.5539	2.5892	3.144	3.104	3.503	4.254	2.554	2.589	2.61	2.136	2.132	2.47	2.422	2.213	2.623	2.171	2.437	2.263	2.696	2.428	0.302	2.572	2.37	2.306	2.315	2.397	2.35	2.562
100905_at	1700056O17Rik	RIKEN cDNA 1700056O17 gene	TRUE	TRUE	TRUE	-1.753	FALSE	TRUE	0.228	FALSE	FALSE	FALSE	FALSE	10	0.106		4.5431	4.2924	5.9738	6.3684	4.007	3.79	3.883	3.458	5.974	6.368	6.799	6.76	6.805	6.524	7.15	6.666	5.527	6.192	6.727	7.264	6.125	7.045	0.624	6.202	6.651	6.851	6.81	5.869	6.995	6.585
100906_at	Itgb7	integrin beta 7	TRUE	TRUE	TRUE	-0.118	FALSE	FALSE	-0.276	FALSE	FALSE	FALSE	FALSE	30	0.427		2.8455	2.6199	2.8356	2.8656	5.254	5.917	5.17	6.553	2.836	2.866	2.567	2.763	2.594	2.809	2.882	2.326	2.598	2.243	2.918	2.56	2.698	3.012	0.409	2.843	2.699	2.653	2.63	2.418	2.739	2.855
100907_at	Kcne1l	potassium voltage-gated channel, Isk-related family, member 1-like	FALSE	FALSE	FALSE	0	FALSE	FALSE	0	FALSE	FALSE	FALSE	FALSE	30	0.543		1.2509	1.1789	1.0936	1.2285	1.031	1.066	1.319	1.118	1.094	1.228	1.114	0.951	1.275	1.184	1.118	1.228	1.114	1.246	1.217	1.192	1.373	1.19	0.351	1.147	1.091	1.145	1.218	1.175	1.205	1.282
100908_at	Ptpra	protein tyrosine phosphatase, receptor type, A	TRUE	TRUE	TRUE	0.001	FALSE	FALSE	0.372	FALSE	FALSE	FALSE	FALSE	3	0.937		3.6885	3.9659	3.8926	3.7591	3.726	3.652	3.72	2.913	3.893	3.759	3.736	3.682	3.764	4.152	3.962	3.778	3.912	3.654	3.518	3.879	3.401	4.069	0.127	3.808	3.781	3.853	3.925	3.777	3.699	3.735
100909_at	Prss8	protease, serine, 8 (prostasin)	FALSE	FALSE	FALSE	0	FALSE	FALSE	0	FALSE	FALSE	FALSE	FALSE	10	0.179		2.2383	2.3312	2.2362	2.2845	2.449	3.031	2.744	3.271	2.236	2.284	2.198	2.07	2.006	2.208	2.26	2.296	2.246	2.239	2.289	2.281	2.178	2.276	0.559	2.268	2.104	2.15	2.255	2.244	2.285	2.227
100910_at	Surf1	surfeit gene 1	TRUE	TRUE	TRUE	1.379	TRUE	FALSE	-0.718	FALSE	FALSE	FALSE	FALSE	1	0.319		6.9914	7.3354	5.499	6.0694	5.591	5.419	6.575	5.872	5.499	6.069	6.617	6.037	6	6.288	5.563	5.845	5.789	6.019	6.503	5.833	6.542	5.993	0.467	5.781	6.34	6.125	5.714	5.903	6.168	6.268
100911_at	Gpaa1	GPI anchor attachment protein 1	TRUE	TRUE	TRUE	0.628	FALSE	FALSE	0.666	FALSE	FALSE	FALSE	FALSE	6	0.402		2.2451	2.3961	1.6676	1.7185	3.519	2.772	2.087	2.872	1.668	1.719	1.665	1.589	1.796	2.163	1.702	1.72	1.898	1.822	1.605	1.429	1.711	1.589	0.422	1.662	1.755	1.793	1.809	1.85	1.518	1.65
100912_at	2410012M04Rik	RIKEN cDNA 2410012M04 gene	TRUE	TRUE	TRUE	1.038	TRUE	FALSE	-0.073	FALSE	FALSE	FALSE	FALSE	10	0.237		7.4128	6.4357	5.7789	5.9943	5.538	5.719	5.766	5.636	5.779	5.994	6.203	6.259	5.898	5.667	5.778	5.243	5.967	6.118	5.779	6.624	5.833	6.347	0.517	5.899	6.179	5.859	5.47	6.047	6.201	6.09
100913_at	BC026682	cDNA sequence BC026682	FALSE	FALSE	FALSE	0	FALSE	FALSE	0	FALSE	FALSE	FALSE	FALSE	30	0.171		1.3471	1.3495	1.3956	1.4122	1.312	1.393	1.319	1.507	1.396	1.412	1.32	1.327	1.249	1.427	1.401	1.499	1.348	1.332	1.386	1.514	1.431	1.495	0.565	1.407	1.309	1.36	1.439	1.341	1.45	1.463
100914_at	Cd84	CD84 antigen	TRUE	TRUE	FALSE	0.433	FALSE	FALSE	0	FALSE	FALSE	FALSE	TRUE	0	0.046		3.9494	2.3793	2.6653	2.7982	2.428	1.997	2.462	2.42	2.665	2.798	2.38	2.068	2.459	2.064	2.358	2.403	2.484	2.38	2.773	2.525	2.618	2.492	0.705	2.727	2.242	2.234	2.395	2.43	2.649	2.555
100915_at	Myh9	myosin heavy chain IX	TRUE	TRUE	TRUE	-0.888	FALSE	FALSE	0.258	FALSE	FALSE	FALSE	FALSE	30	0.247		6.2327	6.609	6.937	7.6805	7.818	7.829	7.461	7.669	6.937	7.68	7.921	7.794	7.683	7.962	7.404	8.302	6.784	7.414	7.638	8.09	7.659	8.408	0.511	7.324	7.794	7.914	7.805	7.104	7.863	8.033
100916_at	Slc22a1	solute carrier family 22 (organic cation transporter), member 1	FALSE	FALSE	FALSE	0	FALSE	FALSE	0	FALSE	FALSE	FALSE	FALSE	10	0.569		1.0934	1.1992	1.0976	1.184	1.172	1.361	1.239	1.698	1.098	1.184	1.137	1.185	1.282	1.184	1.173	1.223	1.175	1.201	1.217	1.222	1.231	1.143	0.338	1.136	1.18	1.205	1.213	1.187	1.219	1.187
100917_at	2410080P20Rik	RIKEN cDNA 2410080P20 gene	TRUE	TRUE	FALSE	1.316	TRUE	FALSE	0	FALSE	FALSE	TRUE	FALSE	6	0.037		4.3306	4.0165	2.8992	2.815	2.614	2.662	2.568	2.867	2.899	2.815	3.193	3.162	3.22	3.49	3.133	2.938	3.668	3.405	2.842	3.251	3.025	2.901	0.721	2.837	3.262	3.232	3.1	3.53	3.047	2.963
100920_at	2210039B01Rik	RIKEN cDNA 2210039B01 gene	FALSE	FALSE	TRUE	0	FALSE	FALSE	1.293	TRUE	FALSE	FALSE	FALSE	30	0.313		1.5953	1.5884	1.2495	1.2976	2.626	3.012	1.362	1.69	1.249	1.298	1.163	1.378	1.302	1.26	1.254	1.254	1.301	1.306	1.377	1.369	1.308	1.521	0.471	1.272	1.279	1.269	1.26	1.303	1.373	1.414
100921_at	Tnni3	troponin I, cardiac	FALSE	TRUE	FALSE	-0.848	FALSE	FALSE	0	FALSE	FALSE	FALSE	TRUE	10	0.002		1.619	1.6331	2.2444	2.7037	1.646	1.793	1.948	1.794	2.244	2.704	3.005	2.385	2.557	2.813	1.785	1.785	1.74	1.757	3.709	3.188	2.997	3.102	0.876	2.439	2.842	2.471	1.898	1.737	3.45	3.05
100923_at	Myo10	myosin X	FALSE	FALSE	FALSE	0	FALSE	FALSE	0	FALSE	FALSE	FALSE	FALSE	3	0.703		1.4265	1.5481	1.4986	1.7886	1.392	1.761	1.449	1.574	1.499	1.789	1.603	1.421	1.703	1.747	1.716	1.714	1.488	1.772	1.725	1.632	1.689	1.736	0.272	1.631	1.563	1.65	1.755	1.626	1.679	1.713
100924_at	Gata3	GATA binding protein 3	TRUE	TRUE	TRUE	-2.504	FALSE	TRUE	-0.993	FALSE	TRUE	FALSE	FALSE	30	0.215		2.9407	3.8404	5.7897	5.9993	3.434	3.945	4.577	4.789	5.79	5.999	5.977	6.273	6.42	6.238	5.858	5.788	5.581	6.1	6.01	6.213	6.195	6.373	0.532	5.866	6.245	6.155	5.915	5.831	6.112	6.284
100925_at	2700089E24Rik	RIKEN cDNA 2700089E24 gene	FALSE	TRUE	FALSE	-0.011	FALSE	FALSE	0	FALSE	FALSE	FALSE	FALSE	6	0.316		1.2661	1.5849	1.3099	1.5632	1.168	1.468	1.14	0.929	1.31	1.563	1.291	1.63	1.085	1.628	1.22	1.393	1.671	1.824	1.278	1.167	1.266	1.755	0.469	1.438	1.456	1.362	1.303	1.748	1.223	1.511
100926_at	2700089E24Rik	RIKEN cDNA 2700089E24 gene	FALSE	FALSE	FALSE	0	FALSE	FALSE	0	FALSE	FALSE	FALSE	FALSE	10	0.529		1.3459	1.3561	1.3915	1.3459	1.206	1.394	1.491	1.468	1.392	1.346	1.422	1.482	1.317	1.366	1.463	1.432	1.264	1.354	1.375	1.459	1.368	1.35	0.358	1.381	1.402	1.414	1.409	1.313	1.417	1.359
100927_at	Pltp	phospholipid transfer protein	FALSE	FALSE	FALSE	0	FALSE	FALSE	0	FALSE	FALSE	FALSE	FALSE	1	0.305		1.3171	1.232	1.2984	1.362	1.367	1.522	1.265	1.523	1.298	1.362	1.405	1.664	1.419	1.38	1.362	1.383	1.348	1.384	1.415	1.423	1.374	1.374	0.475	1.339	1.499	1.451	1.345	1.369	1.419	1.374
100928_at	Fbln2	fibulin 2	FALSE	FALSE	FALSE	0	FALSE	FALSE	0	FALSE	FALSE	FALSE	FALSE	10	0.531		1.425	1.3108	1.4785	1.454	1.426	1.55	1.437	1.547	1.478	1.454	1.301	1.433	1.608	1.533	1.499	1.471	1.455	1.495	1.56	1.599	1.406	1.565	0.357	1.451	1.43	1.479	1.533	1.47	1.58	1.486
100929_at	NA	NA	TRUE	TRUE	TRUE	0.282	FALSE	FALSE	-0.079	FALSE	FALSE	FALSE	FALSE	3	0.261		4.1259	3.983	4.0528	3.4915	2.379	2.614	2.495	2.657	4.053	3.491	3.559	4.271	5.199	4.79	4.625	4.192	4.352	4.142	3.005	3.672	3.042	4.532	0.502	3.696	4.23	4.536	4.65	4.223	3.341	3.787
100931_at	Arsa	arylsulfatase A	FALSE	FALSE	TRUE	0	FALSE	FALSE	0.051	FALSE	FALSE	FALSE	FALSE	10	0.149		1.4412	1.5214	1.7606	1.6186	1.812	1.604	1.62	1.694	1.761	1.619	1.566	1.684	1.626	1.739	1.604	1.413	1.408	1.511	1.975	1.693	1.563	1.75	0.583	1.678	1.671	1.615	1.544	1.456	1.834	1.656
100932_at	Capn1	calpain 1	FALSE	FALSE	FALSE	0	FALSE	FALSE	0	FALSE	FALSE	FALSE	FALSE	10	0.377		1.486	1.5281	1.4241	1.525	2.17	2.242	1.83	2.136	1.424	1.525	1.405	1.333	1.555	1.557	1.457	1.466	1.457	1.53	1.546	1.666	1.478	1.554	0.435	1.459	1.431	1.465	1.509	1.489	1.606	1.516
100933_at	Stx1a	syntaxin 1A (brain)	FALSE	FALSE	FALSE	0	FALSE	FALSE	0	FALSE	FALSE	FALSE	FALSE	1	0.133		1.3454	1.4545	1.5697	1.4674	1.458	1.448	1.641	1.608	1.57	1.467	1.525	1.661	1.491	1.472	1.467	1.4	1.315	1.402	1.515	1.537	1.412	1.609	0.597	1.523	1.573	1.511	1.418	1.36	1.526	1.51
100935_at	Tcfl4	transcription factor-like 4	TRUE	TRUE	TRUE	0.77	FALSE	FALSE	0.872	FALSE	FALSE	FALSE	FALSE	6	0.343		4.2301	3.9414	3.3396	3.2917	5.003	4.569	4.286	3.543	3.34	3.292	3.26	2.942	2.825	3.276	3.02	2.545	3.576	3.106	3.173	2.994	3.173	2.795	0.454	3.3	3.165	2.958	2.832	3.336	3.084	2.984
100938_at	Ghrh	growth hormone releasing hormone	TRUE	FALSE	FALSE	-0.018	FALSE	FALSE	0	FALSE	FALSE	FALSE	FALSE	10	0.007		1.4848	1.523	1.5204	1.5228	1.724	1.608	1.497	1.654	1.52	1.523	1.394	1.325	1.443	1.424	1.449	1.491	1.485	1.48	1.548	1.517	1.487	1.432	0.826	1.517	1.378	1.406	1.484	1.481	1.533	1.46
100939_at	AI449432	expressed sequence AI449432	FALSE	TRUE	FALSE	-0.161	FALSE	FALSE	0	FALSE	FALSE	FALSE	TRUE	10	0.006		1.7451	1.8926	2.0574	1.9021	1.763	1.664	1.619	1.807	2.057	1.902	1.816	1.831	1.915	1.952	1.838	1.904	1.806	1.762	2.101	2.215	2.163	2.024	0.828	1.97	1.865	1.873	1.903	1.781	2.158	2.094
100941_at	Miz1	Msx-interacting-zinc finger	TRUE	TRUE	TRUE	-0.518	FALSE	FALSE	0.318	FALSE	FALSE	FALSE	FALSE	6	0.466		6.2629	5.1617	6.1609	6.2993	5.716	5.657	5.869	4.868	6.161	6.299	5.876	6.021	6.524	6.535	6.479	6	6.251	6.77	6.048	6.69	5.706	6.023	0.389	6.183	6.142	6.247	6.388	6.496	6.37	5.865
100943_at	Slc1a4	solute carrier family 1 (glutamate/neutral amino acid transporter), member 4	FALSE	TRUE	FALSE	-0.808	FALSE	FALSE	0	FALSE	FALSE	FALSE	FALSE	1	0.642		2.1892	3.1071	3.3149	3.5975	1.202	1.869	1.303	1.839	3.315	3.598	3.482	3.653	3.461	4.015	3.443	3.228	3.181	3.41	3.263	3.995	3.166	3.467	0.303	3.432	3.668	3.592	3.412	3.288	3.63	3.317
100944_at	AW112010	expressed sequence AW112010	TRUE	TRUE	TRUE	-3.522	FALSE	TRUE	-0.62	FALSE	FALSE	FALSE	FALSE	1	0.158		2.7922	3.0248	6.3845	6.4764	6.334	6.662	7.031	7.205	6.384	6.476	7.478	6.701	7.513	7.374	6.161	6.588	6.245	6.914	6.557	6.642	7.007	6.82	0.575	6.375	7.32	7.108	6.551	6.562	6.601	6.914
100946_at	Bat8	HLA-B associated transcript 8	TRUE	TRUE	TRUE	-0.46	FALSE	FALSE	0.567	FALSE	FALSE	FALSE	FALSE	0	0.262		5.7022	2.5312	4.7145	4.4384	9.662	9.758	9.359	8.925	4.715	4.438	3.259	5.124	4.672	3.16	2.805	3.19	2.564	2.555	3.042	4.847	3.341	4.913	0.501	4.545	4.321	3.729	3.096	2.55	3.945	4.127
100947_at	NA	NA	TRUE	TRUE	FALSE	-0.096	FALSE	FALSE	0	FALSE	FALSE	FALSE	FALSE	30	0.745		1.9043	2.0977	1.9653	2.2283	1.863	1.918	2.259	2.251	1.965	2.228	2.116	1.831	2.059	1.963	2.017	2.119	2	2.126	2.156	1.976	2.162	2.128	0.251	2.096	1.978	2.004	2.072	2.063	2.066	2.145
100948_at	ank	progressive ankylosis	TRUE	TRUE	TRUE	-0.582	FALSE	FALSE	0.078	FALSE	FALSE	FALSE	FALSE	0	0.597		2.8179	2.8922	3.5614	3.3122	3.013	3.122	2.927	3.053	3.561	3.312	3.243	3.368	3.169	3.201	3.124	3.468	3.05	3.28	3.27	3.208	3.046	3.375	0.325	3.446	3.267	3.242	3.266	3.168	3.239	3.211
100949_at	BC004044	cDNA sequence BC004044	FALSE	FALSE	FALSE	0	FALSE	FALSE	0	FALSE	FALSE	FALSE	FALSE	10	0.372		1.3079	1.2857	1.4639	1.4385	1.517	1.443	1.398	1.667	1.464	1.439	1.419	1.301	1.453	1.491	1.306	1.407	1.27	1.381	1.477	1.493	1.41	1.391	0.438	1.439	1.409	1.401	1.394	1.322	1.485	1.4
100951_at	Pkd2	polycystic kidney disease 2	TRUE	TRUE	TRUE	-1.903	FALSE	TRUE	-0.642	FALSE	FALSE	FALSE	FALSE	0	0.432		3.5191	4.5554	6.0843	5.7956	3.024	3.596	4.33	3.573	6.084	5.796	5.532	5.921	6.243	5.278	5.423	5.019	5.338	5.169	5.091	5.742	5.392	5.988	0.406	5.911	5.847	5.585	5.313	5.244	5.417	5.69
100952_at	Stim1	stromal interaction molecule 1	TRUE	TRUE	FALSE	1.732	TRUE	FALSE	0	FALSE	FALSE	FALSE	FALSE	6	0.242		3.5575	6.0578	2.7642	3.3868	3.331	3.323	3.533	4.089	2.764	3.387	3.203	2.882	3.846	4.031	3.449	3.497	3.966	3.83	3.45	3.447	3.403	3.498	0.514	3.009	3.319	3.535	3.686	3.877	3.451	3.451
100953_at	Timeless	timeless homolog (Drosophila)	TRUE	TRUE	TRUE	0.725	FALSE	FALSE	0.892	FALSE	FALSE	FALSE	FALSE	3	0.064		6.1562	6.3264	5.4688	5.5645	6.821	6.776	5.707	6.107	5.469	5.565	5.45	5.459	6.266	6.27	5.925	6.079	5.843	5.961	5.414	5.577	5.602	5.641	0.675	5.465	5.67	5.954	6.167	5.886	5.497	5.622
100954_at	Hrb	HIV-1 Rev binding protein	TRUE	TRUE	TRUE	-0.065	FALSE	FALSE	0.326	FALSE	FALSE	FALSE	FALSE	2	0.274		3.6765	3.8508	4.0753	3.5822	3.941	4.131	3.669	3.752	4.075	3.582	4.037	4.493	4.596	4.664	4.407	4.013	3.971	4.045	4.145	4.507	3.872	4.486	0.494	3.8	4.384	4.457	4.301	3.999	4.327	4.179
100955_at	2700084L22Rik	RIKEN cDNA 2700084L22 gene	TRUE	TRUE	TRUE	1.283	TRUE	FALSE	3.118	TRUE	FALSE	FALSE	FALSE	2	0.082		4.5207	4.8317	3.2976	3.4888	4.354	4.547	1.85	0.815	3.298	3.489	5.136	5.106	4.804	5.308	4.327	5.006	3.483	5.043	5.237	4.281	3.989	4.582	0.651	3.408	5.061	5.143	4.621	4.267	4.759	4.286
100956_at	Kl	klotho	FALSE	FALSE	FALSE	0	FALSE	FALSE	0	FALSE	FALSE	FALSE	FALSE	30	0.154		0.8916	0.92	1.0027	1.0074	1.121	0.809	1.152	1.03	1.003	1.007	1.017	0.938	0.947	1.017	1.013	1.011	0.941	0.953	0.988	1.028	1.024	1.04	0.578	1.006	0.973	0.988	1.009	0.947	1.008	1.032
100957_at	Ssbp1	single-stranded DNA binding protein 1	TRUE	TRUE	TRUE	0.88	FALSE	FALSE	-0.291	FALSE	FALSE	FALSE	FALSE	6	0.165		6.4945	5.7276	5.0655	5.3965	6.51	6.228	6.355	6.965	5.065	5.397	5.543	5.705	5.884	5.654	6.112	5.699	6.148	6.471	4.909	6.318	4.96	5.445	0.57	5.234	5.611	5.788	5.896	6.311	5.614	5.202
100958_at	X83327	EST X83327	TRUE	TRUE	TRUE	0.043	FALSE	FALSE	-0.681	FALSE	FALSE	FALSE	FALSE	3	0.752		8.4216	8.9608	8.0843	9.2121	5.675	5.856	6.704	6.189	8.084	9.212	8.803	8.707	8.572	9.248	9.341	8.572	8.259	8.8	8.218	8.61	8.681	8.871	0.247	8.646	8.763	8.898	8.963	8.529	8.414	8.776
100959_at	S100a13	S100 calcium binding protein A13	TRUE	TRUE	TRUE	-1.165	FALSE	TRUE	-0.055	FALSE	FALSE	FALSE	FALSE	2	0.756		8.1011	7.4032	9.1412	8.6925	8.651	8.659	8.751	8.667	9.141	8.693	9.51	9.192	9.535	9.448	9.657	8.898	9.677	8.881	8.605	9.547	8.971	9.341	0.245	8.907	9.391	9.433	9.309	9.276	9.076	9.156
100960_g_at	S100a13	S100 calcium binding protein A13	TRUE	TRUE	TRUE	-0.129	FALSE	FALSE	-0.068	FALSE	FALSE	FALSE	FALSE	30	0.34		4.2966	4.0699	4.3166	4.3079	5.852	5.688	5.43	6.246	4.317	4.308	4.136	4.098	4.226	3.939	4.363	4.091	4.341	4.266	4.198	4.009	4.711	4.167	0.455	4.317	4.098	4.111	4.212	4.305	4.103	4.439
100961_at	Kcnh2	potassium voltage-gated channel, subfamily H (eag-related), member 2	FALSE	FALSE	FALSE	0	FALSE	FALSE	0	FALSE	FALSE	FALSE	FALSE	10	0.495		2.0808	2.2324	2.1487	2.1705	2.434	2.514	3.059	3.291	2.149	2.171	2.128	1.951	2.154	2.201	2.11	2.199	2.099	2.224	2.186	2.283	2.321	2.133	0.375	2.15	2.079	2.12	2.185	2.159	2.235	2.227
100962_at	Nab2	Ngfi-A binding protein 2	FALSE	TRUE	TRUE	-0.874	FALSE	FALSE	-0.398	FALSE	FALSE	FALSE	FALSE	30	0.05		2.439	2.6039	3.1448	3.6462	2.464	2.87	3.571	2.56	3.145	3.646	3.774	3.604	3.136	3.356	3.037	3.063	2.252	3.141	3.283	3.34	3.603	4.321	0.697	3.415	3.61	3.361	2.99	2.703	3.311	3.962
100963_at	NA	NA	FALSE	FALSE	TRUE	0	FALSE	FALSE	0.142	FALSE	FALSE	FALSE	FALSE	6	0.48		1.4301	1.5108	1.3756	1.4848	2.202	1.97	2.103	1.785	1.376	1.485	1.437	1.3	1.455	1.506	1.402	1.486	1.506	1.521	1.502	1.486	1.443	1.481	0.382	1.422	1.403	1.43	1.47	1.511	1.494	1.462
100964_at	Vti1b	vesicle transport through interaction with t-SNAREs 1B homolog	TRUE	TRUE	TRUE	-0.266	FALSE	FALSE	0.458	FALSE	FALSE	FALSE	FALSE	2	0.145		7.6166	6.2309	7.2161	7.1631	7.088	7.057	6.636	6.593	7.216	7.163	8.079	8.118	8.458	8.432	8.269	8.148	7.421	8.477	7.122	8.281	7.541	8.035	0.587	7.177	8.149	8.371	8.247	7.945	7.702	7.788
100965_at	1700007F21Rik	RIKEN cDNA 1700007F21 gene	TRUE	TRUE	FALSE	0.546	FALSE	FALSE	0	FALSE	FALSE	FALSE	FALSE	30	0.708		2.8355	4.1002	2.8429	2.9999	3.45	3.519	3.385	4.481	2.843	3	2.915	3.172	2.811	2.832	3.188	2.919	3.025	2.677	3.029	2.725	3.344	2.987	0.27	2.945	2.945	2.966	2.977	2.858	2.876	3.165
100966_at	Serpind1	serine (or cysteine) proteinase inhibitor, clade D, member 1	FALSE	FALSE	FALSE	0	FALSE	FALSE	0	FALSE	FALSE	FALSE	FALSE	30	0.692		1.5663	1.4965	1.4372	1.5182	1.516	1.622	1.713	1.671	1.437	1.518	1.406	1.64	1.492	1.463	1.506	1.507	1.504	1.474	1.578	1.549	1.73	1.48	0.278	1.482	1.505	1.503	1.493	1.49	1.563	1.605
100967_at	Slc27a2	solute carrier family 27 (fatty acid transporter), member 2	FALSE	FALSE	FALSE	0	FALSE	FALSE	0	FALSE	FALSE	FALSE	FALSE	10	0.668		1.3556	1.3554	1.2048	1.3381	1.125	1.47	1.138	1.24	1.205	1.338	1.216	1.42	1.239	1.134	1.288	1.185	1.193	1.056	1.165	1.467	1.348	1.215	0.29	1.281	1.277	1.246	1.205	1.128	1.316	1.282
100968_at	Cstf3	cleavage stimulation factor, 3' pre-RNA, subunit 3	TRUE	TRUE	TRUE	1.516	TRUE	FALSE	-0.014	FALSE	FALSE	FALSE	FALSE	10	0.3		4.2735	4.6196	2.7792	3.0827	3.245	2.986	3.294	2.964	2.779	3.083	3.362	3.259	3.455	3.301	3.11	3.377	2.557	3.366	3.164	4.339	2.856	3.101	0.478	2.929	3.318	3.367	3.25	2.961	3.752	2.978
100970_at	Akt1	thymoma viral proto-oncogene 1	TRUE	TRUE	TRUE	-0.082	FALSE	FALSE	0.94	FALSE	FALSE	FALSE	FALSE	10	0.785		5.0503	4.5966	4.6487	5.1628	6.171	6.08	5.116	5.255	4.649	5.163	4.631	4.482	4.561	5.226	4.302	4.548	4.73	4.99	4.869	4.939	4.67	4.657	0.229	4.861	4.741	4.625	4.567	4.846	4.905	4.663
100971_at	Tead3	TEA domain family member 3	FALSE	FALSE	FALSE	0	FALSE	FALSE	0	FALSE	FALSE	FALSE	FALSE	10	0.109		1.2517	1.3101	1.3435	1.3808	1.709	1.622	1.585	1.508	1.343	1.381	1.268	1.16	1.382	1.379	1.341	1.432	1.334	1.386	1.432	1.426	1.388	1.354	0.62	1.352	1.255	1.32	1.418	1.357	1.429	1.371
100972_s_at	Ccl27	chemokine (C-C motif) ligand 27	TRUE	TRUE	FALSE	-0.931	FALSE	FALSE	0	FALSE	FALSE	FALSE	TRUE	30	0.001		1.7671	2.3538	2.9426	3.0398	2.184	1.963	2.404	2.613	2.943	3.04	2.91	2.872	2.608	2.642	2.151	2.439	2.372	2.244	3.741	3.108	3.914	3.509	0.911	2.988	2.903	2.607	2.305	2.307	3.425	3.712
100973_i_at	Ccl27	chemokine (C-C motif) ligand 27	TRUE	TRUE	FALSE	-3.092	FALSE	TRUE	0	FALSE	FALSE	FALSE	TRUE	10	0		3.4815	4.8576	7.3341	7.1888	2.2	2.408	2.38	2.091	7.334	7.189	7.144	7.217	6.775	6.662	4.992	6.05	4.753	5.732	8.316	8.54	7.688	8.585	0.916	7.232	7.304	6.539	5.616	5.233	8.429	8.136
100974_at	1210002E11Rik	RIKEN cDNA 1210002E11 gene	TRUE	FALSE	TRUE	0.064	FALSE	FALSE	0.907	FALSE	FALSE	FALSE	FALSE	10	0.193		1.6836	1.4889	1.5269	1.5176	3.624	4.276	2.933	3.153	1.527	1.518	1.518	1.468	1.481	1.509	1.493	1.357	1.54	1.55	1.558	1.556	1.462	1.545	0.548	1.518	1.51	1.469	1.438	1.544	1.557	1.504
100975_f_at	1210002E11Rik	RIKEN cDNA 1210002E11 gene	FALSE	FALSE	FALSE	0	FALSE	FALSE	0	FALSE	FALSE	FALSE	FALSE	10	0.146		1.6257	1.751	1.7459	1.745	2.037	2.037	2.402	1.646	1.746	1.745	1.809	1.781	1.877	1.823	1.849	1.874	1.799	1.888	1.85	1.992	1.818	1.986	0.586	1.744	1.801	1.842	1.865	1.843	1.921	1.902
100976_at	Ptpn9	protein tyrosine phosphatase, non-receptor type 9	TRUE	TRUE	TRUE	0.261	FALSE	FALSE	-0.342	FALSE	FALSE	FALSE	FALSE	6	0.432		4.7896	4.6869	4.7017	4.2531	4.611	4.012	4.98	4.326	4.702	4.253	4.336	4.196	3.941	4.326	4.248	3.902	5.114	4.208	4.342	3.65	4.391	4	0.406	4.475	4.276	4.12	4.082	4.661	3.996	4.196
100977_at	D530020C15Rik	RIKEN cDNA D530020C15 gene	TRUE	TRUE	TRUE	0.152	FALSE	FALSE	0.34	FALSE	FALSE	FALSE	FALSE	6	0.3		8.3712	8.3826	8.1269	8.3234	7.199	6.92	6.598	6.841	8.127	8.323	7.774	8.514	7.98	8.161	8.37	7.457	8.651	8.542	7.952	7.918	7.603	8.076	0.478	8.217	8.177	8.023	7.939	8.594	7.935	7.84
100978_at	Frg1	FSHD region gene 1	TRUE	FALSE	TRUE	0.247	FALSE	FALSE	0.858	FALSE	FALSE	FALSE	FALSE	6	0.815		1.7274	1.5038	1.5124	1.2254	3.385	2.863	2.236	2.298	1.512	1.225	1.493	1.442	1.326	1.433	1.427	1.487	1.486	1.511	1.347	1.486	1.289	1.45	0.212	1.378	1.43	1.434	1.429	1.501	1.416	1.37
100979_at	Rnf138	ring finger protein 138	TRUE	TRUE	TRUE	-0.721	FALSE	FALSE	0.178	FALSE	FALSE	FALSE	FALSE	10	0.889		5.747	6.2362	7.0272	6.3976	7.136	7.176	7.033	6.921	7.027	6.398	7.199	6.922	7.209	7.233	6.678	6.88	6.727	7.081	6.522	7.918	5.963	7.525	0.166	6.69	7.154	7.085	6.85	6.897	7.221	6.744
100980_at	Rock1	Rho-associated coiled-coil forming kinase 1	TRUE	TRUE	TRUE	-0.014	FALSE	FALSE	0.331	FALSE	FALSE	FALSE	FALSE	10	0.595		3.013	2.7985	2.9192	2.9211	3.416	2.988	2.635	3.107	2.919	2.921	2.835	3.031	3.095	2.848	3.095	3.331	2.941	3.212	2.946	3.536	2.909	3.391	0.326	2.93	2.893	3.031	3.182	3.08	3.241	3.15
100981_at	Ifit1	interferon-induced protein with tetratricopeptide repeats 1	FALSE	TRUE	FALSE	-0.039	FALSE	FALSE	0	FALSE	FALSE	FALSE	FALSE	2	0.45		1.1822	1.2555	1.3623	1.1541	1.268	1.434	1.623	1.606	1.362	1.154	1.508	1.676	4.164	4.829	1.338	1.356	1.435	1.218	1.365	1.462	1.464	1.448	0.397	0.982	2.736	2.83	2.225	1.24	1.421	1.456
100982_at	AA675328	expressed sequence AA675328	TRUE	TRUE	FALSE	-0.826	FALSE	FALSE	0	FALSE	FALSE	FALSE	FALSE	1	0.278		2.8677	2.2556	3.4946	3.2816	1.628	1.866	1.82	1.843	3.495	3.282	3.521	3.623	3.364	3.64	3.25	3.118	3.048	3.281	3.239	3.898	3.243	3.457	0.491	3.38	3.604	3.455	3.208	3.162	3.569	3.35
100983_at	Prep	prolyl endopeptidase	FALSE	FALSE	FALSE	0	FALSE	FALSE	0	FALSE	FALSE	FALSE	FALSE	6	0.379		1.3872	1.4936	1.2402	1.2668	1.835	1.974	1.441	1.883	1.24	1.267	1.261	1.204	1.365	1.416	1.297	1.352	1.296	1.432	1.368	1.312	1.295	1.279	0.434	1.242	1.279	1.324	1.36	1.36	1.34	1.287
100984_at	Atf1	activating transcription factor 1	TRUE	TRUE	TRUE	-0.263	FALSE	FALSE	-0.079	FALSE	FALSE	FALSE	FALSE	6	0.627		8.6485	8.597	9.0296	8.7414	8.115	7.989	8.169	8.093	9.03	8.741	9.002	9.243	9.485	9.656	8.769	9.553	9.127	9.867	8.811	9.432	8.757	9.32	0.31	8.847	9.28	9.342	9.282	9.485	9.123	9.039
100985_at	Siah1a	seven in absentia 1A	TRUE	TRUE	TRUE	-0.653	FALSE	FALSE	-0.541	FALSE	FALSE	FALSE	FALSE	30	0.331		2.5388	3.0822	3.7194	3.2066	3.18	2.818	3.669	3.411	3.719	3.207	3.2	3.245	3.081	3.404	3.492	2.972	3.077	2.954	3.424	3.463	3.279	3.843	0.46	3.459	3.239	3.218	3.245	3.014	3.444	3.561
100986_at	Fhl2	four and a half LIM domains 2	TRUE	TRUE	FALSE	-0.223	FALSE	FALSE	0	FALSE	FALSE	FALSE	FALSE	30	0.555		1.534	1.7223	1.7723	1.9308	1.585	1.537	1.594	1.761	1.772	1.931	1.794	2.127	1.868	2.106	1.942	1.837	1.679	1.786	1.725	2.091	1.9	2.109	0.345	1.848	1.974	1.968	1.899	1.732	1.908	2.005
100987_f_at	Hspbp1-pending	hsp70-interacting protein	FALSE	FALSE	TRUE	0	FALSE	FALSE	-0.805	FALSE	FALSE	FALSE	FALSE	6	0.184		3.1631	3.1603	3.0459	3.1331	4.124	3.811	4.341	5.204	3.046	3.133	3.063	3.24	3.142	3.255	3.085	2.986	3.295	3.245	3.058	3.278	3.039	2.996	0.555	3.08	3.192	3.14	3.066	3.267	3.168	3.018
100988_at	Bcl2l11	BCL2-like 11 (apoptosis facilitator)	TRUE	TRUE	TRUE	-1.027	FALSE	TRUE	-0.17	FALSE	FALSE	FALSE	TRUE	10	0.014		5.7601	5.6976	6.529	6.9818	5.376	6.111	5.999	5.829	6.529	6.982	6.42	6.292	6.865	6.626	6.504	6.641	6.347	7.013	7.581	7.842	6.769	6.966	0.786	6.723	6.492	6.547	6.677	6.67	7.713	6.868
100989_at	Itgb1bp1	integrin beta 1 binding protein 1	TRUE	FALSE	FALSE	-0.01	FALSE	FALSE	0	FALSE	FALSE	FALSE	FALSE	6	0.094		1.8235	1.7675	1.7796	1.8307	2.34	2.137	2.262	2.151	1.78	1.831	1.767	2.035	1.931	1.83	1.79	1.763	1.944	1.936	1.726	1.75	1.76	1.713	0.637	1.802	1.913	1.863	1.786	1.939	1.738	1.736
100990_g_at	Itgb1bp1	integrin beta 1 binding protein 1	TRUE	TRUE	TRUE	0.369	FALSE	FALSE	0.582	FALSE	FALSE	TRUE	FALSE	6	0.031		2.8317	2.6944	2.2832	2.5043	3.513	3.92	3.357	2.912	2.283	2.504	2.874	2.749	3.059	2.801	2.549	2.754	3.135	3.815	2.414	2.961	2.64	2.439	0.735	2.378	2.876	2.835	2.702	3.47	2.688	2.54
100991_at	Itgb1bp1	integrin beta 1 binding protein 1	FALSE	TRUE	FALSE	-0.207	FALSE	FALSE	0	FALSE	FALSE	FALSE	FALSE	30	0.288		3.4684	3.2568	3.5253	3.6149	3.119	3.255	2.943	3.403	3.525	3.615	3.404	3.776	3.611	3.548	3.621	3.466	3.546	3.641	3.547	3.742	3.668	4.441	0.485	3.569	3.594	3.573	3.547	3.593	3.644	4.055
100992_at	Edr1	early development regulator 1 (homolog of polyhomeotic 1)	TRUE	TRUE	TRUE	-1.634	FALSE	TRUE	0.266	FALSE	FALSE	FALSE	FALSE	10	0.117		5.0506	7.0379	7.6126	7.7447	4.164	4.295	4.069	3.859	7.613	7.745	7.004	7.143	6.785	8.083	6.864	6.709	6.617	6.837	8.111	7.992	7.269	8.124	0.613	7.624	7.301	7.103	6.961	6.709	8.053	7.696
100994_at	Aatk	apoptosis-associated tyrosine kinase	FALSE	FALSE	FALSE	0	FALSE	FALSE	0	FALSE	FALSE	FALSE	FALSE	10	0.123		3.162	3.1983	3.1389	3.3955	3.154	3.359	3.023	3.306	3.139	3.395	3.081	3.03	3.31	3.088	3.212	3.152	2.992	3.145	3.309	3.43	3.255	3.469	0.606	3.257	3.098	3.136	3.215	3.065	3.37	3.362
100995_at	Ciz1-pending	Cip1-interacting zinc finger protein	FALSE	FALSE	FALSE	0	FALSE	FALSE	0	FALSE	FALSE	FALSE	FALSE	1	0.281		1.1797	1.2556	1.1092	1.1379	1.1	1.443	1.25	1.174	1.109	1.138	1.274	1.483	1.202	1.112	1.2	1.181	1.112	1.106	1.34	1.197	1.21	1.227	0.489	1.14	1.31	1.257	1.138	1.114	1.268	1.218
100996_at	AU041707	expressed sequence AU041707	FALSE	FALSE	FALSE	0	FALSE	FALSE	0	FALSE	FALSE	FALSE	FALSE	10	0.314		1.1503	1.1148	1.125	1.1128	0.849	1.065	1.043	1.182	1.125	1.113	1.173	1.248	1.05	1.261	1.189	1.027	1.167	1.079	1.221	1.425	1.13	1.31	0.47	1.121	1.202	1.167	1.101	1.123	1.323	1.22
100997_at	Des	desmin	FALSE	FALSE	FALSE	0	FALSE	FALSE	0	FALSE	FALSE	FALSE	FALSE	30	0.421		1.7153	1.7712	1.7269	1.6732	1.798	1.858	2.151	2.014	1.727	1.673	1.666	1.764	1.699	1.667	1.743	1.794	1.685	1.776	1.725	1.738	1.858	1.748	0.412	1.706	1.691	1.718	1.75	1.732	1.731	1.803
100998_at	H2-Ab1	histocompatibility 2, class II antigen A, beta 1	FALSE	TRUE	TRUE	-1.116	FALSE	TRUE	-0.95	FALSE	TRUE	FALSE	TRUE	1	0.026		1.4049	1.4882	2.7042	2.4216	2.619	2.943	3.434	4.027	2.704	2.422	3.145	2.825	2.515	3.202	2.023	1.872	2.315	2.314	2.385	2.341	2.94	2.638	0.747	2.533	3.108	2.68	2.042	2.306	2.364	2.789
101000_at	Oaz2	ornithine decarboxylase antizyme 2	TRUE	TRUE	TRUE	-1.996	FALSE	TRUE	0.008	FALSE	FALSE	FALSE	FALSE	1	0.138		5.1072	5.6005	7.3952	7.3046	4.795	5.33	5.404	4.704	7.395	7.305	7.21	8.313	7.858	7.825	6.968	6.9	6.627	6.992	7.44	7.559	7.044	7.739	0.593	7.313	7.915	7.617	7.052	6.798	7.5	7.392
101001_at	5031439A09Rik	RIKEN cDNA 5031439A09 gene	TRUE	TRUE	TRUE	-1.852	FALSE	TRUE	-0.378	FALSE	FALSE	TRUE	FALSE	3	0.044		5.5708	6.2284	7.787	7.7155	5.962	5.954	6.532	6.14	7.787	7.715	7.99	7.961	8.254	8.257	8.225	8.241	6.917	7.666	7.565	7.951	7.442	8.046	0.709	7.744	8.004	8.215	8.254	7.289	7.758	7.744
101002_at	Oazin	ornithine decarboxylase antizyme inhibitor	TRUE	TRUE	TRUE	0.747	FALSE	FALSE	0.743	FALSE	FALSE	FALSE	FALSE	6	0.663		8.9614	8.4725	8.4846	7.4549	7.828	7.917	6.759	7.499	8.485	7.455	8.041	8.328	8.119	8.657	7.693	7.451	8.022	8.813	7.503	8.748	7.605	7.919	0.293	7.923	8.378	8.105	7.721	8.403	8.127	7.762
101003_at	Sfrs3	splicing factor, arginine/serine-rich 3 (SRp20)	TRUE	TRUE	TRUE	1.314	TRUE	FALSE	0.437	FALSE	FALSE	FALSE	FALSE	3	0.219		3.1497	2.959	1.7219	1.7586	2.403	2.972	2.247	2.255	1.722	1.759	1.96	1.719	2.597	3.371	2.381	2.624	2.508	2.797	2.034	2.021	1.653	2.559	0.53	1.664	2.156	2.523	2.745	2.628	2.03	2.106
101004_f_at	Sfrs3	splicing factor, arginine/serine-rich 3 (SRp20)	TRUE	TRUE	TRUE	0.867	FALSE	FALSE	0.457	FALSE	FALSE	TRUE	FALSE	3	0.032		9.886	8.7829	8.4761	8.4579	10.123	9.315	9.575	8.949	8.476	8.458	8.676	8.834	9.348	9.543	9.924	9.421	9.182	9.515	8.689	8.979	8.432	9.431	0.734	8.449	8.828	9.339	9.729	9.343	8.834	8.931
101006_at	Acat2	acetyl-Coenzyme A acetyltransferase 2	FALSE	TRUE	FALSE	0.199	FALSE	FALSE	0	FALSE	FALSE	FALSE	FALSE	3	0.814		2.2848	2.3477	2.2058	2.0295	2.029	2.019	1.85	1.552	2.206	2.029	2.006	2.357	2.28	2.073	2.747	1.901	2.203	2.107	2.033	2.228	1.846	2.051	0.213	2.126	2.146	2.228	2.297	2.158	2.13	1.949
101007_at	Mknk2	MAP kinase-interacting serine/threonine kinase 2	TRUE	TRUE	TRUE	-0.768	FALSE	FALSE	0.042	FALSE	FALSE	FALSE	FALSE	0	0.068		7.1171	6.4038	8.1969	6.8598	6.929	6.892	6.852	6.885	8.197	6.86	6.403	6.399	5.947	6.399	5.669	5.622	6.775	5.932	6.552	5.631	6.518	6.767	0.67	7.495	6.538	5.973	5.751	6.343	6.092	6.643
101008_at	Tcerg1	transcription elongation regulator 1 (CA150)	TRUE	TRUE	TRUE	0.499	FALSE	FALSE	0.403	FALSE	FALSE	FALSE	FALSE	6	0.485		6.7705	6.341	6.3238	5.7905	5.489	5.268	4.912	5.038	6.324	5.791	6.019	5.813	6.288	6.204	6.119	5.918	6.582	6.339	6.077	6.432	5.708	6.243	0.379	6.027	6.041	6.062	6.115	6.451	6.255	5.975
101009_at	Krt2-8	keratin complex 2, basic, gene 8	FALSE	FALSE	FALSE	0	FALSE	FALSE	0	FALSE	FALSE	FALSE	FALSE	10	0.251		1.7885	1.7325	1.8225	1.8577	2.006	1.932	1.93	1.91	1.822	1.858	1.849	1.911	1.841	1.903	1.692	1.84	1.811	1.899	1.919	1.895	1.841	1.694	0.508	1.836	1.897	1.847	1.779	1.853	1.907	1.768
101010_at	Mybbp1a	MYB binding protein (P160) 1a	FALSE	FALSE	FALSE	0	FALSE	FALSE	0	FALSE	FALSE	FALSE	FALSE	10	0.214		1.4287	1.5084	1.4634	1.6143	1.58	1.483	1.71	1.737	1.463	1.614	1.444	1.544	1.577	1.491	1.588	1.705	1.404	1.595	1.614	1.712	1.62	1.615	0.533	1.542	1.481	1.553	1.637	1.5	1.663	1.617
101011_at	Cct4	chaperonin subunit 4 (delta)	TRUE	TRUE	TRUE	0.254	FALSE	FALSE	0.444	FALSE	FALSE	FALSE	FALSE	6	0.452		10.5515	10.4576	10.8944	9.6074	9.94	9.962	9.603	9.411	10.894	9.607	9.556	9.832	10.31	10.261	10.52	9.444	10.747	9.694	8.864	9.823	9.172	9.39	0.396	10.199	9.91	9.97	10.148	10.204	9.345	9.281
101013_at	Oaz1	ornithine decarboxylase antizyme	TRUE	TRUE	TRUE	0.102	FALSE	FALSE	0.157	FALSE	FALSE	FALSE	FALSE	0	0.274		11.3162	10.8957	10.9318	11.0753	11.611	11.724	11.447	11.574	10.932	11.075	11.305	11.006	8.901	7.813	9.901	11.031	11.046	11.186	9.955	5.587	11.136	10.47	0.494	11.232	10.211	9.733	9.741	11.187	7.765	10.803
101014_at	Ifnar2	interferon (alpha and beta) receptor 2	TRUE	TRUE	TRUE	0.225	FALSE	FALSE	-0.243	FALSE	FALSE	FALSE	TRUE	10	0.032		8.7245	7.5545	7.6784	8.1508	8.075	7.781	7.91	8.431	7.678	8.151	8.276	7.783	7.821	7.899	7.466	7.618	5.789	7.891	9.355	9.38	8.072	8.549	0.734	7.915	8.029	7.859	7.542	6.84	9.368	8.31
101015_s_at	Ifnar2	interferon (alpha and beta) receptor 2	TRUE	TRUE	FALSE	-1.038	FALSE	TRUE	0	FALSE	FALSE	FALSE	FALSE	2	0.802		2.0963	2.2985	3.1981	3.272	2.826	2.707	2.396	2.556	3.198	3.272	3.457	3.338	3.386	3.819	3.579	3.31	3.138	3.873	3.241	3.441	3.568	3.328	0.22	3.22	3.459	3.513	3.492	3.501	3.341	3.448
101016_at	Arf1	ADP-ribosylation factor 1	TRUE	TRUE	TRUE	0.025	FALSE	FALSE	0.222	FALSE	FALSE	FALSE	FALSE	1	0.075		11.5455	11.1401	11.3244	11.3111	11.388	11.369	11.164	11.148	11.324	11.311	11.278	11.372	11.421	11.367	10.807	10.471	11.29	11.237	10.96	11.196	11.173	11.061	0.66	11.278	11.49	11.154	10.766	11.251	11.079	11.117
101017_at	Cdk4	cyclin-dependent kinase 4	TRUE	TRUE	TRUE	1.288	TRUE	FALSE	1.108	TRUE	FALSE	FALSE	FALSE	6	0.191		5.303	3.7348	3.3249	3.1366	5.534	5.517	4.546	4.288	3.325	3.137	3.219	2.836	3.74	4.217	3.455	3.777	4.302	3.944	2.607	3.536	3.433	3.075	0.549	3.163	3.31	3.567	3.833	4.102	3.073	3.254
101019_at	Ctsc	cathepsin C	TRUE	TRUE	TRUE	1.035	TRUE	FALSE	0.471	FALSE	FALSE	FALSE	FALSE	3	0.185		6.3802	4.9678	4.8021	4.476	4.593	4.241	4.188	3.704	4.802	4.476	4.806	4.946	5.355	5.369	4.903	5.555	4.432	4.692	4.392	5.005	4.272	5.078	0.554	4.616	4.971	5.224	5.301	4.555	4.699	4.675
101020_at	Ctsc	cathepsin C	TRUE	TRUE	FALSE	-0.255	FALSE	FALSE	0	FALSE	FALSE	FALSE	FALSE	2	0.538		5.9367	4.3315	6.0217	4.7573	3.947	3.711	1.771	1.411	6.022	4.757	5.103	5.435	5.8	5.651	5.781	4.898	4.906	4.573	4.207	5.456	4.268	5.263	0.354	5.351	5.428	5.493	5.462	4.728	4.832	4.766
101022_at	Sfrs1	splicing factor, arginine/serine-rich 1 (ASF/SF2)	FALSE	FALSE	FALSE	0	FALSE	FALSE	0	FALSE	FALSE	FALSE	FALSE	3	0.386		1.1601	1.4509	1.2499	1.3546	1.199	1.517	1.316	1.473	1.25	1.355	1.301	1.29	1.356	1.289	1.482	1.401	1.182	1.395	1.315	1.422	1.335	1.406	0.43	1.307	1.276	1.35	1.427	1.29	1.368	1.371
101023_f_at	0610010E21Rik	RIKEN cDNA 0610010E21 gene	TRUE	TRUE	TRUE	-1.262	FALSE	TRUE	-0.587	FALSE	FALSE	FALSE	FALSE	2	0.51		7.8429	7.5861	8.6617	9.2923	5.438	6.154	6.739	6.026	8.662	9.292	9.607	9.323	9.71	9.606	9.993	9.077	9.16	9.095	8.86	9.661	9.135	9.788	0.367	8.971	9.488	9.625	9.552	9.126	9.261	9.462
101024_i_at	Sprr2a	small proline-rich protein 2A	FALSE	FALSE	FALSE	0	FALSE	FALSE	0	FALSE	FALSE	FALSE	FALSE	30	0.613		1.4045	1.369	1.4828	1.4827	2.05	1.861	1.611	2.928	1.483	1.483	1.408	1.587	1.645	1.59	1.605	1.504	1.469	1.612	1.565	1.655	1.523	1.702	0.317	1.474	1.532	1.568	1.581	1.538	1.61	1.612
101025_f_at	Sprr2a	small proline-rich protein 2A	FALSE	TRUE	FALSE	0.073	FALSE	FALSE	0	FALSE	FALSE	FALSE	FALSE	10	0.152		2.9936	3.2267	2.9668	3.1082	3.072	3.023	3.294	3.585	2.967	3.108	3.019	3.085	2.943	2.993	3.132	2.994	2.845	3.072	3.164	3.391	3.158	3.05	0.58	3.047	3.014	3.023	3.034	2.961	3.277	3.104
101026_at	Pttg1	pituitary tumor-transforming 1	TRUE	TRUE	FALSE	-0.76	FALSE	FALSE	0	FALSE	FALSE	FALSE	FALSE	10	0.139		1.5673	1.2658	2.1763	2.1775	1.345	1.446	1.359	1.533	2.176	2.177	1.784	1.914	1.792	1.188	1.668	1.165	1.402	1.357	1.693	2.902	1.794	2.343	0.591	2.186	1.809	1.548	1.386	1.383	2.297	2.068
101027_s_at	Pttg1	pituitary tumor-transforming 1	TRUE	TRUE	TRUE	0.207	FALSE	FALSE	-0.388	FALSE	FALSE	FALSE	FALSE	1	0.063		2.3622	2.3568	2.2715	2.0341	2.909	3.329	3.201	3.812	2.272	2.034	2.47	2.465	2.31	2.189	1.655	1.914	2.265	2.198	2.421	2.062	2.5	2.054	0.677	2.145	2.498	2.205	1.808	2.229	2.242	2.277
101028_i_at	Actc1	actin, alpha, cardiac	FALSE	FALSE	FALSE	0	FALSE	FALSE	0	FALSE	FALSE	FALSE	FALSE	1	0.765		0.862	0.9665	1.0209	1.0587	0.847	1.134	1.177	1.235	1.021	1.059	1.046	1.221	1.079	1.037	0.914	1.151	1.02	0.968	0.989	1.145	1.048	1.061	0.241	1.044	1.116	1.083	1.019	0.995	1.067	1.055
101029_f_at	Actc1	actin, alpha, cardiac	TRUE	TRUE	TRUE	-0.041	FALSE	FALSE	0.197	FALSE	FALSE	FALSE	FALSE	1	0.375		2.9699	2.777	2.9985	2.8295	3.136	3.036	2.798	2.979	2.999	2.83	3.088	3.121	3.015	3.135	2.936	3.139	2.927	3.082	3.041	3.047	3.035	3.054	0.436	2.917	3.093	3.092	3.029	3.006	3.044	3.044
101030_at	Arhb	ras homolog gene family, member AB	FALSE	TRUE	TRUE	-3.02	FALSE	TRUE	-0.433	FALSE	FALSE	FALSE	FALSE	30	0.61		5.0104	4.907	7.7352	8.2231	10.128	9.873	10.645	10.223	7.735	8.223	7.691	7.965	8.521	7.828	8.014	7.956	7.051	7.652	6.98	7.954	7.34	9.349	0.319	7.954	7.93	8.025	8.064	7.344	7.468	8.344
101031_at	Surf1	surfeit gene 1	TRUE	TRUE	FALSE	0.38	FALSE	FALSE	0	FALSE	FALSE	FALSE	FALSE	1	0.315		3.6629	3.6407	3.1221	3.4223	2.994	3.363	3.544	3.651	3.122	3.422	3.769	3.498	3.8	4.038	3.129	3.357	3.355	3.819	3.779	3.516	3.683	3.486	0.469	3.232	3.799	3.678	3.37	3.575	3.649	3.584
101033_at	Nudc	nuclear distribution gene C homolog (Aspergillus)	FALSE	FALSE	FALSE	0	FALSE	FALSE	0	FALSE	FALSE	FALSE	FALSE	30	0.372		2.4252	2.5524	2.2119	2.6751	1.923	2.046	1.743	1.86	2.212	2.675	2.212	2.536	2.29	2.417	2.416	2.61	2.149	2.492	2.637	2.553	2.623	2.732	0.437	2.451	2.341	2.402	2.487	2.323	2.595	2.678
101034_at	Grb2	growth factor receptor bound protein 2	TRUE	FALSE	TRUE	0.036	FALSE	FALSE	0.005	FALSE	FALSE	FALSE	FALSE	10	0.179		2.1603	2.034	1.9877	2.1341	4.463	4.034	3.595	4.892	1.988	2.134	2.006	1.82	1.959	2.058	2.189	2.052	2.139	1.992	2.099	2.174	2.084	2.16	0.558	2.059	1.92	1.999	2.126	2.065	2.137	2.122
101035_at	Api5	apoptosis inhibitor 5	TRUE	TRUE	TRUE	-0.418	FALSE	FALSE	1.431	TRUE	FALSE	FALSE	FALSE	0	0.716		4.919	4.278	5.0591	4.9738	7.032	6.966	6.024	5.113	5.059	4.974	4.547	4.68	5.22	4.949	4.782	4.39	5.097	4.318	3.792	4.93	3.255	4.975	0.266	4.964	4.829	4.771	4.751	4.691	4.362	4.115
101036_at	Tomm20-pending	translocase of outer mitochondrial membrane 20 homolog (yeast)	TRUE	TRUE	TRUE	-0.149	FALSE	FALSE	0.199	FALSE	FALSE	FALSE	TRUE	10	0.019		5.0535	4.9763	5.1644	5.1641	5.016	4.792	4.477	4.932	5.164	5.164	5.525	5.353	5.389	5.308	5.275	5.322	5.212	5.374	5.516	5.724	5.402	5.252	0.77	5.171	5.412	5.388	5.278	5.295	5.62	5.327
101037_at	Ssh3bp1	spectrin SH3 domain binding protein 1	FALSE	FALSE	FALSE	0	FALSE	FALSE	0	FALSE	FALSE	FALSE	FALSE	3	0.04		1.8959	1.6426	1.5932	1.6292	1.666	1.603	1.598	1.6	1.593	1.629	1.514	1.3	1.548	1.576	1.669	1.676	1.574	1.658	1.644	1.624	1.646	1.577	0.716	1.606	1.429	1.529	1.69	1.614	1.635	1.612
101039_at	Col4a2	procollagen, type IV, alpha 2	TRUE	TRUE	TRUE	-0.312	FALSE	FALSE	-0.722	FALSE	FALSE	FALSE	FALSE	0	0.293		4.7182	4.4003	5.0781	4.6639	4.177	4.006	4.522	5.105	5.078	4.664	4.134	4.424	4.577	4.438	4.477	4.433	4.66	4.645	4.865	4.222	4.463	4.098	0.482	4.847	4.376	4.366	4.529	4.645	4.544	4.28
101040_at	Capn2	calpain 2	TRUE	TRUE	TRUE	-0.301	FALSE	FALSE	-1.186	FALSE	TRUE	FALSE	FALSE	10	0.146		5.1526	5.9267	6.0949	5.5864	2.716	3.657	3.638	5.106	6.095	5.586	5.442	5.158	5.677	5.756	5.428	4.561	5.402	5.721	5.988	7.414	5.382	5.438	0.586	5.778	5.56	5.338	5.194	5.542	6.703	5.41
101041_at	Krt1-14	keratin complex 1, acidic, gene 14	FALSE	FALSE	FALSE	0	FALSE	FALSE	0	FALSE	FALSE	FALSE	FALSE	3	0.272		1.441	1.3447	1.4381	1.5234	1.428	1.31	1.354	1.298	1.438	1.523	1.388	1.364	1.445	1.455	1.493	1.524	1.405	1.506	1.384	1.51	1.428	1.473	0.495	1.478	1.386	1.436	1.516	1.455	1.447	1.45
101042_f_at	Pep4	peptidase 4	TRUE	TRUE	TRUE	0.494	FALSE	FALSE	0.722	FALSE	FALSE	TRUE	FALSE	2	0.003		6.2945	6.0907	5.7693	5.6285	4.822	5.022	4.255	4.144	5.769	5.628	7.367	7.371	7.296	7.658	7.033	7.518	6.062	7.242	6.518	6.678	5.941	6.165	0.854	5.713	7.31	7.563	7.23	6.657	6.598	6.053
101043_f_at	Try3	trypsin 3	FALSE	FALSE	FALSE	0	FALSE	FALSE	0	FALSE	FALSE	FALSE	FALSE	30	0.292		1.4199	1.4029	1.4025	1.4416	1.33	1.463	1.172	1.152	1.402	1.442	1.248	1.335	1.599	1.466	1.442	1.493	1.502	1.494	1.461	1.52	1.522	1.546	0.483	1.405	1.361	1.432	1.521	1.493	1.491	1.534
101044_at	Alad	aminolevulinate, delta-, dehydratase	TRUE	TRUE	TRUE	1.12	TRUE	FALSE	0.819	FALSE	FALSE	FALSE	FALSE	6	0.488		5.4083	4.8469	4.1041	3.9119	5.312	5.594	4.646	4.62	4.104	3.912	4.291	4.202	4.406	5.038	3.943	4.247	4.365	4.568	4.509	4.323	4.394	4.277	0.378	3.959	4.45	4.426	4.251	4.451	4.417	4.335
101045_at	Hadh2	hydroxyacyl-Coenzyme A dehydrogenase type II	TRUE	TRUE	TRUE	1.101	TRUE	FALSE	-0.496	FALSE	FALSE	FALSE	FALSE	6	0.087		9.289	8.8126	8.2189	7.6804	7.778	7.423	7.967	8.226	8.219	7.68	9.613	8.721	8.816	9.252	7.991	8.968	9.93	10.001	8.177	6.609	9.067	6.652	0.646	7.943	9.197	8.991	8.502	9.964	7.393	7.86
101046_at	Vim	vimentin	FALSE	TRUE	TRUE	-0.043	FALSE	FALSE	0.123	FALSE	FALSE	FALSE	FALSE	10	0.255		1.6744	1.6188	1.5526	1.8263	1.765	1.833	1.536	1.815	1.553	1.826	1.67	1.73	1.894	1.801	1.791	1.68	1.621	1.75	2.039	1.843	1.79	1.917	0.505	1.678	1.748	1.777	1.773	1.682	1.941	1.853
101047_at	2410026K10Rik	RIKEN cDNA 2410026K10 gene	TRUE	TRUE	TRUE	-0.061	FALSE	FALSE	1.58	TRUE	FALSE	FALSE	FALSE	6	0.518		1.74	1.6714	1.6978	1.8356	4.891	5.278	4.117	2.893	1.698	1.836	1.658	1.399	1.73	1.986	1.669	1.915	2.163	1.749	2.045	1.763	1.923	1.877	0.363	1.743	1.625	1.717	1.866	1.949	1.904	1.9
101048_at	Ptprc	protein tyrosine phosphatase, receptor type, C	TRUE	TRUE	TRUE	-0.773	FALSE	FALSE	-0.476	FALSE	FALSE	FALSE	FALSE	10	0.323		7.5779	7.4618	8.7692	7.8171	7.135	6.609	7.754	6.941	8.769	7.817	8.088	8.187	8.16	7.958	8.191	7.662	7.629	7.87	8.569	8.945	7.765	9.025	0.465	8.29	8.151	8.039	7.937	7.748	8.757	8.395
101049_at	Rpl12	ribosomal protein L12	FALSE	FALSE	FALSE	0	FALSE	FALSE	0	FALSE	FALSE	FALSE	FALSE	1	0.483		2.6294	2.5412	2.6574	2.7938	2.864	2.825	2.727	3.272	2.657	2.794	2.908	3.131	2.976	2.851	2.997	2.818	2.836	2.835	2.776	3.006	2.767	3.046	0.38	2.735	2.979	2.973	2.877	2.839	2.891	2.907
101050_at	AF031381	expressed sequence AF031381	TRUE	TRUE	TRUE	-1.261	FALSE	TRUE	0.688	FALSE	FALSE	FALSE	FALSE	30	0.562		4.3848	4.2237	5.745	5.3854	4.698	5.019	4.576	3.764	5.745	5.385	5.615	5.753	5.874	5.57	5.778	5.71	5.519	5.503	5.601	6.037	5.579	6.214	0.342	5.567	5.675	5.735	5.737	5.512	5.819	5.897
101051_at	S100a3	S100 calcium binding protein A3	FALSE	TRUE	FALSE	0.146	FALSE	FALSE	0	FALSE	FALSE	FALSE	FALSE	30	0.732		1.8547	1.8228	1.5499	1.8357	1.827	1.944	2.027	2.667	1.55	1.836	1.627	1.741	1.659	1.637	1.667	1.533	1.63	1.637	1.63	1.66	1.899	1.625	0.258	1.692	1.687	1.644	1.602	1.633	1.645	1.762
101052_g_at	S100a3	S100 calcium binding protein A3	FALSE	FALSE	FALSE	0	FALSE	FALSE	0	FALSE	FALSE	FALSE	FALSE	1	0.29		0.9178	1.0089	1.1101	1.1261	1.142	1.14	1.243	1.481	1.11	1.126	1.178	1.292	1.193	1.101	1.127	1.05	1.139	1.168	1.01	1.207	1.21	1.204	0.484	1.121	1.222	1.166	1.078	1.155	1.109	1.207
101053_at	NA	NA	TRUE	TRUE	TRUE	-0.297	FALSE	FALSE	-0.207	FALSE	FALSE	FALSE	FALSE	0	0.198		9.359	8.5968	9.5063	9.0426	8.235	8.404	8.208	8.846	9.506	9.043	7.98	8.343	7.206	7.93	8.376	6.247	8.637	7.373	8.202	8.63	7.555	8.48	0.544	9.272	8.173	7.551	7.32	8.004	8.416	8.018
101054_at	Ii	Ia-associated invariant chain	FALSE	TRUE	TRUE	-0.979	FALSE	FALSE	-1.199	FALSE	TRUE	FALSE	FALSE	30	0.088		2.0028	2.325	3.4168	2.8695	4.965	5.419	6.466	6.317	3.417	2.87	3.194	2.898	3.276	3.427	2.663	3.121	2.557	2.494	3.222	3.144	3.265	3.629	0.644	3.108	3.191	3.14	3.003	2.515	3.184	3.447
101055_at	Ppgb	protective protein for beta-galactosidase	TRUE	TRUE	TRUE	0.557	FALSE	FALSE	0.776	FALSE	FALSE	FALSE	FALSE	10	0.648		3.4095	2.8509	2.6301	2.5172	4.105	3.803	3.181	3.174	2.63	2.517	2.465	2.424	2.487	2.884	2.531	2.03	2.394	2.601	2.97	2.612	2.502	2.662	0.3	2.541	2.58	2.489	2.384	2.487	2.792	2.582
101056_at	Rdx	radixin	TRUE	TRUE	TRUE	-0.319	FALSE	FALSE	0.337	FALSE	FALSE	FALSE	FALSE	6	0.675		8.6403	7.4185	8.9277	7.7686	7.722	7.384	7.421	7.012	8.928	7.769	8.297	8.421	8.46	8.287	8.531	7.679	8.423	8.9	7.396	8.452	6.958	8.486	0.286	8.333	8.422	8.281	8.153	8.657	7.924	7.722
101057_at	A430005L14Rik	RIKEN cDNA A430005L14 gene	TRUE	TRUE	TRUE	0.786	FALSE	FALSE	0.038	FALSE	FALSE	FALSE	FALSE	2	0.306		3.166	2.8243	2.1339	2.2848	4.566	3.46	3.633	4.318	2.134	2.285	2.386	2.404	2.643	2.952	2.511	2.432	2.405	2.804	2.36	2.558	2.582	2.509	0.475	2.177	2.527	2.605	2.573	2.595	2.46	2.546
101058_at	Amy1	amylase 1, salivary	FALSE	FALSE	FALSE	0	FALSE	FALSE	0	FALSE	FALSE	FALSE	FALSE	30	0.098		1.072	1.0226	1.1761	1.0465	1.039	1.282	1.092	1.372	1.176	1.046	1.173	1.324	1.052	0.997	1.045	1.083	0.886	0.977	1.164	1.195	1.146	1.374	0.633	1.127	1.184	1.117	1.015	0.937	1.179	1.26
101059_at	Ndn	necdin	TRUE	TRUE	TRUE	-0.839	FALSE	FALSE	-2.281	FALSE	TRUE	FALSE	TRUE	1	0.032		4.1193	4.7284	5.7297	4.7957	1.55	2.137	4.115	4.134	5.73	4.796	5.691	6.018	6.054	6.044	5.596	5.217	4.731	4.609	3.837	4.756	4.377	5.477	0.734	5.237	5.962	5.893	5.489	4.662	4.297	4.927
101060_at	Grp58	glucose regulated protein	TRUE	TRUE	TRUE	0.396	FALSE	FALSE	0.659	FALSE	FALSE	FALSE	TRUE	1	0.013		6.8821	5.7078	6.0363	5.7626	6.289	5.987	5.826	5.133	6.036	5.763	7.117	6.697	6.905	7.406	6.04	6.975	6.673	7.235	5.611	5.956	5.963	5.342	0.792	5.872	7.022	6.987	6.596	6.946	5.784	5.652
101061_at	Ssr2	signal sequence receptor, beta	TRUE	TRUE	TRUE	1.296	TRUE	FALSE	0.563	FALSE	FALSE	TRUE	FALSE	6	0.034		8.4131	6.6558	6.1772	6.2988	7.777	7.887	7.415	7.122	6.177	6.299	7.402	7.138	7.529	7.606	6.223	7.337	7.397	8.524	5.795	6.784	6.516	6.089	0.728	6.198	7.434	7.329	6.906	7.948	6.29	6.303
101062_at	Hmox2	heme oxygenase (decycling) 2	TRUE	TRUE	TRUE	-0.503	FALSE	FALSE	-0.186	FALSE	FALSE	FALSE	FALSE	6	0.996		3.7383	3.0711	3.8905	3.9259	3.448	3.38	3.373	3.827	3.89	3.926	3.652	3.666	3.851	4.399	3.59	3.716	3.861	4.033	3.792	3.986	3.774	4.013	0.037	3.859	3.862	3.83	3.808	3.932	3.891	3.893
101063_at	Tncc	troponin C, cardiac/slow skeletal	FALSE	FALSE	FALSE	0	FALSE	FALSE	0	FALSE	FALSE	FALSE	FALSE	30	0.046		1.2695	1.1744	1.2287	1.1746	1.042	1.087	1.052	1.46	1.229	1.175	1.16	1.255	1.168	1.162	1.393	1.268	1.228	1.153	1.352	1.32	1.386	1.36	0.705	1.212	1.165	1.227	1.298	1.194	1.336	1.373
101064_at	Plrg1	pleiotropic regulator 1, PRL1 homolog (Arabidopsis)	TRUE	TRUE	TRUE	0.129	FALSE	FALSE	0.362	FALSE	FALSE	FALSE	FALSE	1	0.931		8.9027	8.6681	8.974	8.3379	7.539	7.58	7.389	7.006	8.974	8.338	8.446	8.907	9.077	8.945	8.769	7.903	8.968	8.506	7.95	8.915	8.28	8.928	0.133	8.608	8.875	8.722	8.489	8.722	8.434	8.604
101065_at	Pcna	proliferating cell nuclear antigen	TRUE	TRUE	TRUE	0.251	FALSE	FALSE	1.054	TRUE	FALSE	TRUE	FALSE	6	0.008		10.7109	9.8307	10.3339	9.7061	10.746	10.568	9.621	9.585	10.334	9.706	10.266	10.558	11.206	11.264	11.062	10.654	11.227	11.21	8.93	9.852	9.739	10.205	0.817	9.967	10.632	10.915	11.026	11.202	9.392	9.972
101067_at	2010005E08Rik	RIKEN cDNA 2010005E08 gene	TRUE	TRUE	TRUE	0.448	FALSE	FALSE	-0.231	FALSE	FALSE	TRUE	FALSE	6	0.01		9.689	9.2849	9.0493	9.0291	9.037	8.998	9.237	9.261	9.049	9.029	9.149	9.254	9.247	9.642	8.722	8.997	9.769	10.015	9.327	9.357	8.843	8.579	0.808	8.999	9.368	9.202	8.987	9.879	9.343	8.711
101068_at	Mkrn1	makorin, ring finger protein, 1	FALSE	FALSE	FALSE	0	FALSE	FALSE	0	FALSE	FALSE	FALSE	FALSE	1	0.139		1.3504	1.3552	1.3933	1.3878	1.692	1.595	2.078	1.649	1.393	1.388	1.474	1.397	1.456	1.428	1.361	1.316	1.397	1.373	1.389	1.459	1.356	1.384	0.591	1.386	1.454	1.415	1.353	1.384	1.424	1.37
101069_g_at	Mkrn1	makorin, ring finger protein, 1	TRUE	TRUE	TRUE	-0.76	FALSE	FALSE	-0.373	FALSE	FALSE	FALSE	FALSE	10	0.502		4.6687	3.829	4.9949	5.0232	5.732	5.841	6.095	6.225	4.995	5.023	5.478	4.682	4.882	5.054	4.446	4.996	5.08	5.041	4.986	5.762	5.057	5.391	0.371	5.003	5.105	4.933	4.74	5.059	5.374	5.224
101070_at	Mkrn1	makorin, ring finger protein, 1	TRUE	TRUE	TRUE	-2.238	FALSE	TRUE	-0.614	FALSE	FALSE	FALSE	FALSE	0	0.286		5.0711	5.2153	7.4824	7.2797	5.202	5.666	6.159	5.939	7.482	7.28	6.697	7.38	7.146	7	6.857	5.907	6.581	5.885	6.612	7.718	6.666	7.578	0.487	7.344	7.191	6.851	6.499	6.222	7.166	7.122
101071_at	Myh6	myosin, heavy polypeptide 6, cardiac muscle, alpha	FALSE	FALSE	FALSE	0	FALSE	FALSE	0	FALSE	FALSE	FALSE	FALSE	3	0.858		1.0699	1.0612	1.1131	0.9625	1.266	1.172	1.054	1.5	1.113	0.963	0.97	1.164	0.858	1.003	1.156	1.193	1.122	1.054	1.09	1.084	1.119	1.045	0.187	1.056	0.991	1.041	1.116	1.094	1.087	1.082
101072_at	Cdkn2b	cyclin-dependent kinase inhibitor 2B (p15, inhibits CDK4)	TRUE	TRUE	TRUE	0.306	FALSE	FALSE	0.053	FALSE	FALSE	FALSE	TRUE	0	0.025		7.8969	7.6966	7.5123	7.4694	8.441	8.615	8.498	8.451	7.512	7.469	7.015	6.471	6.491	6.735	6.573	6.686	6.799	6.448	7.07	7.018	6.675	7.246	0.751	7.487	6.761	6.587	6.643	6.622	7.044	6.96
101073_at	Lrp1	low density lipoprotein receptor-related protein 1	TRUE	TRUE	FALSE	-0.016	FALSE	FALSE	0	FALSE	FALSE	FALSE	TRUE	10	0.002		2.0962	2.0718	2.0727	2.1273	2.207	2.381	2.088	2.334	2.073	2.127	1.796	1.944	1.865	1.924	1.905	1.811	2.021	1.884	2.191	2.213	2.141	2.109	0.868	2.093	1.898	1.854	1.879	1.95	2.202	2.125
101074_at	Ddost	dolichyl-di-phosphooligosaccharide-protein glycotransferase	TRUE	TRUE	TRUE	1.134	TRUE	FALSE	0.55	FALSE	FALSE	FALSE	FALSE	2	0.054		4.1736	3.1678	2.7811	2.2924	3.435	3.563	2.851	3.046	2.781	2.292	3.391	3.852	3.762	4.216	4.418	2.915	4.142	2.948	2.145	2.436	2.463	2.943	0.691	2.521	3.685	3.896	3.715	3.54	2.291	2.703
101075_f_at	Agr2	anterior gradient 2 (Xenopus laevis)	FALSE	FALSE	FALSE	0	FALSE	FALSE	0	FALSE	FALSE	FALSE	FALSE	3	0.139		1.3439	1.3104	1.3388	1.2933	1.148	1.57	1.253	1.414	1.339	1.293	1.203	1.379	1.315	1.239	1.472	1.576	1.356	1.209	1.405	1.364	1.221	1.293	0.591	1.328	1.239	1.352	1.484	1.287	1.384	1.257
101076_r_at	Agr2	anterior gradient 2 (Xenopus laevis)	FALSE	FALSE	FALSE	0	FALSE	FALSE	0	FALSE	FALSE	FALSE	FALSE	10	0.465		2.0446	2.2163	2.1476	2.2027	2.009	2.18	1.893	2.326	2.148	2.203	2.026	2.502	1.935	2.034	1.992	2.688	1.828	2.263	2.671	2.579	2.299	1.973	0.39	2.208	2.13	2.179	2.237	2.055	2.624	2.136
101077_at	Slc4a1	solute carrier family 4 (anion exchanger), member 1	TRUE	FALSE	FALSE	0.854	FALSE	FALSE	0	FALSE	FALSE	FALSE	FALSE	6	0.715		3.6014	2.7574	2.3045	2.3464	2.134	2.51	2.339	2.619	2.304	2.346	2.311	2.235	2.457	2.37	2.414	2.349	2.366	2.507	2.267	2.522	2.31	2.427	0.266	2.316	2.312	2.358	2.411	2.433	2.395	2.368
101078_at	Bsg	basigin	TRUE	TRUE	TRUE	0.075	FALSE	FALSE	0.576	FALSE	FALSE	FALSE	FALSE	6	0.56		2.7739	2.2424	2.6306	2.2356	6.225	5.772	5.078	5.767	2.631	2.236	2.058	2.113	2.308	2.51	2.339	2.183	2.798	2.288	2.169	2.366	2.172	2.184	0.343	2.404	2.206	2.234	2.353	2.534	2.268	2.178
101079_at	Nxf1	nuclear RNA export factor 1 homolog (S. cerevisiae)	TRUE	TRUE	TRUE	-2.424	FALSE	TRUE	0.87	FALSE	FALSE	FALSE	TRUE	10	0.003		5.5635	4.6658	7.3761	7.7011	6.679	6.078	5.884	5.132	7.376	7.701	7.728	7.971	7.303	7.854	6.788	6.979	5.921	6.831	8.09	8.431	7.677	7.856	0.865	7.529	7.892	7.518	6.915	6.373	8.26	7.767
101080_at	Col5a1	procollagen, type V, alpha 1	FALSE	FALSE	FALSE	0	FALSE	FALSE	0	FALSE	FALSE	FALSE	FALSE	3	0.876		1.1375	1.0593	1.1562	1.2512	1.307	1.701	1.24	1.293	1.156	1.251	1.078	1.13	1.226	1.177	1.115	1.245	1.089	1.225	1.173	1.144	1.212	1.142	0.175	1.197	1.134	1.159	1.203	1.155	1.159	1.177
101081_at	Ctbp1	C-terminal binding protein 1	TRUE	TRUE	TRUE	-0.261	FALSE	FALSE	0.255	FALSE	FALSE	FALSE	FALSE	1	0.561		9.7096	9.6979	10.157	9.7733	9.332	9.663	9.505	8.979	10.157	9.773	10.244	10.474	9.903	10.284	10.374	9.712	9.917	9.873	9.804	9.734	9.702	10.452	0.342	9.983	10.287	10.198	9.988	9.9	9.768	10.077
101082_at	Mod1	malic enzyme, supernatant	FALSE	TRUE	FALSE	-0.364	FALSE	FALSE	0	FALSE	FALSE	FALSE	FALSE	2	0.313		1.2052	1.0806	1.4996	1.5143	1.142	1.291	1.235	1.325	1.5	1.514	1.529	1.762	2.027	2.323	1.681	1.556	1.506	1.609	1.368	1.613	1.253	1.649	0.47	1.459	1.845	1.884	1.771	1.542	1.492	1.451
101083_s_at	Clic1	chloride intracellular channel 1	TRUE	FALSE	TRUE	0.232	FALSE	FALSE	0.725	FALSE	FALSE	FALSE	FALSE	6	0.151		1.6918	1.5631	1.3482	1.4432	2.761	2.744	1.996	2.059	1.348	1.443	1.318	1.195	1.463	1.405	1.366	1.453	1.486	1.562	1.376	1.344	1.405	1.493	0.581	1.383	1.308	1.359	1.449	1.52	1.361	1.449
101084_f_at	Dpm3	dolichyl-phosphate mannosyltransferase polypeptide 3	TRUE	TRUE	TRUE	0.592	FALSE	FALSE	0.014	FALSE	FALSE	FALSE	FALSE	6	0.153		2.4959	3.2247	2.1641	2.3722	5.81	6.709	5.625	6.867	2.164	2.372	2.882	2.297	2.887	3.332	2.856	2.937	3.005	3.101	3.087	2.565	2.966	2.575	0.58	2.238	2.716	2.925	2.994	3.044	2.827	2.771
101085_at	Mrps24	mitochondrial ribosomal protein S24	TRUE	TRUE	TRUE	1.805	TRUE	FALSE	-0.6	FALSE	FALSE	FALSE	FALSE	6	0.065		5.8156	4.1961	3.5166	2.8849	5.491	3.797	4.798	5.689	3.517	2.885	3.397	3.306	3.367	3.444	2.987	3.365	5.235	3.633	2.678	2.764	3.138	3.138	0.674	3.184	3.421	3.304	3.229	4.429	2.721	3.138
101086_f_at	Cnbp	cellular nucleic acid binding protein	TRUE	TRUE	TRUE	-0.132	FALSE	FALSE	0.144	FALSE	FALSE	FALSE	FALSE	1	0.507		11.957	12.054	12.3253	11.9502	11.724	11.644	11.572	11.508	12.325	11.95	12.015	12.244	12.125	11.973	11.941	11.542	11.975	11.956	11.284	12.165	11.833	11.876	0.369	12.127	12.175	11.982	11.776	11.962	11.725	11.854
101087_r_at	Cnbp	cellular nucleic acid binding protein	FALSE	FALSE	FALSE	0	FALSE	FALSE	0	FALSE	FALSE	FALSE	FALSE	10	0.473		1.9853	2.3887	1.894	2.1214	1.971	1.772	2.017	2.369	1.894	2.121	2.071	2.213	1.911	1.968	2.047	2.097	1.766	2.117	2.067	2.479	2.473	2.067	0.386	2.026	2.065	2.051	2.013	1.947	2.272	2.27
101088_f_at	Cnbp	cellular nucleic acid binding protein	TRUE	TRUE	TRUE	-0.04	FALSE	FALSE	0.251	FALSE	FALSE	FALSE	FALSE	6	0.652		10.8863	10.722	11.2786	10.4101	10.913	11.009	10.622	10.799	11.279	10.41	10.538	11.005	10.807	10.524	10.485	10.49	10.839	10.848	9.683	10.937	10.199	10.563	0.298	10.839	10.795	10.631	10.506	10.842	10.31	10.381
101089_at	Pdlim3	PDZ and LIM domain 3	FALSE	TRUE	FALSE	0.11	FALSE	FALSE	0	FALSE	FALSE	FALSE	FALSE	3	0.107		1.2505	1.4471	1.1529	1.3256	1.279	1.248	1.189	1.251	1.153	1.326	1.234	1.002	1.152	1.301	1.457	1.481	1.258	1.438	1.413	1.25	1.428	1.302	0.623	1.243	1.1	1.252	1.455	1.349	1.332	1.365
101090_at	Fbn1	fibrillin 1	FALSE	FALSE	FALSE	0	FALSE	FALSE	0	FALSE	FALSE	FALSE	FALSE	2	0.269		1.5124	1.5815	1.4282	1.4298	1.379	1.612	1.655	1.598	1.428	1.43	1.523	1.601	1.617	1.599	1.684	1.458	1.527	1.545	1.516	1.647	1.447	1.554	0.497	1.427	1.569	1.598	1.576	1.535	1.582	1.501
101091_at	Ubl1	ubiquitin-like 1	TRUE	TRUE	TRUE	0.217	FALSE	FALSE	0.338	FALSE	FALSE	FALSE	FALSE	6	0.248		11.2187	10.6189	11.0103	10.3939	9.905	9.845	9.417	9.658	11.01	10.394	10.627	10.628	10.977	10.491	10.327	10.243	11.154	10.624	9.423	10.698	9.828	10.085	0.51	10.673	10.749	10.557	10.379	10.88	10.061	9.956
101093_at	Col4a1	procollagen, type IV, alpha 1	TRUE	TRUE	TRUE	-0.533	FALSE	FALSE	-1.703	FALSE	TRUE	FALSE	FALSE	10	0.209		6.4107	6.917	7.2382	7.1556	3.742	3.622	5.348	5.422	7.238	7.156	7.293	7.233	7.858	7.698	7.593	7.004	6.675	8.067	8.316	8	7.017	6.863	0.536	7.151	7.451	7.504	7.443	7.357	8.159	6.94
101094_at	Hig1-pending	hypoxia induced gene 1	TRUE	TRUE	TRUE	0.157	FALSE	FALSE	0.198	FALSE	FALSE	FALSE	FALSE	6	0.416		2.9351	3.0223	2.794	2.8499	3.349	2.661	2.939	2.675	2.794	2.85	3.04	3.271	3.008	2.837	3.071	3.772	3.473	3.195	2.999	2.966	2.96	3.108	0.414	2.861	2.994	3.158	3.297	3.346	2.981	3.034
101095_at	Mfap2	microfibrillar-associated protein 2	FALSE	FALSE	FALSE	0	FALSE	FALSE	0	FALSE	FALSE	FALSE	FALSE	1	0.796		1.6653	1.6581	1.4906	1.5297	1.796	1.637	1.883	2.39	1.491	1.53	1.561	1.47	1.637	1.631	1.451	1.521	1.581	1.557	1.486	1.536	1.501	1.561	0.223	1.497	1.568	1.558	1.526	1.565	1.511	1.531
101096_s_at	Hs1bp1	HS1 binding protein	TRUE	TRUE	TRUE	1.123	TRUE	FALSE	0.247	FALSE	FALSE	TRUE	FALSE	6	0.018		6.449	5.5021	4.8827	4.823	4.896	4.885	4.551	4.735	4.883	4.823	5.105	4.795	5.106	5.21	4.366	4.854	5.62	6.378	4.8	4.964	4.807	4.597	0.773	4.813	5.114	4.918	4.736	5.987	4.883	4.702
101097_at	D9Wsu149	DNA segment, Chr 9, Wayne State University 149	TRUE	TRUE	TRUE	0.818	FALSE	FALSE	0.842	FALSE	FALSE	TRUE	FALSE	6	0.019		6.3418	5.7001	5.3468	5.0596	6.549	6.023	5.491	5.398	5.347	5.06	5.886	5.47	5.681	5.872	6.143	5.692	6.463	5.998	5.373	5.631	5.461	5.523	0.769	5.21	5.649	5.82	5.895	6.233	5.502	5.492
101099_at	Nsg1	neuron specific gene family member 1	FALSE	TRUE	FALSE	-0.166	FALSE	FALSE	0	FALSE	FALSE	FALSE	FALSE	2	0.509		1.0141	1.1254	1.206	1.2655	1.061	1.146	1.169	1.102	1.206	1.266	1.42	1.332	3.166	1.67	1.346	1.517	1.291	1.213	1.147	1.072	1.235	1.208	0.368	1.144	1.756	1.865	1.723	1.223	1.112	1.221
101101_at	Ppp2cb	protein phosphatase 2a, catalytic subunit, beta isoform	TRUE	TRUE	TRUE	-0.075	FALSE	FALSE	0.373	FALSE	FALSE	FALSE	FALSE	1	0.335		8.8266	8.2508	8.9381	8.289	7.618	7.404	7.331	6.944	8.938	8.289	8.537	8.762	8.648	8.725	8.009	7.552	8.171	8.601	7.753	8.729	7.931	8.339	0.458	8.569	8.834	8.419	7.922	8.372	8.242	8.135
101102_at	Igbp1	immunoglobulin (CD79A) binding protein 1	TRUE	TRUE	TRUE	0.185	FALSE	FALSE	0.884	FALSE	FALSE	FALSE	FALSE	6	0.258		2.4693	1.8918	2.1756	1.8156	3.091	4.242	2.756	2.808	2.176	1.816	1.69	1.686	1.796	1.774	1.914	1.578	2.037	1.946	1.9	1.923	1.663	1.859	0.504	1.983	1.739	1.711	1.785	1.988	1.912	1.761
101103_at	Cyp4a14	cytochrome P450, family 4, subfamily a, polypeptide 14	FALSE	FALSE	FALSE	0	FALSE	FALSE	0	FALSE	FALSE	FALSE	FALSE	10	0.039		1.5733	1.4987	1.6182	1.8897	1.479	1.711	1.46	1.267	1.618	1.89	1.592	1.758	1.897	1.922	2.006	2.109	1.647	1.904	1.988	2.21	1.995	1.911	0.717	1.749	1.694	1.882	2.072	1.774	2.099	1.953
101104_at	Dscr3	Down syndrome critical region gene 3	TRUE	TRUE	TRUE	0.664	FALSE	FALSE	-0.198	FALSE	FALSE	FALSE	FALSE	10	0.099		2.3723	2.3151	1.5836	1.7767	3.594	3.649	3.377	4.263	1.584	1.777	1.662	1.673	1.888	1.936	1.802	1.85	1.878	1.981	1.932	2.042	1.48	1.808	0.632	1.664	1.735	1.813	1.878	1.925	1.987	1.644
101105_at	Banf1	barrier to autointegration factor 1	TRUE	TRUE	TRUE	2.053	TRUE	FALSE	1.139	TRUE	FALSE	TRUE	FALSE	6	0.002		9.6663	9.0137	6.9617	7.6122	9.815	9.55	8.484	8.602	6.962	7.612	8.402	8.018	8.57	9.455	8.511	9.212	9.374	9.794	7.47	7.688	7.783	7.724	0.876	7.252	8.356	8.799	8.974	9.573	7.58	7.754
101106_at	E430034L04Rik	RIKEN cDNA E430034L04 gene	TRUE	TRUE	TRUE	-0.517	FALSE	FALSE	0.574	FALSE	FALSE	FALSE	FALSE	0	0.167		8.8607	9.0743	9.5482	9.4215	6.875	6.882	6.373	6.235	9.548	9.422	9.528	9.441	9.125	8.606	9.154	8.074	8.785	9.039	9.004	9.436	9.054	8.372	0.568	9.503	9.412	8.972	8.558	8.918	9.219	8.713
101107_at	Calu	calumenin	TRUE	TRUE	TRUE	-0.689	FALSE	FALSE	0.309	FALSE	FALSE	FALSE	FALSE	0	0.81		5.4305	4.8497	6.2947	5.3631	6.128	6.025	6.161	5.374	6.295	5.363	4.627	5.496	6.039	6.284	5.518	4.098	5.738	5.49	4.765	4.93	5.2	5.014	0.215	5.699	5.598	5.38	5.22	5.573	4.851	5.107
101108_at	Nasp	nuclear autoantigenic sperm protein (histone-binding)	TRUE	TRUE	TRUE	0.655	FALSE	FALSE	1.786	TRUE	FALSE	FALSE	FALSE	3	0.395		6.9241	6.508	6.0239	6.0979	6.586	6.58	4.553	5.04	6.024	6.098	6.02	6.255	7.27	6.941	6.569	6.335	6.345	7.02	6.392	6.624	6.253	6.19	0.426	5.985	6.453	6.647	6.693	6.659	6.51	6.222
101109_at	Dag1	dystroglycan 1	TRUE	TRUE	FALSE	0.001	FALSE	FALSE	0	FALSE	FALSE	FALSE	FALSE	6	0.951		5.862	6.6103	6.2545	6.2152	5.753	5.294	5.818	5.792	6.255	6.215	5.969	6.114	6.317	6.647	6.172	5.591	6.02	6.673	6.21	6.341	6.19	6.113	0.114	6.182	6.262	6.161	6.051	6.33	6.277	6.151
101110_at	Col6a3	procollagen, type VI, alpha 3	FALSE	FALSE	FALSE	0	FALSE	FALSE	0	FALSE	FALSE	FALSE	FALSE	0	0.055		1.8194	1.9435	2.2295	2.4542	1.821	2.044	1.77	1.728	2.229	2.454	2.242	2.055	2.246	1.943	1.852	1.984	1.725	1.958	1.884	2.1	2.382	2.17	0.69	2.334	2.181	2.047	1.943	1.839	1.992	2.276
101111_at	Arha	ras homolog gene family, member A	TRUE	TRUE	TRUE	0.1	FALSE	FALSE	-0.286	FALSE	FALSE	FALSE	FALSE	10	0.313		2.1105	2.3452	1.9856	2.271	2.623	2.995	2.902	3.288	1.986	2.271	2.228	2.376	2.323	2.264	2.284	2.322	2.274	2.343	2.364	2.364	2.205	2.361	0.47	2.132	2.287	2.315	2.292	2.31	2.364	2.283
101112_g_at	Arha	ras homolog gene family, member A	TRUE	TRUE	TRUE	-0.017	FALSE	FALSE	0.269	FALSE	FALSE	FALSE	FALSE	6	0.276		6.7802	6.5662	6.8595	6.5203	6.525	6.435	6.236	6.186	6.86	6.52	6.485	6.902	6.622	6.84	7.022	6.265	7.232	6.984	6.429	6.713	6.331	6.495	0.493	6.682	6.727	6.683	6.669	7.106	6.571	6.413
101113_at	Arha	ras homolog gene family, member A	TRUE	TRUE	TRUE	0.016	FALSE	FALSE	-0.074	FALSE	FALSE	FALSE	FALSE	6	0.301		4.5962	4.8272	4.5135	4.8784	6.043	6.188	6.422	5.957	4.513	4.878	4.543	4.796	5.483	6.16	4.927	5.618	5.609	5.929	5.402	4.572	5.128	5.147	0.477	4.613	5.014	5.319	5.537	5.743	4.99	5.137
101114_at	Srprb	signal recognition particle receptor, B subunit	FALSE	TRUE	FALSE	-0.527	FALSE	FALSE	0	FALSE	FALSE	FALSE	FALSE	0	0.641		1.2832	1.1293	1.8033	1.6631	1.322	1.571	1.311	1.158	1.803	1.663	1.118	1.334	1.366	1.645	1.563	1.176	1.538	1.266	1.247	1.834	1.517	1.406	0.304	1.706	1.34	1.339	1.457	1.393	1.541	1.461
101115_at	Ltf	lactotransferrin	FALSE	FALSE	TRUE	0	FALSE	FALSE	2.148	TRUE	FALSE	FALSE	FALSE	0	0.344		1.3567	1.5939	1.3446	1.6481	6.235	5.915	3.738	4.115	1.345	1.648	1.311	1.331	1.415	1.331	1.413	1.361	1.11	1.372	1.338	1.322	1.392	1.398	0.453	1.492	1.337	1.349	1.4	1.24	1.33	1.395
101116_at	NA	NA	FALSE	FALSE	FALSE	0	FALSE	FALSE	0	FALSE	FALSE	FALSE	FALSE	10	0.243		0.9768	1.013	0.953	1.0217	0.992	1.078	0.994	1.045	0.953	1.022	0.96	1.033	0.916	1.005	0.959	0.992	0.872	1.017	1.08	1.083	1.016	0.994	0.513	0.99	0.985	0.977	0.967	0.945	1.081	1.005
101117_at	AA511261	expressed sequence AA511261	FALSE	FALSE	FALSE	0	FALSE	FALSE	0	FALSE	FALSE	FALSE	FALSE	30	0.514		1.0092	0.8854	1.0583	1.2134	0.934	1.168	1.212	1.186	1.058	1.213	1.091	1.119	1.191	1.102	1.059	1.212	0.972	1.086	1.116	1.203	1.109	1.26	0.365	1.133	1.115	1.132	1.143	1.028	1.159	1.185
101118_at	NA	NA	FALSE	TRUE	FALSE	-1.241	FALSE	TRUE	0	FALSE	FALSE	FALSE	FALSE	30	0.437		1.3408	0.851	2.147	2.5258	1.239	1.405	0.987	1.194	2.147	2.526	1.721	1.81	2.397	1.841	2.054	2.622	2.174	2.868	1.718	2.828	2.307	3.283	0.404	2.319	1.837	2.016	2.393	2.516	2.274	2.795
101119_at	AA517650	expressed sequence AA517650	FALSE	TRUE	FALSE	0.066	FALSE	FALSE	0	FALSE	FALSE	FALSE	FALSE	30	0.633		1.1383	1.1444	1.0417	1.1096	1.073	1.057	1.364	1.165	1.042	1.11	1.117	1.166	1.08	1.075	1.082	1.025	0.957	1.164	1.122	1.045	1.076	1.26	0.307	1.079	1.129	1.096	1.044	1.062	1.084	1.168
101120_at	NA	NA	FALSE	FALSE	FALSE	0	FALSE	FALSE	0	FALSE	FALSE	FALSE	FALSE	3	0.388		1.301	1.2698	1.3443	1.3562	1.248	1.206	1.073	1.305	1.344	1.356	1.179	1.22	1.409	1.243	1.309	1.385	1.255	1.296	1.298	1.39	1.244	1.38	0.429	1.343	1.229	1.282	1.37	1.274	1.345	1.312
101121_at	NA	NA	FALSE	FALSE	FALSE	0	FALSE	FALSE	0	FALSE	FALSE	FALSE	FALSE	10	0.232		1.0359	1.0398	1.053	1.2152	0.905	1.064	1.146	1.184	1.053	1.215	1.072	1.053	1.207	1.216	1.164	1.388	0.978	1.262	1.281	2.348	1.173	1.527	0.521	1.13	1.081	1.185	1.291	1.119	1.814	1.35
101122_at	Epha6	Eph receptor A6	FALSE	FALSE	FALSE	0	FALSE	FALSE	0	FALSE	FALSE	FALSE	FALSE	30	0.465		1.4226	1.2895	1.3299	1.5058	1.483	1.392	1.439	1.636	1.33	1.506	1.45	1.568	1.605	1.457	1.569	1.593	1.42	1.571	1.534	1.392	1.511	1.66	0.39	1.421	1.497	1.549	1.572	1.496	1.463	1.586
101123_at	Itm2b	integral membrane protein 2B	TRUE	TRUE	TRUE	-1.825	FALSE	TRUE	-0.274	FALSE	FALSE	FALSE	FALSE	1	0.203		9.0836	9.4613	11.3054	10.889	10.427	10.451	10.723	10.701	11.305	10.889	11.388	11.638	11.417	10.975	10.979	10.891	10.381	10.791	10.59	11.423	10.836	11.308	0.54	11.109	11.464	11.267	10.897	10.59	11.006	11.072
101124_at	D12Ertd129e	DNA segment, Chr 12, ERATO Doi 129, expressed	FALSE	FALSE	FALSE	0	FALSE	FALSE	0	FALSE	FALSE	FALSE	FALSE	1	0.797		1.3032	1.1065	1.3627	1.418	1.06	1.116	1.15	1.08	1.363	1.418	1.358	1.716	1.614	1.335	1.22	1.517	1.239	1.5	1.38	1.562	1.266	1.429	0.223	1.391	1.534	1.478	1.367	1.369	1.471	1.348
101125_at	NA	NA	FALSE	FALSE	FALSE	0	FALSE	FALSE	0	FALSE	FALSE	FALSE	FALSE	2	0.277		0.7824	0.8466	0.7704	0.7602	1.171	0.947	0.984	1.001	0.77	0.76	0.866	0.963	0.858	0.828	0.932	0.935	0.857	0.828	0.853	0.862	0.802	0.893	0.492	0.776	0.872	0.905	0.901	0.845	0.857	0.847
101126_r_at	NA	NA	FALSE	FALSE	FALSE	0	FALSE	FALSE	0	FALSE	FALSE	FALSE	FALSE	10	0.119		0.975	1.158	1.0582	1.032	1.267	1.142	1.353	1.185	1.058	1.032	0.98	0.902	0.981	0.971	1.079	1.097	1.067	0.996	1.208	1.011	1.028	1.037	0.611	1.047	0.933	0.988	1.082	1.032	1.11	1.033
101127_at	Chx10	C. elegans ceh-10 homeo domain containing homolog	FALSE	FALSE	FALSE	0	FALSE	FALSE	0	FALSE	FALSE	FALSE	FALSE	3	0.809		1.748	2.2107	1.7621	1.7591	1.926	1.8	1.91	1.764	1.762	1.759	1.689	1.925	1.704	1.685	1.877	1.841	1.692	1.731	1.641	1.796	1.836	1.78	0.216	1.775	1.748	1.78	1.814	1.716	1.718	1.808
101128_at	Cacna1s	calcium channel, voltage-dependent, L type, alpha 1S subunit	FALSE	FALSE	FALSE	0	FALSE	FALSE	0	FALSE	FALSE	FALSE	FALSE	0	0.182		1.4125	1.3487	1.3737	1.3696	1.337	1.562	1.525	1.548	1.374	1.37	1.213	1.203	1.311	1.322	1.283	1.358	1.291	1.429	1.367	1.36	1.37	1.288	0.556	1.364	1.24	1.269	1.345	1.358	1.364	1.329
101129_at	Rpl5	ribosomal protein L5	TRUE	TRUE	TRUE	-0.6	FALSE	FALSE	-0.126	FALSE	FALSE	FALSE	FALSE	30	0.207		13.2683	12.7582	13.6968	13.5295	13.487	13.469	13.68	13.53	13.697	13.529	13.699	13.708	13.666	13.633	13.484	13.491	13.591	13.747	13.469	13.731	13.705	13.757	0.538	13.609	13.721	13.625	13.5	13.668	13.6	13.731
101130_at	Col1a2	procollagen, type I, alpha 2	FALSE	FALSE	FALSE	0	FALSE	FALSE	0	FALSE	FALSE	FALSE	FALSE	3	0.115		1.028	1.1738	1.4887	1.4725	1.305	1.344	1.508	1.331	1.489	1.472	1.349	1.343	1.618	1.478	1.638	1.511	1.344	1.464	1.509	1.619	1.456	1.543	0.614	1.471	1.387	1.488	1.606	1.401	1.565	1.499
101131_at	Chrna7	cholinergic receptor, nicotinic, alpha polypeptide 7	FALSE	FALSE	FALSE	0	FALSE	FALSE	0	FALSE	FALSE	FALSE	FALSE	6	0.873		1.43	1.3497	1.4461	1.5111	1.541	1.584	1.59	1.555	1.446	1.511	1.485	1.379	1.536	1.56	1.418	1.53	1.5	1.568	1.537	1.5	1.507	1.508	0.176	1.469	1.473	1.488	1.506	1.531	1.519	1.507
101132_at	Scn7a	sodium channel, voltage-gated, type VI, alpha polypeptide	FALSE	FALSE	FALSE	0	FALSE	FALSE	0	FALSE	FALSE	FALSE	FALSE	10	0.795		1.1768	1.1572	1.2181	1.2039	1.124	1.324	1.397	1.547	1.218	1.204	1.205	1.215	1.352	1.188	1.167	1.17	1.226	1.159	1.217	1.294	1.215	1.247	0.224	1.203	1.241	1.225	1.192	1.19	1.256	1.231
101133_at	Lcn3	lipocalin 3	FALSE	FALSE	FALSE	0	FALSE	FALSE	0	FALSE	FALSE	FALSE	FALSE	10	0.634		1.279	1.0356	1.1689	1.1961	1.23	1.114	1.032	1.155	1.169	1.196	1.18	1.233	1.306	1.142	1.139	1.271	1.139	1.263	1.314	1.263	1.275	1.225	0.307	1.181	1.212	1.216	1.209	1.201	1.288	1.25
101134_at	Gcap8	granule cell antiserum positive 8	FALSE	FALSE	FALSE	0	FALSE	FALSE	0	FALSE	FALSE	FALSE	FALSE	1	0.906		1.0274	1.0528	1.0029	1.0755	0.999	1.172	1.128	1.159	1.003	1.076	0.997	1.164	1.035	1.107	1.008	1.099	1.03	1.082	1.053	1.07	1.026	1.019	0.153	1.04	1.079	1.073	1.052	1.056	1.061	1.023
101135_at	Calcr	calcitonin receptor	FALSE	FALSE	FALSE	0	FALSE	FALSE	0	FALSE	FALSE	FALSE	FALSE	3	0.662		0.9328	1.0392	1.1961	1.0235	1.008	1.142	1.045	1.365	1.196	1.024	1.035	1.34	1.136	1.247	1.269	1.183	1.062	1.055	1.123	1.169	1.219	0.895	0.293	1.113	1.174	1.212	1.216	1.06	1.146	1.057
101136_at	Tnfsf8	tumor necrosis factor (ligand) superfamily, member 8	FALSE	FALSE	FALSE	0	FALSE	FALSE	0	FALSE	FALSE	FALSE	FALSE	3	0.522		1.1004	1.2543	1.2445	1.3261	1.364	1.217	1.807	1.383	1.245	1.326	1.224	1.193	1.307	1.33	1.294	1.414	1.3	1.337	1.492	1.222	1.314	1.383	0.362	1.281	1.228	1.29	1.369	1.317	1.357	1.348
101137_at	Rps3	ribosomal protein S3	TRUE	TRUE	TRUE	-0.041	FALSE	FALSE	0.229	FALSE	FALSE	FALSE	FALSE	6	0.233		13.2837	13.1883	13.5282	13.0257	13.322	13.373	13.186	13.05	13.528	13.026	13.237	13.052	13.153	13.196	13.084	12.824	13.674	13.343	12.73	13.065	13.251	12.682	0.52	13.261	13.211	13.077	13.005	13.504	12.898	12.966
101138_at	Gabrb2	gamma-aminobutyric acid (GABA-A) receptor, subunit beta 2	FALSE	FALSE	FALSE	0	FALSE	FALSE	0	FALSE	FALSE	FALSE	FALSE	10	0.128		1.179	1.2137	1.3076	1.3518	1.289	1.445	1.307	1.279	1.308	1.352	1.338	1.28	1.459	1.451	1.398	1.43	1.174	1.303	1.378	1.678	1.36	1.441	0.602	1.321	1.343	1.404	1.44	1.236	1.528	1.401
101139_r_at	Muc10	mucin 10, submandibular gland salivary mucin	FALSE	FALSE	FALSE	0	FALSE	FALSE	0	FALSE	FALSE	FALSE	FALSE	10	0.488		1.0485	1.1091	0.9864	0.9442	1.278	1.068	1.152	1.363	0.986	0.944	0.937	0.602	0.952	1.016	0.942	0.989	0.983	1.001	0.984	1.044	1.05	0.944	0.378	0.951	0.829	0.898	1.011	0.988	1.014	0.997
101140_at	Htr1a	5-hydroxytryptamine (serotonin) receptor 1A	FALSE	FALSE	FALSE	0	FALSE	FALSE	0	FALSE	FALSE	FALSE	FALSE	30	0.678		1.5737	1.7658	1.4849	1.4321	1.745	1.813	1.818	1.811	1.485	1.432	1.538	1.832	1.463	1.555	1.636	1.678	1.521	1.47	1.561	1.623	1.691	1.567	0.285	1.478	1.604	1.626	1.595	1.502	1.592	1.629
101141_at	Icam1	intercellular adhesion molecule	FALSE	FALSE	FALSE	0	FALSE	FALSE	0	FALSE	FALSE	FALSE	FALSE	2	0.776		1.5048	1.5672	1.5487	1.5476	2.183	1.697	1.521	1.939	1.549	1.548	1.551	2.002	1.747	1.491	1.778	1.714	1.623	1.594	1.635	1.438	1.593	1.706	0.234	1.566	1.704	1.724	1.691	1.614	1.536	1.649
101142_at	Fzd6	frizzled homolog 6 (Drosophila)	FALSE	FALSE	FALSE	0	FALSE	FALSE	0	FALSE	FALSE	FALSE	FALSE	10	0.192		1.3802	1.387	1.4933	1.5002	1.667	1.644	1.716	1.815	1.493	1.5	1.462	1.531	1.343	1.406	1.428	1.471	1.399	1.505	1.543	1.581	1.515	1.47	0.549	1.506	1.458	1.43	1.42	1.455	1.562	1.492
101143_at	Fzd7	frizzled homolog 7 (Drosophila)	FALSE	TRUE	FALSE	0.087	FALSE	FALSE	0	FALSE	FALSE	FALSE	FALSE	30	0.422		1.8412	1.934	1.708	1.8939	2.009	1.936	1.841	2.33	1.708	1.894	1.827	1.766	1.758	1.764	1.716	1.776	1.753	1.848	1.804	1.861	2.095	1.794	0.411	1.802	1.793	1.766	1.744	1.801	1.832	1.944
101144_at	Il18r1	interleukin 18 receptor 1	FALSE	TRUE	TRUE	-1.522	FALSE	TRUE	0.06	FALSE	FALSE	FALSE	TRUE	10	0.037		1.9809	2.3398	3.0551	4.3104	2.656	2.373	2.146	2.762	3.055	4.31	3.568	3.598	2.838	2.969	2.497	2.869	2.823	3.013	4.112	6.302	3.791	4.443	0.722	3.704	3.494	3.033	2.615	2.925	5.206	4.117
101145_at	Cep2	centrosomal protein 2	FALSE	FALSE	FALSE	0	FALSE	FALSE	0	FALSE	FALSE	FALSE	FALSE	10	0.091		1.5354	1.5703	1.6261	1.774	1.639	1.65	1.362	1.855	1.626	1.774	1.838	1.724	1.634	1.659	1.609	1.64	1.522	1.662	2.334	1.813	1.895	1.745	0.64	1.707	1.751	1.689	1.602	1.594	2.073	1.82
101146_at	Gsh1	genomic screened homeo box 1	FALSE	FALSE	FALSE	0	FALSE	FALSE	0	FALSE	FALSE	FALSE	FALSE	6	0.165		1.7248	1.999	1.7266	1.8008	1.957	1.886	2.041	1.954	1.727	1.801	1.817	1.658	1.804	1.77	1.725	1.878	1.899	1.944	1.809	1.899	1.881	1.825	0.57	1.761	1.749	1.771	1.81	1.92	1.854	1.853
101147_at	Gcet	germinal center expressed transcript	FALSE	FALSE	FALSE	0	FALSE	FALSE	0	FALSE	FALSE	FALSE	FALSE	30	0.047		1.204	1.6457	1.2053	1.3676	1.178	1.32	1.602	1.231	1.205	1.368	1.147	1.175	1.185	1.117	1.21	1.233	1.223	1.206	1.24	1.306	1.449	1.296	0.702	1.288	1.154	1.161	1.216	1.215	1.273	1.372
101148_at	Prkcl	protein kinase C, lambda	FALSE	FALSE	FALSE	0	FALSE	FALSE	0	FALSE	FALSE	FALSE	FALSE	1	0.539		1.2712	1.2702	1.3112	1.2619	1.317	1.439	1.451	1.703	1.311	1.262	1.279	1.415	1.29	1.336	1.395	1.2	1.276	1.316	1.277	1.177	1.26	1.215	0.353	1.288	1.339	1.324	1.292	1.296	1.227	1.237
101149_at	Shc3	src homology 2 domain-containing transforming protein C3	FALSE	FALSE	FALSE	0	FALSE	FALSE	0	FALSE	FALSE	FALSE	FALSE	10	0.015		1.2027	1.2236	1.2145	1.2606	1.242	1.303	1.248	1.409	1.214	1.261	1.198	1.123	1.173	1.195	1.251	1.219	1.255	1.298	1.332	1.269	1.27	1.239	0.781	1.237	1.161	1.183	1.236	1.276	1.301	1.255
101150_at	Etsrp71	ets related protein 71	FALSE	FALSE	FALSE	0	FALSE	FALSE	0	FALSE	FALSE	FALSE	FALSE	10	0.056		1.5077	1.5624	1.5402	1.6033	1.776	1.831	1.719	1.874	1.54	1.603	1.503	1.57	1.509	1.524	1.495	1.499	1.56	1.595	1.614	1.575	1.596	1.548	0.688	1.571	1.54	1.512	1.5	1.577	1.594	1.572
101151_at	Rcvrn	recoverin	FALSE	FALSE	FALSE	0	FALSE	FALSE	0	FALSE	FALSE	FALSE	FALSE	30	0.456		1.3106	1.3009	1.2373	1.3137	1.334	1.293	1.458	1.35	1.237	1.314	1.329	1.227	1.316	1.27	1.258	1.392	1.25	1.33	1.332	1.392	1.421	1.318	0.394	1.276	1.274	1.299	1.322	1.29	1.362	1.37
101152_at	Htr5a	5-hydroxytryptamine (serotonin) receptor 5A	TRUE	TRUE	TRUE	-0.037	FALSE	FALSE	-0.122	FALSE	FALSE	FALSE	FALSE	6	0.334		3.2692	3.3883	3.3379	3.3943	3.29	3.702	3.743	3.493	3.338	3.394	3.249	3.392	3.304	3.284	3.299	3.257	3.441	3.348	3.303	3.384	3.37	3.3	0.459	3.365	3.323	3.29	3.28	3.394	3.344	3.335
101153_at	Ofa	oncofetal antigen	FALSE	FALSE	FALSE	0	FALSE	FALSE	0	FALSE	FALSE	FALSE	FALSE	3	0.495		0.8905	1.0262	0.8877	0.9061	1.022	0.777	0.975	1.127	0.888	0.906	1.01	0.942	0.937	1.002	0.995	1.068	0.889	0.976	0.854	1.108	0.867	0.908	0.374	0.902	0.956	0.998	1.016	0.934	0.981	0.888
101154_at	AA517023	expressed sequence AA517023	FALSE	FALSE	FALSE	0	FALSE	FALSE	0	FALSE	FALSE	FALSE	FALSE	1	0.651		1.0488	0.9155	0.9605	1.013	0.897	0.978	0.994	1.141	0.961	1.013	1.069	1.246	0.889	0.914	0.992	0.92	1.008	0.852	0.903	1.098	1.055	0.945	0.299	1.004	1.085	1.008	0.9	0.935	1	1
101155_at	Hsf2	heat shock factor 2	FALSE	FALSE	FALSE	0	FALSE	FALSE	0	FALSE	FALSE	FALSE	FALSE	1	0.705		1.3986	1.3045	1.2265	1.4049	1.356	1.36	1.355	1.299	1.227	1.405	1.392	1.648	1.218	1.272	1.297	1.378	1.251	1.302	1.306	1.359	1.493	1.343	0.272	1.337	1.433	1.371	1.271	1.283	1.332	1.418
101156_at	Npn2	neoplastic progression 2	FALSE	FALSE	FALSE	0	FALSE	FALSE	0	FALSE	FALSE	FALSE	FALSE	1	0.277		1.0365	1.0979	1.0422	1.0045	1.345	1.147	1.373	1.549	1.042	1.004	1.11	1.258	1.078	1.069	1.093	1.052	1.045	1.019	1.044	1.087	1.084	0.928	0.492	1.031	1.151	1.122	1.047	1.034	1.065	1.006
101157_at	Igh-6	immunoglobulin heavy chain 6 (heavy chain of IgM)	FALSE	FALSE	FALSE	0	FALSE	FALSE	0	FALSE	FALSE	FALSE	FALSE	30	0.168		2.4125	2.6323	2.7504	2.8106	2.777	2.667	2.782	2.65	2.75	2.811	2.704	2.76	2.961	2.814	2.897	2.857	2.578	2.844	2.908	2.925	2.859	3.056	0.567	2.773	2.765	2.84	2.902	2.708	2.917	2.958
101158_at	Zfp2	zinc finger protein 2	FALSE	FALSE	FALSE	0	FALSE	FALSE	0	FALSE	FALSE	FALSE	FALSE	10	0.331		2.0422	2.6074	1.9481	1.914	1.663	1.638	1.937	1.795	1.948	1.914	2.081	1.949	1.925	1.984	1.977	2.118	1.877	2	2.003	2.544	2.014	1.991	0.46	1.94	1.978	2.009	2.019	1.941	2.273	2.003
101159_at	Mitf	microphthalmia-associated transcription factor	FALSE	FALSE	FALSE	0	FALSE	FALSE	0	FALSE	FALSE	FALSE	FALSE	30	0.733		1.7865	1.9391	1.9502	1.8346	1.821	1.92	1.874	1.892	1.95	1.835	1.789	2.199	1.884	1.89	1.946	1.814	1.75	1.863	1.745	1.904	1.817	2.233	0.257	1.899	1.966	1.928	1.858	1.808	1.824	2.025
101160_at	Cxcl2	chemokine (C-X-C motif) ligand 2	FALSE	TRUE	FALSE	-0.793	FALSE	FALSE	0	FALSE	FALSE	FALSE	FALSE	1	0.299		1.4012	1.169	2.0865	2.0693	1.449	1.871	1.847	1.278	2.087	2.069	2.086	3.141	3.775	3.629	1.936	2.209	1.699	1.913	1.984	3.574	1.898	2.209	0.479	1.962	3.093	3.004	2.44	1.77	2.782	2.053
101161_at	Mc1r	melanocortin 1 receptor	FALSE	TRUE	FALSE	-0.024	FALSE	FALSE	0	FALSE	FALSE	FALSE	FALSE	30	0.972		1.8939	1.9819	1.9146	2.01	1.978	2.128	1.841	2.125	1.915	2.01	2.071	2.016	1.847	2.028	2.149	1.962	2.03	1.981	2.021	2.029	2.09	2.001	0.088	1.974	1.994	2.009	2.018	2.009	2.025	2.046
101162_at	Myf5	myogenic factor 5	FALSE	FALSE	FALSE	0	FALSE	FALSE	0	FALSE	FALSE	FALSE	FALSE	1	0.782		1.1019	1.2528	1.2113	1.1037	1.132	1.027	1.385	1.398	1.211	1.104	1.21	1.346	1.251	1.207	1.198	1.233	1.141	1.249	1.283	1.066	1.273	1.15	0.231	1.161	1.263	1.251	1.204	1.196	1.175	1.212
101163_at	Rag2	recombination activating gene 2	FALSE	FALSE	FALSE	0	FALSE	FALSE	0	FALSE	FALSE	FALSE	FALSE	3	0.303		1.3058	1.3849	1.1453	1.1685	1.201	1.381	1.197	1.396	1.145	1.168	1.078	1.08	1.207	1.287	1.215	1.221	1.223	1.135	1.197	1.195	1.184	1.184	0.476	1.146	1.123	1.184	1.251	1.176	1.196	1.184
101164_at	Tnfsf4	tumor necrosis factor (ligand) superfamily, member 4	FALSE	FALSE	FALSE	0	FALSE	FALSE	0	FALSE	FALSE	FALSE	FALSE	2	0.24		1.1567	1.3307	1.178	1.0648	1.223	1.487	1.278	1.438	1.178	1.065	1.205	1.323	1.29	1.204	1.193	1.257	1.16	1.157	1.231	1.204	1.256	1.134	0.515	1.124	1.254	1.261	1.218	1.159	1.218	1.195
101165_at	Anxa2	annexin A2	TRUE	TRUE	TRUE	0.021	FALSE	FALSE	-0.124	FALSE	FALSE	FALSE	FALSE	3	0.536		4.5256	4.5317	4.3791	4.6353	5.019	5.134	5.146	5.254	4.379	4.635	4.546	4.686	4.68	4.574	4.659	4.677	4.424	4.644	4.615	4.622	4.65	4.648	0.354	4.511	4.601	4.649	4.657	4.535	4.618	4.649
101166_at	Zfp29	zinc finger protein 29	FALSE	FALSE	FALSE	0	FALSE	FALSE	0	FALSE	FALSE	FALSE	FALSE	10	0.002		1.296	1.3237	1.3353	1.3098	1.705	1.583	1.765	1.557	1.335	1.31	1.306	1.287	1.392	1.35	1.375	1.393	1.389	1.406	1.451	1.451	1.327	1.376	0.869	1.319	1.311	1.35	1.395	1.396	1.451	1.351
101167_at	Phxr3	per-hexamer repeat gene 3	FALSE	TRUE	FALSE	-0.645	FALSE	FALSE	0	FALSE	FALSE	FALSE	FALSE	30	0.107		1.4087	1.5325	1.7416	2.4895	1.417	1.564	1.416	1.637	1.742	2.49	2.177	1.595	2.096	1.826	1.778	1.71	1.383	1.81	2.085	2.424	2.637	2.404	0.623	2.1	1.952	1.865	1.795	1.592	2.255	2.521
101168_at	Npn1	neoplastic progression 1	TRUE	TRUE	FALSE	-0.103	FALSE	FALSE	0	FALSE	FALSE	FALSE	FALSE	10	0.31		1.3917	1.4742	1.4831	1.5889	1.326	1.192	1.434	1.487	1.483	1.589	1.887	2.019	1.903	1.725	1.999	1.812	1.824	1.774	1.747	2.694	1.525	1.831	0.472	1.554	1.879	1.922	1.848	1.804	2.22	1.678
101169_at	Rds	retinal degeneration, slow (retinitis pigmentosa 7)	FALSE	FALSE	FALSE	0	FALSE	FALSE	0	FALSE	FALSE	FALSE	FALSE	30	0.318		1.5074	1.4798	1.5063	1.5858	1.496	1.571	1.651	1.54	1.506	1.586	1.434	1.547	1.65	1.587	1.59	1.626	1.563	1.663	1.542	1.64	1.661	1.634	0.467	1.538	1.522	1.573	1.632	1.611	1.591	1.647
101170_at	Htr1f	5-hydroxytryptamine (serotonin) receptor 1F	FALSE	FALSE	FALSE	0	FALSE	FALSE	0	FALSE	FALSE	FALSE	FALSE	10	0.364		1.0903	1.2479	1.056	1.0785	1.216	1.307	1.276	1.378	1.056	1.078	1.155	1.271	1.147	1.133	1.236	1.176	1.12	1.191	1.173	1.227	1.191	1.118	0.442	1.076	1.175	1.194	1.177	1.158	1.2	1.154
101171_at	Dvl3	dishevelled 3, dsh homolog (Drosophila)	FALSE	FALSE	FALSE	0	FALSE	FALSE	0	FALSE	FALSE	FALSE	FALSE	10	0.418		1.4291	1.3914	1.4466	1.4983	1.631	1.685	1.722	1.809	1.447	1.498	1.432	1.406	1.405	1.409	1.351	1.443	1.459	1.462	1.401	1.563	1.517	1.439	0.413	1.472	1.423	1.401	1.4	1.46	1.482	1.478
101172_at	Zfp92	zinc finger protein 92	FALSE	FALSE	FALSE	0	FALSE	FALSE	0	FALSE	FALSE	FALSE	FALSE	10	0.381		1.2407	1.4206	1.3432	1.3499	1.186	1.276	1.486	1.43	1.343	1.35	1.353	1.387	1.357	1.313	1.33	1.374	1.216	1.396	1.457	1.403	1.353	1.365	0.433	1.35	1.357	1.354	1.342	1.307	1.43	1.359
101173_at	Pctp	phosphatidylcholine transfer protein	FALSE	FALSE	FALSE	0	FALSE	FALSE	0	FALSE	FALSE	FALSE	FALSE	6	0.299		1.1583	1.1961	1.0881	1.1508	2.087	1.711	1.769	1.597	1.088	1.151	1.128	1.205	1.142	1.245	1.175	1.277	1.265	1.183	1.092	1.169	1.162	1.208	0.479	1.12	1.163	1.199	1.223	1.224	1.13	1.185
101174_at	Ocm	oncomodulin	FALSE	FALSE	FALSE	0	FALSE	FALSE	0	FALSE	FALSE	FALSE	FALSE	10	0.051		1.3876	1.3724	1.3929	1.494	1.558	1.524	1.527	1.604	1.393	1.494	1.48	1.555	1.584	1.545	1.576	1.494	1.494	1.514	1.628	1.844	1.497	1.616	0.696	1.441	1.527	1.551	1.542	1.503	1.736	1.557
101175_at	Map3k2	mitogen activated protein kinase kinase kinase 2	FALSE	FALSE	FALSE	0	FALSE	FALSE	0	FALSE	FALSE	FALSE	FALSE	10	0.309		1.0612	1.0655	1.0648	1.1305	1.204	1.158	1.135	1.257	1.065	1.131	1.137	1.245	1.138	1.081	1.117	1.055	1.2	1.094	1.152	1.199	1.117	1.071	0.473	1.102	1.174	1.134	1.073	1.148	1.175	1.094
101176_at	Lcn4	lipocalin 4	FALSE	FALSE	FALSE	0	FALSE	FALSE	0	FALSE	FALSE	FALSE	FALSE	6	0.259		1.2262	1.2737	1.1154	1.2601	1.237	1.31	1.414	1.24	1.115	1.26	0.984	1.129	1.244	1.223	1.253	1.235	1.379	1.23	1.264	1.161	1.182	1.254	0.503	1.177	1.1	1.17	1.277	1.301	1.213	1.218
101177_at	Acvr1b	activin A receptor, type 1B	FALSE	FALSE	FALSE	0	FALSE	FALSE	0	FALSE	FALSE	FALSE	FALSE	30	0.962		1.5961	1.582	1.5641	1.6105	1.625	1.829	1.695	1.933	1.564	1.61	1.442	1.625	1.686	1.522	1.505	1.67	1.585	1.538	1.564	1.633	1.598	1.626	0.102	1.582	1.554	1.575	1.603	1.56	1.599	1.612
101178_at	Sema3c	sema domain, immunoglobulin domain (Ig), short basic domain, secreted, (semaphorin) 3C	FALSE	FALSE	FALSE	0	FALSE	FALSE	0	FALSE	FALSE	FALSE	FALSE	10	0.072		1.1754	1.1729	1.2281	1.2173	1.145	1.145	1.192	1.063	1.228	1.217	1.111	1.084	1.213	1.205	1.176	1.272	1.172	1.159	1.236	1.338	1.239	1.169	0.664	1.216	1.124	1.171	1.244	1.163	1.287	1.204
101179_at	Ddx6	DEAD (Asp-Glu-Ala-Asp) box polypeptide 6	TRUE	TRUE	TRUE	-0.243	FALSE	FALSE	-0.316	FALSE	FALSE	FALSE	FALSE	10	0.4		3.5771	4.6901	3.9137	4.84	7.853	7.698	7.867	8.317	3.914	4.84	4.977	4.667	4.66	4.545	4.711	5.331	4.218	4.286	4.641	5.566	4.845	4.593	0.423	4.417	4.657	4.844	4.894	4.265	5.103	4.719
101180_at	Atm	ataxia telangiectasia mutated homolog (human)	TRUE	TRUE	TRUE	0.051	FALSE	FALSE	0.221	FALSE	FALSE	FALSE	FALSE	3	0.89		4.8239	4.8172	4.8744	4.6654	4.465	4.432	4.255	4.201	4.874	4.665	4.436	4.759	5.348	4.843	4.985	4.48	4.512	4.703	4.54	4.663	4.445	4.923	0.165	4.727	4.774	4.839	4.867	4.594	4.603	4.684
101181_at	Cncg4	cyclic nucleotide gated channel 4	FALSE	FALSE	FALSE	0	FALSE	FALSE	0	FALSE	FALSE	FALSE	FALSE	3	0.853		1.0606	1.1168	1.1773	1.021	1.388	1.356	1.531	1.215	1.177	1.021	1.016	1.139	1.093	0.948	1.171	1.145	1.205	1.026	1.051	1.068	1.105	1.112	0.19	1.108	1.042	1.073	1.13	1.118	1.059	1.108
101182_at	Gli3	GLI-Kruppel family member GLI3	FALSE	FALSE	FALSE	0	FALSE	FALSE	0	FALSE	FALSE	FALSE	FALSE	3	0.001		1.3185	1.4977	1.3116	1.2627	1.476	1.432	1.702	1.25	1.312	1.263	1.348	1.416	1.543	1.616	1.697	1.629	1.477	1.587	1.607	1.562	1.583	1.506	0.908	1.283	1.398	1.557	1.675	1.531	1.585	1.545
101183_at	Syt2	synaptotagmin 2	FALSE	FALSE	FALSE	0	FALSE	FALSE	0	FALSE	FALSE	FALSE	FALSE	10	0.143		1.0644	1.1254	1.196	1.2875	1.309	1.512	1.19	1.578	1.196	1.287	1.247	1.301	1.295	1.284	1.326	1.243	1.153	1.298	1.484	1.351	1.185	1.298	0.588	1.242	1.274	1.289	1.285	1.225	1.418	1.241
101184_at	Hsd17b3	hydroxysteroid (17-beta) dehydrogenase 3	FALSE	FALSE	FALSE	0	FALSE	FALSE	0	FALSE	FALSE	FALSE	FALSE	10	0.372		1.1556	0.9892	1.1442	1.3515	1.35	1.117	1.335	1.541	1.144	1.352	1.217	1.168	1.19	1.187	1.175	1.4	1.123	1.144	1.251	1.411	1.226	1.333	0.438	1.252	1.174	1.216	1.273	1.135	1.331	1.279
101185_at	Foxl1	forkhead box L1	FALSE	FALSE	FALSE	0	FALSE	FALSE	0	FALSE	FALSE	FALSE	FALSE	6	0.927		1.7832	2.0025	1.6745	1.8403	2.491	2.865	2.445	2.555	1.675	1.84	1.777	1.849	1.695	1.701	1.849	1.808	1.874	1.779	1.822	1.814	1.855	1.667	0.136	1.77	1.762	1.772	1.79	1.83	1.817	1.761
101186_at	Ppnr-pending	per-pentamer repeat gene	TRUE	TRUE	TRUE	-1.941	FALSE	TRUE	-0.009	FALSE	FALSE	FALSE	TRUE	10	0.019		4.0033	3.9192	5.5233	6.2821	3.923	3.645	3.736	3.85	5.523	6.282	5.359	5.454	5.661	5.531	5.037	5.117	4.388	5.284	6.102	6.758	6.071	6.628	0.77	5.864	5.565	5.365	5.199	4.824	6.431	6.35
101187_at	Serpina5	serine (or cysteine) proteinase inhibitor, clade A, member 5	FALSE	FALSE	FALSE	0	FALSE	FALSE	0	FALSE	FALSE	FALSE	FALSE	10	0.156		1.2992	1.4553	1.3061	1.1871	1.346	1.283	1.419	1.41	1.306	1.187	1.308	1.216	1.21	1.247	1.281	1.234	1.245	1.3	1.335	1.404	1.43	1.295	0.577	1.25	1.249	1.248	1.247	1.273	1.37	1.362
101188_at	Kcnj3	potassium inwardly-rectifying channel, subfamily J, member 3	FALSE	FALSE	FALSE	0	FALSE	FALSE	0	FALSE	FALSE	FALSE	FALSE	30	0.996		1.2093	1.2131	1.2126	1.35	1.144	1.219	1.014	1.215	1.213	1.35	1.333	1.347	1.247	1.265	1.201	1.418	1.314	1.224	1.325	1.264	1.253	1.367	0.041	1.289	1.309	1.302	1.286	1.271	1.294	1.31
101189_at	Bid3	BH3 interacting (with BCL2 family) domain, apoptosis agonist	FALSE	FALSE	FALSE	0	FALSE	FALSE	0	FALSE	FALSE	FALSE	FALSE	10	0.441		1.143	1.3135	1.3283	1.3472	1.522	1.496	1.276	1.701	1.328	1.347	1.408	1.369	1.31	1.345	1.34	1.396	1.309	1.295	1.331	1.46	1.385	1.386	0.401	1.344	1.364	1.363	1.35	1.304	1.395	1.386
101190_at	Mtnr1a	melatonin receptor 1A	FALSE	FALSE	FALSE	0	FALSE	FALSE	0	FALSE	FALSE	FALSE	FALSE	3	0.73		1.2856	1.1546	1.2277	1.2705	1.219	1.514	1.546	1.395	1.228	1.27	1.019	1.432	1.257	1.19	1.436	1.332	1.256	1.206	1.191	1.348	1.335	1.342	0.258	1.257	1.194	1.269	1.36	1.233	1.27	1.339
101191_at	Doc2b	double C2, beta	FALSE	FALSE	FALSE	0	FALSE	FALSE	0	FALSE	FALSE	FALSE	FALSE	10	0.286		1.4375	1.4561	1.4189	1.3702	1.378	1.317	1.36	1.247	1.419	1.37	1.493	1.418	1.511	1.442	1.348	1.616	1.479	1.592	1.616	1.636	1.343	1.548	0.487	1.395	1.456	1.476	1.482	1.535	1.626	1.446
101192_at	Lhx5	LIM homeobox protein 5	FALSE	FALSE	FALSE	0	FALSE	FALSE	0	FALSE	FALSE	FALSE	FALSE	30	0.429		1.3048	1.3431	1.3058	1.2164	1.286	1.161	1.343	1.673	1.306	1.216	1.328	1.148	1.3	1.316	1.295	1.316	1.353	1.285	1.344	1.357	1.302	1.428	0.408	1.257	1.254	1.284	1.318	1.318	1.351	1.365
101193_at	Zik1	zinc finger protein interacting with K protein 1	FALSE	FALSE	FALSE	0	FALSE	FALSE	0	FALSE	FALSE	FALSE	FALSE	30	0.057		1.0018	0.9865	1.084	1.1487	1.171	1.322	1.376	1.29	1.084	1.149	1.022	1.058	1.129	1.151	1.091	1.192	1.165	1.122	1.153	1.144	1.2	1.314	0.686	1.11	1.065	1.104	1.161	1.141	1.149	1.257
101194_at	Stra8	stimulated by retinoic acid gene 8	FALSE	FALSE	FALSE	0	FALSE	FALSE	0	FALSE	FALSE	FALSE	FALSE	1	0.015		1.0927	1.0819	1.0688	1.0918	1.14	1.183	1.155	1.227	1.069	1.092	1.166	1.24	1.175	1.145	1.102	1.122	1.089	1.054	1.126	1.065	1.098	1.127	0.784	1.082	1.194	1.172	1.106	1.072	1.095	1.112
101195_at	Mylc2pl	myosin light chain 2, precursor lymphocyte-specific	FALSE	FALSE	TRUE	0	FALSE	FALSE	-2.787	FALSE	TRUE	FALSE	FALSE	6	0.309		1.2281	1.2955	1.3139	1.4529	2.293	2.224	4.733	5.359	1.314	1.453	1.539	1.398	1.364	1.439	1.278	1.357	1.769	1.374	1.437	1.577	1.345	1.338	0.473	1.383	1.47	1.4	1.318	1.571	1.507	1.342
101196_at	Pace4	paired basic amino acid cleaving system 4	FALSE	FALSE	FALSE	0	FALSE	FALSE	0	FALSE	FALSE	FALSE	FALSE	6	0.535		1.4353	1.5065	1.5481	1.5109	1.58	1.722	1.309	1.756	1.548	1.511	1.453	1.432	1.515	1.54	1.478	1.517	1.498	1.579	1.532	1.53	1.494	1.548	0.355	1.523	1.472	1.485	1.52	1.536	1.531	1.521
101197_at	Glrp1	glutamine repeat protein 1	FALSE	FALSE	FALSE	0	FALSE	FALSE	0	FALSE	FALSE	FALSE	FALSE	10	0.618		1.2398	1.4135	1.2857	1.4306	1.38	1.301	1.513	1.422	1.286	1.431	1.437	1.301	1.339	1.384	1.248	1.42	1.244	1.4	1.541	1.386	1.562	1.347	0.315	1.358	1.372	1.358	1.336	1.322	1.464	1.454
101198_at	Cplx1	complexin 1	FALSE	FALSE	FALSE	0	FALSE	FALSE	0	FALSE	FALSE	FALSE	FALSE	3	0.087		1.6714	1.7093	1.655	1.7049	2.039	1.938	2.127	2.058	1.655	1.705	1.662	1.524	1.73	1.712	1.739	1.806	1.721	1.742	1.746	1.679	1.737	1.713	0.645	1.675	1.614	1.69	1.789	1.73	1.713	1.725
101199_at	Cmklr1	chemokine-like receptor 1	FALSE	FALSE	FALSE	0	FALSE	FALSE	0	FALSE	FALSE	FALSE	FALSE	1	0.852		1.1443	1.3063	1.3542	1.3056	1.298	1.23	1.429	1.605	1.354	1.306	1.275	1.533	1.279	1.354	1.422	1.279	1.308	1.278	1.293	1.292	1.327	1.261	0.19	1.337	1.374	1.36	1.328	1.295	1.292	1.294
101200_at	Cyp19a1	cytochrome P450, family 19, subfamily a, polypeptide 1	FALSE	FALSE	FALSE	0	FALSE	FALSE	0	FALSE	FALSE	FALSE	FALSE	30	0.673		1.0358	1.2014	0.9897	1.15	1.31	1.109	1.185	1.224	0.99	1.15	1.063	1.228	0.986	1.068	1.141	1.14	1.011	1.116	1.129	1.147	1.286	1.133	0.287	1.082	1.094	1.102	1.101	1.067	1.138	1.209
101201_r_at	4921525D07Rik	RIKEN cDNA 4921525D07 gene	FALSE	FALSE	FALSE	0	FALSE	FALSE	0	FALSE	FALSE	FALSE	FALSE	1	0.777		1.2252	1.1485	1.0275	1.0681	1.578	1.173	1.362	1.562	1.027	1.068	1.227	1.396	1.041	1.019	1.177	1.169	1.136	1.161	1.174	1.196	1.048	1.188	0.234	1.072	1.211	1.176	1.096	1.156	1.184	1.118
101202_at	NA	NA	FALSE	FALSE	FALSE	0	FALSE	FALSE	0	FALSE	FALSE	FALSE	FALSE	30	0.421		1.0105	1.1645	1.1624	1.2257	1.2	1.205	1.037	1.382	1.162	1.226	1.073	1.213	1.234	1.211	1.291	1.191	1.001	1.296	1.185	1.353	1.324	1.341	0.412	1.191	1.157	1.202	1.251	1.147	1.269	1.333
101203_r_at	AA410130	expressed sequence AA410130	FALSE	FALSE	FALSE	0	FALSE	FALSE	0	FALSE	FALSE	FALSE	FALSE	30	0.301		1.0426	1.0784	1.0832	0.9404	1.074	1.02	1.055	0.941	1.083	0.94	1.045	0.837	1.039	1.057	0.994	1.01	1.106	0.987	1.061	1.099	1.117	1.213	0.477	1.003	0.977	0.997	1.029	1.044	1.08	1.165
101204_at	NA	NA	FALSE	FALSE	FALSE	0	FALSE	FALSE	0	FALSE	FALSE	FALSE	FALSE	10	0.319		1.1374	1.1207	1.1936	1.2914	1.1	1.259	1.093	1.313	1.194	1.291	1.311	1.211	1.43	1.347	1.302	1.301	1.32	1.335	1.401	1.412	1.241	1.383	0.467	1.233	1.302	1.329	1.333	1.324	1.407	1.312
101205_at	NA	NA	FALSE	FALSE	FALSE	0	FALSE	FALSE	0	FALSE	FALSE	FALSE	FALSE	3	0.782		0.922	0.9613	0.982	0.9545	0.903	0.97	1.069	0.961	0.982	0.955	1.065	1.092	0.912	0.919	1.14	1.193	1.096	1.052	1.07	1.035	0.973	1.09	0.231	0.99	0.991	1.044	1.099	1.081	1.052	1.032
101206_at	T25656	expressed sequence T25656	FALSE	FALSE	FALSE	0	FALSE	FALSE	0	FALSE	FALSE	FALSE	FALSE	10	0.391		1.3224	1.406	1.4656	1.556	1.378	1.432	1.51	1.416	1.466	1.556	1.561	1.744	1.584	1.472	1.509	1.505	1.274	1.487	1.476	1.949	1.458	1.577	0.428	1.519	1.619	1.576	1.482	1.383	1.712	1.518
101207_at	Ppia	peptidylprolyl isomerase A	TRUE	TRUE	TRUE	0.267	FALSE	FALSE	0.497	FALSE	FALSE	TRUE	FALSE	6	0.011		13.4639	13.1999	13.1131	13.016	13.3	13.271	12.757	12.818	13.113	13.016	13.193	13.299	13.699	13.839	13.483	13.247	13.688	13.782	12.609	12.944	13.039	12.733	0.802	13.022	13.423	13.512	13.5	13.722	12.777	12.886
101208_at	Slc7a1	solute carrier family 7 (cationic amino acid transporter, y+ system), member 1	FALSE	FALSE	FALSE	0	FALSE	FALSE	0	FALSE	FALSE	FALSE	FALSE	6	0.699		1.3331	1.2128	1.3342	1.2686	1.418	1.271	1.442	1.346	1.334	1.269	1.339	1.148	1.248	1.294	1.236	1.252	1.342	1.312	1.3	1.27	1.254	1.272	0.275	1.298	1.259	1.248	1.256	1.326	1.285	1.263
101209_at	Fcer1a	Fc receptor, IgE, high affinity I, alpha polypeptide	FALSE	FALSE	FALSE	0	FALSE	FALSE	0	FALSE	FALSE	FALSE	FALSE	10	0.296		1.2113	1.2419	1.1363	1.1855	1.365	1.776	1.338	1.19	1.136	1.186	1.361	1.235	1.183	1.202	1.195	1.167	1.184	1.223	1.211	1.344	1.193	1.262	0.481	1.168	1.271	1.233	1.16	1.205	1.278	1.227
101210_at	4732420M22Rik	RIKEN cDNA 4732420M22 gene	FALSE	FALSE	FALSE	0	FALSE	FALSE	0	FALSE	FALSE	FALSE	FALSE	30	0.262		1.7609	1.6193	1.6432	1.7606	1.733	1.773	1.726	1.849	1.643	1.761	1.633	1.71	1.647	1.653	1.588	1.691	1.657	1.644	1.621	1.608	1.731	1.706	0.501	1.702	1.671	1.65	1.639	1.65	1.615	1.718
101211_at	D7Bwg0826e	DNA segment, Chr 7, Brigham & Women's Genetics 0826 expressed	FALSE	FALSE	FALSE	0	FALSE	FALSE	0	FALSE	FALSE	FALSE	FALSE	1	0.038		1.3281	1.1547	1.0791	1.0676	1.421	1.258	1.269	1.467	1.079	1.068	1.222	1.267	1.172	1.124	1.104	1.103	1.121	1.05	1.225	1.209	1.015	1.167	0.721	1.079	1.222	1.181	1.086	1.087	1.217	1.091
101212_at	Rps7	ribosomal protein S7	TRUE	TRUE	TRUE	-0.13	FALSE	FALSE	-0.033	FALSE	FALSE	FALSE	FALSE	1	0.23		11.614	11.4102	11.901	11.3828	13.497	13.578	13.613	13.528	11.901	11.383	12.089	11.669	11.698	11.381	11.141	11.262	11.569	11.866	11.181	11.232	11.867	10.983	0.522	11.644	11.868	11.555	11.193	11.718	11.206	11.425
101213_at	Arbp	acidic ribosomal phosphoprotein P0	TRUE	TRUE	TRUE	0.257	FALSE	FALSE	0.035	FALSE	FALSE	FALSE	FALSE	1	0.075		13.4819	13.1695	13.2129	12.9244	14.091	13.907	13.924	14.002	13.213	12.924	13.784	13.564	13.309	13.418	12.564	12.825	13.206	13.692	13.148	12.679	13.439	12.583	0.66	13.06	13.711	13.309	12.723	13.446	12.914	13.011
101214_f_at	Gapd	glyceraldehyde-3-phosphate dehydrogenase	TRUE	TRUE	TRUE	1.313	TRUE	FALSE	0.923	FALSE	FALSE	FALSE	FALSE	6	0.055		12.5828	11.5489	11.2439	10.262	12.038	11.894	10.848	11.238	11.244	10.262	11.778	11.543	11.454	11.755	11.164	11.177	11.973	12.103	10.48	7.253	10.79	9.739	0.689	10.745	11.693	11.558	11.195	12.036	8.867	10.264
101215_at	Gabra2	gamma-aminobutyric acid (GABA-A) receptor, subunit alpha 2	FALSE	FALSE	FALSE	0	FALSE	FALSE	0	FALSE	FALSE	FALSE	FALSE	3	0.092		1.2011	1.354	1.0432	1.2279	1.182	1.325	1.258	1.366	1.043	1.228	1.256	1.168	1.402	1.255	1.348	1.644	1.126	1.218	1.197	1.407	1.168	1.19	0.64	1.14	1.193	1.356	1.482	1.174	1.302	1.179
101216_at	NA	NA	FALSE	FALSE	FALSE	0	FALSE	FALSE	0	FALSE	FALSE	FALSE	FALSE	6	0.504		1.4894	1.4453	1.3135	1.417	1.692	1.63	1.619	1.964	1.313	1.417	1.443	1.324	1.359	1.419	1.335	1.365	1.435	1.445	1.432	1.32	1.373	1.266	0.37	1.363	1.392	1.376	1.357	1.44	1.377	1.319
101217_at	D930050G01Rik	RIKEN cDNA D930050G01 gene	TRUE	TRUE	TRUE	-1.335	FALSE	TRUE	0.554	FALSE	FALSE	FALSE	FALSE	10	0.112		4.3996	4.3813	5.4223	6.0278	2.985	2.868	2.908	1.838	5.422	6.028	5.606	5.54	6.341	6.413	6.447	6.658	4.529	6.015	6.307	7.256	5.847	6.77	0.617	5.698	5.686	6.213	6.639	5.263	6.782	6.308
101218_at	D7Ertd1e	DNA segment, Chr 7, ERATO Doi 1, expressed	FALSE	FALSE	FALSE	0	FALSE	FALSE	0	FALSE	FALSE	FALSE	FALSE	10	0.141		1.3917	1.344	1.3718	1.5088	1.609	1.508	1.851	1.636	1.372	1.509	1.408	1.435	1.464	1.402	1.348	1.379	1.36	1.427	1.487	1.573	1.462	1.423	0.59	1.436	1.438	1.409	1.376	1.392	1.53	1.443
101219_at	NA	NA	FALSE	FALSE	FALSE	0	FALSE	FALSE	0	FALSE	FALSE	FALSE	FALSE	10	0.456		1.2092	1.262	1.0817	1.2849	1.217	1.153	1.346	1.555	1.082	1.285	1.157	0.958	1.169	1.193	1.16	1.175	1.091	1.207	1.272	1.256	1.245	1.177	0.394	1.175	1.093	1.13	1.194	1.146	1.264	1.211
101220_at	C76628	expressed sequence C76628	FALSE	FALSE	FALSE	0	FALSE	FALSE	0	FALSE	FALSE	FALSE	FALSE	0	0.395		1.1229	1.3423	1.3416	2.4097	1.136	1.232	1.216	1.285	1.342	2.41	1.292	1.459	1.268	1.356	1.29	1.57	1.172	1.215	1.317	1.827	1.326	1.514	0.425	1.877	1.368	1.323	1.424	1.195	1.572	1.42
101221_at	C76746	expressed sequence C76746	TRUE	TRUE	FALSE	0.461	FALSE	FALSE	0	FALSE	FALSE	FALSE	FALSE	0	0.067		2.7954	2.1867	1.9202	2.1392	1.608	1.482	1.781	1.992	1.92	2.139	1.819	1.897	1.547	1.657	1.773	1.875	1.702	1.503	1.765	1.789	1.878	1.92	0.672	2.05	1.772	1.727	1.758	1.609	1.776	1.899
101222_f_at	1810054D07Rik	RIKEN cDNA 1810054D07 gene	FALSE	FALSE	FALSE	0	FALSE	FALSE	0	FALSE	FALSE	FALSE	FALSE	6	0.461		2.2798	2.5635	2.5194	2.5375	2.396	2.522	2.269	2.71	2.519	2.538	2.366	2.124	2.421	2.554	2.379	2.485	2.916	2.385	2.437	1.965	2.59	2.316	0.391	2.509	2.327	2.368	2.495	2.645	2.202	2.453
101223_r_at	NA	NA	FALSE	FALSE	FALSE	0	FALSE	FALSE	0	FALSE	FALSE	FALSE	FALSE	10	0.236		0.7747	0.881	0.9594	0.8928	0.931	0.756	1.127	0.992	0.959	0.893	0.876	0.979	1.068	0.771	0.968	1.043	0.927	0.727	1.003	1.261	1.039	1.074	0.518	0.931	0.906	0.951	0.989	0.829	1.132	1.057
101224_at	D8Ertd107e	DNA segment, Chr 8, ERATO Doi 107, expressed	FALSE	FALSE	FALSE	0	FALSE	FALSE	0	FALSE	FALSE	FALSE	FALSE	10	0.716		1.1389	1.2949	1.1806	1.2933	1.075	1.301	1.3	1.37	1.181	1.293	1.278	1.426	1.209	1.224	1.32	1.264	1.075	1.285	1.341	1.317	1.405	1.214	0.266	1.249	1.301	1.29	1.253	1.184	1.329	1.309
101225_at	D5Ertd102e	DNA segment, Chr 5, ERATO Doi 102, expressed	FALSE	TRUE	FALSE	-0.104	FALSE	FALSE	0	FALSE	FALSE	FALSE	FALSE	30	0.384		2.1832	2.0777	2.2296	2.2385	2.209	2.341	1.623	2.599	2.23	2.238	2.089	2.226	2.316	2.328	2.357	2.219	2.216	2.23	2.295	2.638	2.229	2.803	0.431	2.224	2.2	2.26	2.321	2.22	2.467	2.516
101226_at	NA	NA	TRUE	TRUE	TRUE	-1.89	FALSE	TRUE	-0.305	FALSE	FALSE	FALSE	FALSE	10	0.151		6.0835	5.7221	7.2767	8.3083	5.424	5.497	6.536	4.994	7.277	8.308	7.274	7.457	7.987	7.631	7.307	7.413	6.035	7.352	7.843	8.834	7.812	8.268	0.581	7.748	7.55	7.54	7.502	6.68	8.34	8.04
101227_at	NA	NA	FALSE	FALSE	FALSE	0	FALSE	FALSE	0	FALSE	FALSE	FALSE	FALSE	30	0.638		2.3155	2.2681	2.2451	2.5226	1.793	2.157	2.504	2.414	2.245	2.523	2.367	2.58	2.636	2.287	2.337	3.163	2.115	2.486	2.339	2.937	2.848	2.638	0.305	2.401	2.403	2.564	2.696	2.305	2.638	2.743
101228_at	Bub3	budding uninhibited by benzimidazoles 3 homolog (S. cerevisiae)	FALSE	FALSE	FALSE	0	FALSE	FALSE	0	FALSE	FALSE	FALSE	FALSE	30	0.614		1.4687	1.5608	1.5835	1.4202	1.254	1.602	1.609	1.512	1.584	1.42	1.539	1.696	1.755	1.407	1.636	1.789	1.374	1.389	1.482	1.749	1.416	2.171	0.317	1.513	1.572	1.647	1.678	1.385	1.615	1.794
101229_at	C78228	expressed sequence C78228	FALSE	FALSE	FALSE	0	FALSE	FALSE	0	FALSE	FALSE	FALSE	FALSE	0	0.662		1.872	1.8446	2.0004	1.9022	1.496	1.676	1.657	1.968	2	1.902	1.81	1.849	1.654	1.571	2.239	1.676	1.623	1.772	1.798	1.736	1.771	1.79	0.293	1.977	1.725	1.765	1.877	1.705	1.766	1.78
101230_at	Eif4enif1	eukaryotic translation initiation factor 4E nuclear import factor 1	FALSE	FALSE	FALSE	0	FALSE	FALSE	0	FALSE	FALSE	FALSE	FALSE	10	0.074		1.253	1.1493	1.179	1.291	1.102	1.142	1.09	1.306	1.179	1.291	1.207	1.42	1.471	1.411	1.216	1.144	1.062	1.121	1.36	1.641	1.286	1.276	0.661	1.219	1.38	1.344	1.231	1.086	1.501	1.281
101231_at	C78334	expressed sequence C78334	TRUE	TRUE	FALSE	-0.195	FALSE	FALSE	0	FALSE	FALSE	FALSE	FALSE	30	0.379		1.464	1.5641	1.5786	1.8402	1.479	1.39	1.468	1.58	1.579	1.84	1.712	1.994	1.582	1.682	1.775	1.98	1.174	1.707	1.773	2.031	1.817	2.049	0.434	1.735	1.745	1.789	1.795	1.449	1.901	1.933
101232_at	C78532	expressed sequence C78532	FALSE	FALSE	FALSE	0	FALSE	FALSE	0	FALSE	FALSE	FALSE	FALSE	30	0.66		1.0793	1.0832	0.9042	1.194	1.04	1.238	0.79	1.043	0.904	1.194	1.026	1.216	0.997	0.999	1.042	1.054	0.921	0.916	1.051	0.992	1.171	0.993	0.294	1.059	1.08	1.058	1.017	0.921	1.021	1.082
101233_at	NA	NA	FALSE	FALSE	FALSE	0	FALSE	FALSE	0	FALSE	FALSE	FALSE	FALSE	6	0.853		1.2003	1.4025	1.2524	1.2952	1.355	1.326	1.327	1.469	1.252	1.295	1.232	1.362	1.246	1.263	1.351	1.068	1.285	1.322	1.307	1.221	1.303	1.284	0.19	1.274	1.297	1.254	1.21	1.303	1.264	1.293
101234_at	C78704	expressed sequence C78704	FALSE	TRUE	FALSE	-0.665	FALSE	FALSE	0	FALSE	FALSE	FALSE	FALSE	10	0.201		1.6776	1.8157	2.4806	2.3422	1.616	1.456	1.559	1.478	2.481	2.342	2.159	2.348	2.338	2.141	2.224	2.302	1.356	2.14	2.465	4.202	2.217	3.398	0.542	2.414	2.244	2.253	2.256	1.749	3.334	2.808
101235_f_at	AI450241	expressed sequence AI450241	FALSE	FALSE	FALSE	0	FALSE	FALSE	0	FALSE	FALSE	FALSE	FALSE	10	0.175		1.7681	1.7364	1.7547	1.7264	1.742	1.654	1.516	1.433	1.755	1.726	1.988	1.912	1.89	1.95	1.84	1.883	1.592	1.805	2.017	2.958	1.793	2.414	0.561	1.744	1.937	1.939	1.852	1.7	2.488	2.103
101254_at	Ran	RAN, member RAS oncogene family	TRUE	TRUE	TRUE	1.149	TRUE	FALSE	1.06	TRUE	FALSE	TRUE	FALSE	6	0.002		13.3494	13.1262	11.9105	12.2676	12.945	12.907	11.805	11.928	11.91	12.268	12.793	12.569	12.981	13.289	12.93	12.763	13.048	13.301	11.825	12.191	12.2	11.685	0.874	12.061	12.796	12.968	12.935	13.166	12.009	11.943
101255_at	Ubb	ubiquitin B	TRUE	TRUE	TRUE	-0.005	FALSE	FALSE	-0.061	FALSE	FALSE	FALSE	FALSE	6	0.117		13.8043	13.831	13.8443	13.8008	13.849	13.83	13.816	13.985	13.844	13.801	13.971	14.012	14.35	14.338	13.947	13.879	14.234	14.102	13.844	13.729	14.023	13.811	0.612	13.788	14.137	14.133	14.025	14.157	13.788	13.917
101276_at	Igh-6	immunoglobulin heavy chain 6 (heavy chain of IgM)	FALSE	FALSE	FALSE	0	FALSE	FALSE	0	FALSE	FALSE	FALSE	FALSE	1	0.348		1.1167	1.0134	0.9371	1.136	1.075	1.095	1.23	1.242	0.937	1.136	1.325	1.4	0.964	1.119	1.139	1.005	0.98	1.11	1.118	1.086	1.079	1.123	0.451	1.059	1.271	1.175	1.002	1.052	1.101	1.101
101277_at	Hspa1l	heat shock protein 1-like	FALSE	FALSE	FALSE	0	FALSE	FALSE	0	FALSE	FALSE	FALSE	FALSE	6	0.653		1.6072	1.671	1.5591	1.5643	1.961	1.969	2.051	2.355	1.559	1.564	1.548	1.763	1.606	1.635	1.672	1.551	1.669	1.666	1.545	1.635	1.572	1.622	0.298	1.564	1.645	1.635	1.604	1.668	1.59	1.597
101278_at	Artn	artemin	FALSE	FALSE	FALSE	0	FALSE	FALSE	0	FALSE	FALSE	FALSE	FALSE	10	0.327		1.525	1.5828	1.4932	1.5713	1.757	1.966	1.959	1.76	1.493	1.571	1.463	1.589	1.521	1.519	1.599	1.499	1.611	1.563	1.611	1.62	1.561	1.615	0.463	1.534	1.52	1.528	1.545	1.588	1.615	1.588
101279_f_at	Tcrb-V8.2	T-cell receptor beta, variable 8.2	FALSE	FALSE	FALSE	0	FALSE	FALSE	0	FALSE	FALSE	FALSE	FALSE	10	0.429		1.492	1.4591	1.4645	1.4419	1.454	1.622	1.609	1.806	1.465	1.442	1.399	1.454	1.376	1.412	1.426	1.533	1.319	1.485	1.543	1.491	1.446	1.454	0.408	1.459	1.405	1.427	1.462	1.404	1.517	1.45
101280_at	Olfr41	olfactory receptor 41	FALSE	FALSE	FALSE	0	FALSE	FALSE	0	FALSE	FALSE	FALSE	FALSE	3	0.331		1.551	1.4378	1.5167	1.5838	1.655	1.754	1.655	1.65	1.517	1.584	1.411	1.558	1.778	1.641	1.76	1.627	1.555	1.711	1.627	1.678	1.61	1.652	0.46	1.538	1.536	1.635	1.733	1.629	1.653	1.631
101281_at	Olfr49	olfactory receptor 49	FALSE	TRUE	FALSE	-0.083	FALSE	FALSE	0	FALSE	FALSE	FALSE	FALSE	30	0.591		1.7365	1.8276	1.9011	1.8291	1.773	1.931	1.589	2.171	1.901	1.829	1.869	1.909	2.045	1.918	2.165	1.904	1.853	2.05	2.01	1.928	1.898	2.181	0.328	1.864	1.895	1.973	2.039	1.951	1.969	2.04
101282_at	Gpr44	G protein-coupled receptor 44	FALSE	TRUE	TRUE	0.044	FALSE	FALSE	-0.344	FALSE	FALSE	FALSE	FALSE	6	0.125		1.909	2.0694	1.8975	1.9933	2.635	3.157	3.21	3.27	1.898	1.993	2.022	2.147	1.999	2.104	2.004	1.893	2.153	2.068	2.043	2.059	1.961	2.052	0.604	1.944	2.091	2.042	1.954	2.11	2.051	2.006
101286_at	Gja8	gap junction membrane channel protein alpha 8	FALSE	FALSE	FALSE	0	FALSE	FALSE	0	FALSE	FALSE	FALSE	FALSE	6	0.961		1.3879	1.3361	1.4465	1.4135	1.54	1.537	1.56	1.457	1.446	1.413	1.333	1.547	1.459	1.451	1.446	1.482	1.413	1.548	1.469	1.402	1.457	1.414	0.102	1.43	1.441	1.454	1.465	1.48	1.435	1.436
101287_s_at	Cyp2d11	cytochrome P450, family 2, subfamily d, polypeptide 11	FALSE	FALSE	FALSE	0	FALSE	FALSE	0	FALSE	FALSE	FALSE	FALSE	10	0.689		1.3222	1.4486	1.4098	1.4377	1.477	1.687	1.544	2.169	1.41	1.438	1.396	1.281	1.589	1.468	1.363	1.46	1.418	1.459	1.451	1.645	1.426	1.514	0.279	1.408	1.404	1.433	1.462	1.434	1.548	1.47
101288_at	Fv4	Friend virus susceptibility 4	FALSE	FALSE	FALSE	0	FALSE	FALSE	0	FALSE	FALSE	FALSE	FALSE	2	0.88		1.2834	1.262	1.248	1.3067	1.464	1.619	1.338	1.221	1.248	1.307	1.31	1.239	1.348	1.463	1.214	1.349	1.268	1.366	1.254	1.332	1.198	1.312	0.172	1.265	1.324	1.332	1.32	1.313	1.293	1.255
101289_f_at	Klk22	kallikrein 22	FALSE	FALSE	FALSE	0	FALSE	FALSE	0	FALSE	FALSE	FALSE	FALSE	30	0.723		1.8229	1.8439	1.8412	1.9974	1.497	1.799	1.936	1.985	1.841	1.997	1.898	1.986	1.839	1.804	1.993	1.804	1.899	1.88	1.839	1.98	1.939	2.06	0.262	1.929	1.902	1.88	1.868	1.893	1.909	2
101290_at	Gnrh	gonadotropin releasing hormone	TRUE	TRUE	TRUE	-0.137	FALSE	FALSE	-0.256	FALSE	FALSE	FALSE	FALSE	10	0.142		1.9697	2.1832	2.1898	2.2376	2.313	2.191	2.376	2.64	2.19	2.238	2.259	2.139	2.227	2.09	1.997	2.102	2.143	2.157	2.282	2.298	2.253	2.061	0.589	2.21	2.214	2.137	2.061	2.149	2.29	2.157
101291_at	Srm	spermidine synthase	TRUE	TRUE	TRUE	0.082	FALSE	FALSE	0.182	FALSE	FALSE	FALSE	FALSE	3	0.084		1.5946	1.0972	1.1867	1.3412	2.051	1.513	1.151	2.049	1.187	1.341	1.217	1.324	1.403	1.447	1.396	1.597	1.35	1.445	1.391	1.432	1.338	1.34	0.649	1.26	1.286	1.402	1.508	1.396	1.411	1.339
101292_f_at	Snrp1c-ps2	U1 small nuclear ribonucleoprotein 1C, pseudogene 2	FALSE	FALSE	FALSE	0	FALSE	FALSE	0	FALSE	FALSE	FALSE	FALSE	6	0.003		3.378	3.4133	3.387	3.3441	3.905	3.793	4.286	4.308	3.387	3.344	3.323	3.257	3.238	3.258	3.242	3.179	3.473	3.413	3.358	3.29	3.393	3.328	0.861	3.364	3.298	3.237	3.216	3.442	3.324	3.36
101293_at	G6pd2	glucose-6-phosphate dehydrogenase 2	FALSE	FALSE	FALSE	0	FALSE	FALSE	0	FALSE	FALSE	FALSE	FALSE	10	0.907		1.1838	1.2291	1.0764	1.0638	1.497	1.631	1.5	1.47	1.076	1.064	1.112	1.181	1.043	1.013	1.177	1.033	1.064	1.067	1.122	1.134	1.128	1.078	0.153	1.081	1.103	1.092	1.072	1.068	1.128	1.103
101294_g_at	G6pd2	glucose-6-phosphate dehydrogenase 2	FALSE	FALSE	TRUE	0	FALSE	FALSE	1.358	TRUE	FALSE	FALSE	FALSE	3	0.603		1.4539	1.1909	1.2452	1.2722	5.772	5.561	3.834	4.784	1.245	1.272	1.259	1.274	1.25	1.234	1.298	1.384	1.299	1.164	1.223	1.246	1.189	1.304	0.322	1.265	1.241	1.28	1.321	1.233	1.234	1.246
101295_s_at	NA	NA	TRUE	TRUE	TRUE	0.567	FALSE	FALSE	0.439	FALSE	FALSE	FALSE	FALSE	6	0.671		2.5681	1.8474	1.7134	1.5671	2.461	2.753	2.142	2.194	1.713	1.567	1.441	1.896	1.826	1.762	1.391	1.847	2.028	1.838	1.646	1.888	1.587	1.721	0.289	1.625	1.73	1.704	1.667	1.929	1.767	1.654
101296_at	Obp1b	odorant binding protein Ib	FALSE	FALSE	FALSE	0	FALSE	FALSE	0	FALSE	FALSE	FALSE	FALSE	30	0.345		0.93	0.9433	1.0088	1.0237	0.994	1.104	1.124	1.073	1.009	1.024	1.015	1.038	1.105	1.133	1.035	0.983	1.087	1.098	0.939	1.048	1.059	1.145	0.452	1.007	1.067	1.061	1.039	1.09	0.994	1.102
101297_at	Ptprc	protein tyrosine phosphatase, receptor type, C	FALSE	FALSE	FALSE	0	FALSE	FALSE	0	FALSE	FALSE	FALSE	FALSE	3	0.725		0.9599	0.8584	1.0141	0.8928	0.976	1.197	1.076	1.292	1.014	0.893	1.022	1.168	0.93	0.873	1.294	1.047	0.887	0.935	0.918	0.976	1.061	1.039	0.262	0.978	0.992	1.051	1.092	0.919	0.946	1.05
101298_g_at	Ptprc	protein tyrosine phosphatase, receptor type, C	FALSE	FALSE	TRUE	0	FALSE	FALSE	-1.092	FALSE	TRUE	FALSE	FALSE	10	0.083		1.2907	1.4312	1.5472	1.5398	4.958	4.574	6.166	5.55	1.547	1.54	1.403	1.344	1.408	1.393	1.405	1.59	1.392	1.522	1.551	1.54	1.476	1.536	0.65	1.544	1.371	1.404	1.496	1.457	1.546	1.506
101299_at	H2-M1	histocompatibility 2, M region locus 1	FALSE	FALSE	FALSE	0	FALSE	FALSE	0	FALSE	FALSE	FALSE	FALSE	30	0.471		0.9991	0.9974	0.9629	1.0107	1.333	1.488	1.411	1.828	0.963	1.011	1.007	0.978	1.067	1.065	0.965	1.037	1.003	1.092	1.029	1.094	1.067	1.06	0.387	0.98	1.02	1.026	1.022	1.046	1.062	1.064
101300_at	H2-M2	histocompatibility 2, M region locus 2	TRUE	TRUE	TRUE	-0.134	FALSE	FALSE	-0.251	FALSE	FALSE	FALSE	FALSE	3	0.252		3.4845	3.6246	3.6417	3.7361	3.778	3.677	4.048	3.91	3.642	3.736	3.536	3.749	3.967	3.746	3.93	3.97	3.289	3.82	3.745	4.12	3.807	3.898	0.508	3.684	3.663	3.826	3.966	3.553	3.933	3.852
101301_at	Umpk-ps	uridine monophosphate kinase, pseudogene	FALSE	FALSE	TRUE	0	FALSE	FALSE	-0.371	FALSE	FALSE	FALSE	FALSE	10	0.164		1.6505	1.6879	1.516	1.5127	3.12	2.562	3.849	2.575	1.516	1.513	1.49	1.416	1.482	1.528	1.518	1.53	1.453	1.531	1.579	1.572	1.441	1.537	0.57	1.512	1.463	1.49	1.532	1.491	1.576	1.489
101302_at	Kcnd1	potassium voltage-gated channel, Shal-related family, member 1	FALSE	FALSE	FALSE	0	FALSE	FALSE	0	FALSE	FALSE	FALSE	FALSE	10	0.56		1.243	1.4048	1.3006	1.3269	1.438	1.396	1.56	1.817	1.301	1.327	1.229	1.296	1.362	1.306	1.251	1.275	1.298	1.313	1.364	1.352	1.282	1.333	0.343	1.306	1.294	1.288	1.287	1.303	1.358	1.308
101303_at	Olfr15	olfactory receptor 15	FALSE	FALSE	FALSE	0	FALSE	FALSE	0	FALSE	FALSE	FALSE	FALSE	3	0.237		1.5792	1.5407	1.5022	1.6643	1.492	1.673	1.59	1.534	1.502	1.664	1.504	1.419	1.617	1.583	1.576	1.707	1.498	1.617	1.592	1.597	1.619	1.69	0.518	1.577	1.488	1.562	1.662	1.555	1.595	1.655
101305_at	Pou3f3	POU domain, class 3, transcription factor 3	FALSE	FALSE	FALSE	0	FALSE	FALSE	0	FALSE	FALSE	FALSE	FALSE	10	0.455		1.3929	1.422	1.3659	1.4086	1.427	1.401	1.637	1.734	1.366	1.409	1.418	1.313	1.35	1.364	1.39	1.4	1.423	1.399	1.451	1.391	1.392	1.386	0.394	1.389	1.358	1.367	1.389	1.411	1.421	1.389
101306_f_at	Saa-ps	serum amyloid A, pseudogene	FALSE	FALSE	FALSE	0	FALSE	FALSE	0	FALSE	FALSE	FALSE	FALSE	1	0.465		1.2281	1.2768	1.2961	1.4074	1.211	1.339	1.483	1.545	1.296	1.407	1.431	1.512	1.295	1.301	1.303	1.399	1.196	1.328	1.331	1.458	1.394	1.383	0.389	1.365	1.417	1.377	1.31	1.266	1.394	1.389
101307_at	Cyp4a12	cytochrome P450, family 4, subfamily a, polypeptide 12	FALSE	FALSE	FALSE	0	FALSE	FALSE	0	FALSE	FALSE	FALSE	FALSE	6	0.232		1.7653	1.8502	1.7125	1.7819	2.038	2.05	2.271	2.135	1.712	1.782	1.661	1.593	1.794	1.765	1.701	1.782	1.823	1.819	1.783	1.812	1.777	1.707	0.52	1.736	1.674	1.711	1.778	1.818	1.798	1.742
101308_at	Kcnb1	potassium voltage gated channel, Shab-related subfamily, member 1	FALSE	FALSE	FALSE	0	FALSE	FALSE	0	FALSE	FALSE	FALSE	FALSE	10	0.021		1.2506	1.2046	1.3721	1.3842	1.331	1.494	1.617	1.771	1.372	1.384	1.313	1.352	1.339	1.345	1.296	1.363	1.277	1.344	1.416	1.542	1.495	1.418	0.763	1.377	1.339	1.332	1.335	1.31	1.479	1.457
101309_at	Sstr3	somatostatin receptor 3	FALSE	FALSE	FALSE	0	FALSE	FALSE	0	FALSE	FALSE	FALSE	FALSE	10	0.596		1.2787	1.3161	1.3439	1.3254	1.514	1.47	1.45	1.549	1.344	1.325	1.278	1.397	1.382	1.36	1.41	1.316	1.323	1.388	1.394	1.434	1.344	1.384	0.325	1.333	1.345	1.359	1.369	1.355	1.414	1.364
101310_at	Tal2	T-cell acute lymphocytic leukemia 2	FALSE	FALSE	FALSE	0	FALSE	FALSE	0	FALSE	FALSE	FALSE	FALSE	6	0.352		1.1676	1.3433	1.3017	1.239	1.405	1.619	1.68	1.634	1.302	1.239	1.381	1.309	1.342	1.263	1.317	1.246	1.372	1.345	1.284	1.346	1.409	1.304	0.448	1.272	1.337	1.314	1.275	1.359	1.315	1.357
101311_at	Tcrb-V13	T-cell receptor beta, variable 13	FALSE	FALSE	FALSE	0	FALSE	FALSE	0	FALSE	FALSE	FALSE	FALSE	10	0.216		1.4827	1.4967	1.4813	1.5469	1.614	1.57	1.638	1.651	1.481	1.547	1.483	1.519	1.493	1.426	1.525	1.498	1.461	1.457	1.517	1.623	1.538	1.518	0.531	1.518	1.483	1.486	1.497	1.46	1.57	1.528
101312_at	Grin2b	glutamate receptor, ionotropic, NMDA2B (epsilon 2)	FALSE	FALSE	FALSE	0	FALSE	FALSE	0	FALSE	FALSE	FALSE	FALSE	10	0.952		1.4412	1.6127	1.4388	1.6111	1.359	1.533	1.505	1.587	1.439	1.611	1.45	1.555	1.602	1.487	1.545	1.504	1.517	1.499	1.545	1.58	1.508	1.576	0.113	1.522	1.516	1.525	1.535	1.507	1.563	1.542
101313_r_at	NA	NA	FALSE	TRUE	FALSE	-0.365	FALSE	FALSE	0	FALSE	FALSE	FALSE	FALSE	10	0.124		2.2771	1.7548	2.2833	2.4787	2.362	1.788	1.315	2.387	2.283	2.479	2.733	2.904	2.903	2.57	3.03	3.269	2.51	2.966	3.299	2.888	2.867	2.979	0.606	2.412	2.69	2.924	3.05	2.748	3.093	2.923
101314_at	H2-Pa	histocompatibility 2, P region alpha locus	FALSE	FALSE	FALSE	0	FALSE	FALSE	0	FALSE	FALSE	FALSE	FALSE	10	0.008		1.2898	1.3832	1.4619	1.5288	1.483	1.764	1.874	1.8	1.462	1.529	1.378	1.38	1.435	1.441	1.459	1.485	1.457	1.444	1.493	1.534	1.454	1.476	0.816	1.492	1.391	1.42	1.481	1.45	1.514	1.465
101315_at	Tuba-rs1	tubulin alpha, related sequence 1	FALSE	FALSE	FALSE	0	FALSE	FALSE	0	FALSE	FALSE	FALSE	FALSE	10	0.896		1.4998	1.4943	1.3578	1.4119	1.653	1.793	1.638	1.942	1.358	1.412	1.368	1.553	1.574	1.351	1.472	1.361	1.482	1.411	1.446	1.489	1.383	1.466	0.161	1.384	1.465	1.456	1.42	1.446	1.467	1.424
101316_at	Wnt7a	wingless-related MMTV integration site 7A	FALSE	FALSE	FALSE	0	FALSE	FALSE	0	FALSE	FALSE	FALSE	FALSE	30	0.089		1.3082	1.3181	1.2598	1.2956	1.379	1.389	1.255	1.267	1.26	1.296	1.291	1.233	1.331	1.253	1.321	1.346	1.333	1.337	1.306	1.315	1.322	1.352	0.643	1.278	1.261	1.293	1.333	1.335	1.31	1.337
101317_f_at	Ifnab	interferon alpha family, gene B	FALSE	FALSE	FALSE	0	FALSE	FALSE	0	FALSE	FALSE	FALSE	FALSE	10	0.816		1.4091	1.5056	1.3503	1.3973	1.465	1.691	1.734	1.893	1.35	1.397	1.314	1.396	1.326	1.431	1.329	1.457	1.389	1.412	1.455	1.401	1.428	1.349	0.212	1.373	1.358	1.374	1.396	1.4	1.428	1.388
101318_at	Sstr1	somatostatin receptor 1	FALSE	FALSE	FALSE	0	FALSE	FALSE	0	FALSE	FALSE	FALSE	FALSE	3	0.364		1.193	1.1339	1.1711	1.267	1.271	1.299	1.268	1.404	1.171	1.267	1.134	1.239	1.332	1.257	1.301	1.262	1.273	1.264	1.298	1.278	1.307	1.267	0.442	1.213	1.212	1.257	1.301	1.267	1.288	1.287
101319_f_at	Igk-V28	immunoglobulin kappa chain variable 28 (V28)	FALSE	FALSE	TRUE	0	FALSE	FALSE	0.172	FALSE	FALSE	FALSE	FALSE	3	0.441		1.3736	1.3578	1.285	1.4143	1.685	1.731	1.424	1.648	1.285	1.414	1.339	1.286	1.435	1.398	1.356	1.493	1.342	1.434	1.401	1.476	1.382	1.431	0.401	1.345	1.333	1.386	1.441	1.386	1.439	1.406
101320_f_at	AU044919	expressed sequence AU044919	FALSE	FALSE	FALSE	0	FALSE	FALSE	0	FALSE	FALSE	FALSE	FALSE	30	0.297		1.3497	1.1872	1.2327	1.2124	1.182	1.421	1.451	1.621	1.233	1.212	1.19	1.132	1.245	1.238	1.213	1.221	1.183	1.306	1.274	1.271	1.279	1.269	0.48	1.217	1.186	1.205	1.236	1.242	1.273	1.274
101321_r_at	AU044919	expressed sequence AU044919	FALSE	FALSE	FALSE	0	FALSE	FALSE	0	FALSE	FALSE	FALSE	FALSE	10	0.764		1.2221	1.3174	1.0182	1.2404	1.115	0.812	1.314	1.193	1.018	1.24	1.015	1.09	0.916	1.098	0.989	1.149	1	1.287	1.159	1.151	1.249	1.046	0.241	1.133	1.038	1.028	1.058	1.145	1.155	1.147
101324_r_at	Btps	BCRABL transformation potentiating sequence	FALSE	FALSE	FALSE	0	FALSE	FALSE	0	FALSE	FALSE	FALSE	FALSE	10	0.312		0.9584	1.0608	0.9843	1.0165	1.021	0.622	1.138	0.908	0.984	1.017	1.041	1.092	1.065	1.187	0.942	0.883	1.049	1.158	1.046	1.634	1.023	1.118	0.471	0.988	1.117	1.053	0.951	1.1	1.341	1.071
101325_r_at	Fbs1	fibrosin 1	FALSE	TRUE	FALSE	-0.167	FALSE	FALSE	0	FALSE	FALSE	FALSE	FALSE	30	0.324		1.5984	1.6819	1.777	1.8365	1.782	1.854	1.949	1.976	1.777	1.837	1.842	1.594	1.874	1.829	1.678	1.745	1.772	1.916	2.001	1.865	1.984	1.904	0.464	1.792	1.779	1.763	1.758	1.839	1.933	1.944
101326_at	NA	NA	FALSE	FALSE	FALSE	0	FALSE	FALSE	0	FALSE	FALSE	FALSE	FALSE	30	0.125		1.4084	1.2912	1.3838	1.4778	1.326	1.388	1.416	1.641	1.384	1.478	1.367	1.239	1.357	1.306	1.41	1.431	1.364	1.439	1.304	1.407	1.488	1.42	0.605	1.431	1.3	1.336	1.418	1.402	1.355	1.454
101327_at	Lcp1	lymphocyte cytosolic protein 1	FALSE	FALSE	FALSE	0	FALSE	FALSE	0	FALSE	FALSE	FALSE	FALSE	10	0.731		1.2629	1.332	1.2121	1.5212	1.696	1.951	1.853	2.157	1.212	1.521	1.208	1.376	1.416	1.379	1.305	1.391	1.343	1.44	1.459	1.486	1.288	1.378	0.258	1.358	1.328	1.345	1.375	1.389	1.472	1.333
101328_at	Pla2g5	phospholipase A2, group V	FALSE	FALSE	FALSE	0	FALSE	FALSE	0	FALSE	FALSE	FALSE	FALSE	30	0.342		1.208	1.1237	1.1789	1.2823	1.348	1.369	1.256	1.3	1.179	1.282	1.275	1.363	1.233	1.192	1.2	1.227	1.254	1.255	1.243	1.22	1.261	1.33	0.454	1.237	1.293	1.251	1.193	1.256	1.231	1.296
101329_f_at	Igk-V8	immunoglobulin kappa chain variable 8 (V8)	FALSE	FALSE	FALSE	0	FALSE	FALSE	0	FALSE	FALSE	FALSE	FALSE	10	0.225		1.0315	1.0556	1.0992	1.0722	1.184	1.255	1.462	1.69	1.099	1.072	0.971	1.068	1.11	1.093	1.072	1.068	1.135	1.11	1.207	1.14	1.178	1.062	0.525	1.079	1.047	1.062	1.091	1.12	1.174	1.12
101330_f_at	Igk-V28	immunoglobulin kappa chain variable 28 (V28)	FALSE	FALSE	FALSE	0	FALSE	FALSE	0	FALSE	FALSE	FALSE	FALSE	30	0.236		1.1056	1.0539	1.1139	1.0968	1.301	1.317	1.221	1.145	1.114	1.097	1.079	0.909	1.169	1.222	1.107	1.213	1.122	1.168	1.163	1.134	1.234	1.236	0.518	1.092	1.048	1.117	1.201	1.141	1.149	1.235
101331_f_at	Igk-V8	immunoglobulin kappa chain variable 8 (V8)	FALSE	FALSE	TRUE	0	FALSE	FALSE	0.543	FALSE	FALSE	FALSE	FALSE	10	0.107		1.2335	1.2072	1.4409	1.3461	2.171	1.767	1.228	1.623	1.441	1.346	1.193	1.086	1.216	1.188	1.282	1.218	1.123	1.25	1.251	1.54	1.252	1.387	0.623	1.389	1.158	1.175	1.264	1.185	1.395	1.319
101332_at	Igk-V38	immunoglobulin kappa chain variable 38(V38)	FALSE	TRUE	FALSE	0.017	FALSE	FALSE	0	FALSE	FALSE	FALSE	FALSE	3	0.852		1.1796	1.3022	1.1203	1.3275	1.327	1.296	1.247	1.259	1.12	1.328	1.304	1.516	1.287	1.278	1.275	1.645	1.356	1.275	1.3	1.352	1.315	1.486	0.19	1.242	1.337	1.389	1.404	1.321	1.325	1.401
101333_at	Galnt4	UDP-N-acetyl-alpha-D-galactosamine:polypeptide N-acetylgalactosaminyltransferase 4	FALSE	TRUE	TRUE	0.002	FALSE	FALSE	-0.259	FALSE	FALSE	FALSE	FALSE	30	0.918		1.3909	1.4165	1.4385	1.3648	1.526	1.606	1.479	2.17	1.438	1.365	1.387	1.405	1.528	1.541	1.488	1.393	1.504	1.414	1.348	1.633	1.382	1.618	0.144	1.39	1.442	1.468	1.476	1.456	1.491	1.5
101334_at	Nkx2-3	NK2 transcription factor related, locus 3 (Drosophila)	FALSE	FALSE	FALSE	0	FALSE	FALSE	0	FALSE	FALSE	FALSE	FALSE	30	0.139		1.2977	1.3702	1.3318	1.447	1.402	1.344	1.814	1.877	1.332	1.447	1.411	1.432	1.379	1.4	1.459	1.458	1.252	1.392	1.403	1.61	1.509	1.582	0.591	1.395	1.397	1.424	1.44	1.324	1.506	1.546
101335_at	Cdk5r2	cyclin-dependent kinase 5, regulatory subunit 2 (p39)	FALSE	FALSE	FALSE	0	FALSE	FALSE	0	FALSE	FALSE	FALSE	FALSE	10	0.08		1.4604	1.5718	1.4267	1.4654	1.593	1.74	1.825	1.653	1.427	1.465	1.376	1.3	1.381	1.491	1.398	1.538	1.476	1.46	1.552	1.541	1.508	1.465	0.654	1.441	1.358	1.406	1.484	1.466	1.546	1.487
101336_at	2210010C04Rik	RIKEN cDNA 2210010C04 gene	FALSE	FALSE	FALSE	0	FALSE	FALSE	0	FALSE	FALSE	FALSE	FALSE	10	0.73		1.3944	1.4245	1.4889	1.5862	1.358	1.403	1.333	1.43	1.489	1.586	1.665	1.56	1.672	1.549	1.574	1.604	1.481	1.626	1.567	1.745	1.471	1.643	0.259	1.538	1.611	1.613	1.587	1.554	1.656	1.557
101337_at	2210010C04Rik	RIKEN cDNA 2210010C04 gene	FALSE	FALSE	FALSE	0	FALSE	FALSE	0	FALSE	FALSE	FALSE	FALSE	2	0.29		1.0768	1.1745	1.1208	1.1556	1.122	1.182	1.409	1.343	1.121	1.156	1.146	1.209	1.289	1.288	1.141	1.198	1.195	1.167	1.225	1.217	1.17	1.141	0.484	1.128	1.22	1.228	1.202	1.178	1.221	1.155
101338_f_at	NA	NA	FALSE	FALSE	FALSE	0	FALSE	FALSE	0	FALSE	FALSE	FALSE	FALSE	10	0.505		1.7278	1.6435	1.7363	1.8128	2.249	2.019	2.247	1.799	1.736	1.813	1.777	1.88	1.867	1.894	1.866	1.675	1.757	1.881	1.92	1.925	1.792	2.026	0.37	1.768	1.857	1.84	1.792	1.817	1.923	1.909
101339_at	Trygn16	trypsinogen 16	FALSE	FALSE	FALSE	0	FALSE	FALSE	0	FALSE	FALSE	FALSE	FALSE	10	0.495		1.7737	1.8358	1.7389	1.8636	1.622	1.836	1.674	1.662	1.739	1.864	1.754	1.945	1.871	1.795	1.822	1.853	1.734	1.801	1.875	1.913	1.852	1.879	0.375	1.803	1.841	1.846	1.831	1.768	1.894	1.866
101340_at	Prss2	protease, serine, 2	FALSE	FALSE	FALSE	0	FALSE	FALSE	0	FALSE	FALSE	FALSE	FALSE	30	0.616		0.9917	1.0625	1.1385	1.0693	1.103	1.034	1.122	1.137	1.139	1.069	1.098	1.01	1.216	1.139	1.102	1.185	0.979	1.178	1.144	1.15	1.213	1.143	0.316	1.096	1.087	1.129	1.169	1.076	1.147	1.178
101341_at	H2-M9	histocompatibility 2, M region locus 9	FALSE	FALSE	TRUE	0	FALSE	FALSE	-0.312	FALSE	FALSE	FALSE	FALSE	3	0.409		3.2993	3.3214	3.349	3.3635	3.492	3.393	3.737	3.772	3.349	3.364	3.231	3.363	3.496	3.559	3.362	3.911	3.392	3.668	3.445	3.371	3.4	3.53	0.418	3.349	3.325	3.487	3.658	3.528	3.408	3.465
101342_at	Notch2	Notch gene homolog 2 (Drosophila)	FALSE	FALSE	FALSE	0	FALSE	FALSE	0	FALSE	FALSE	FALSE	FALSE	30	0.104		1.5122	1.6862	1.5217	1.5365	1.953	1.678	2.08	2.246	1.522	1.536	1.485	1.484	1.502	1.491	1.441	1.508	1.538	1.5	1.544	1.562	1.643	1.528	0.626	1.527	1.495	1.482	1.482	1.518	1.553	1.585
101343_at	Eat2	EWS/FLI1 activated transcript 2	TRUE	TRUE	TRUE	0.021	FALSE	FALSE	-0.414	FALSE	FALSE	FALSE	FALSE	1	0.855		1.3662	1.749	1.5339	1.5402	1.441	1.436	2.272	1.433	1.534	1.54	1.522	1.749	1.56	1.473	1.566	1.515	1.494	1.523	1.511	1.671	1.462	1.613	0.188	1.546	1.6	1.568	1.513	1.511	1.591	1.537
101344_at	Cckbr	cholecystokinin B receptor	TRUE	TRUE	TRUE	0.076	FALSE	FALSE	-0.644	FALSE	FALSE	FALSE	FALSE	6	0.701		2.6368	2.8117	2.5701	2.7254	3.368	3.535	3.454	4.738	2.57	2.725	2.732	3.112	2.663	2.521	2.777	2.637	2.89	2.767	2.723	2.727	2.636	2.705	0.273	2.673	2.819	2.742	2.629	2.837	2.725	2.671
101345_at	AA960287	expressed sequence AA960287	FALSE	FALSE	FALSE	0	FALSE	FALSE	0	FALSE	FALSE	FALSE	FALSE	10	0.183		1.2583	1.3076	1.3224	1.2984	1.397	1.66	1.549	1.454	1.322	1.298	1.211	1.223	1.327	1.322	1.255	1.334	1.328	1.326	1.34	1.419	1.287	1.329	0.556	1.302	1.25	1.275	1.32	1.324	1.38	1.308
101346_at	Igk-V8	immunoglobulin kappa chain variable 8 (V8)	FALSE	FALSE	TRUE	0	FALSE	FALSE	0.394	FALSE	FALSE	FALSE	FALSE	10	0.098		1.5339	1.6535	1.4393	1.5478	2.29	1.949	1.778	1.674	1.439	1.548	1.763	1.79	1.668	1.719	1.704	1.729	1.568	1.585	1.623	1.937	1.529	1.641	0.633	1.504	1.735	1.755	1.684	1.579	1.78	1.585
101347_at	Igk-V8	immunoglobulin kappa chain variable 8 (V8)	FALSE	TRUE	FALSE	-0.082	FALSE	FALSE	0	FALSE	FALSE	FALSE	FALSE	30	0.623		1.484	1.4498	1.5385	1.5588	1.396	1.243	1.17	1.233	1.538	1.559	1.736	1.613	1.622	1.716	1.635	1.568	1.464	1.631	1.718	1.949	1.427	2.449	0.312	1.548	1.676	1.666	1.603	1.547	1.834	1.938
101348_at	Igk-V8	immunoglobulin kappa chain variable 8 (V8)	FALSE	TRUE	FALSE	-0.255	FALSE	FALSE	0	FALSE	FALSE	FALSE	FALSE	3	0.125		2.3269	2.2146	2.5323	2.5191	2.088	2.148	2.455	2.494	2.532	2.519	2.301	2.285	2.624	2.492	2.541	2.632	2.548	2.588	2.503	2.682	2.514	2.668	0.605	2.511	2.356	2.467	2.635	2.564	2.593	2.591
101349_at	Plk-ps1	polo-like kinase, pseudogene 1	TRUE	FALSE	FALSE	0.278	FALSE	FALSE	0	FALSE	FALSE	FALSE	FALSE	6	0.076		1.3792	1.2531	1.007	1.0688	1.572	1.527	1.418	1.292	1.007	1.069	1.02	0.963	1	1.066	1.046	1.083	1.212	1.105	1.048	1.006	0.982	1.071	0.659	1.036	0.999	1.022	1.07	1.158	1.027	1.026
101350_g_at	Plk	polo-like kinase (Drosophila)	TRUE	TRUE	TRUE	3.496	TRUE	FALSE	2.668	TRUE	FALSE	FALSE	FALSE	6	0.223		5.1078	6.8813	2.4832	2.5148	5.173	6.021	2.863	2.995	2.483	2.515	2.481	2.642	2.511	2.699	2.59	2.252	4.063	2.646	2.567	2.462	2.537	2.237	0.527	2.485	2.619	2.522	2.465	3.35	2.515	2.387
101351_at	Gprc2a-rs2	G protein-coupled receptor, family C, group 2, member A, related sequence 2	FALSE	FALSE	FALSE	0	FALSE	FALSE	0	FALSE	FALSE	FALSE	FALSE	2	0.487		1.1543	1.063	0.9605	1.1349	1.01	1.192	1.088	1.121	0.96	1.135	1.114	1.283	1.157	1.074	1.168	1.156	0.954	1.029	1.025	1.316	1.036	1.108	0.379	1.057	1.16	1.171	1.133	0.995	1.17	1.072
101352_g_at	Gprc2a-rs2	G protein-coupled receptor, family C, group 2, member A, related sequence 2	TRUE	TRUE	FALSE	0.015	FALSE	FALSE	0	FALSE	FALSE	FALSE	TRUE	30	0.005		1.9214	1.8503	1.8604	1.8816	2.27	1.996	2.019	2.507	1.86	1.882	1.794	1.751	1.858	1.894	1.997	2.156	1.798	1.884	1.824	1.983	2.093	2.088	0.841	1.874	1.758	1.897	2.065	1.842	1.904	2.091
101353_at	Gprc2a-rs3	G protein-coupled receptor, family C, group 2, member A, related sequence 3	FALSE	FALSE	FALSE	0	FALSE	FALSE	0	FALSE	FALSE	FALSE	FALSE	3	0.57		0.8729	0.9469	0.8921	0.9756	0.874	0.929	0.837	1.139	0.892	0.976	0.951	0.998	0.914	0.936	1.217	0.912	0.858	0.958	0.946	0.917	0.782	0.914	0.338	0.944	0.933	0.985	1.033	0.911	0.931	0.848
101354_at	Slc18a3	solute carrier family 18 (vesicular monoamine), member 3	FALSE	FALSE	FALSE	0	FALSE	FALSE	0	FALSE	FALSE	FALSE	FALSE	10	0.107		1.2942	1.2578	1.3102	1.3376	1.378	1.516	1.58	1.464	1.31	1.338	1.342	1.321	1.433	1.358	1.337	1.35	1.315	1.342	1.399	1.488	1.364	1.419	0.623	1.319	1.353	1.364	1.36	1.327	1.443	1.392
101355_at	Ascl2	achaete-scute complex homolog-like 2 (Drosophila)	FALSE	FALSE	FALSE	0	FALSE	FALSE	0	FALSE	FALSE	FALSE	FALSE	10	0.805		1.4797	1.5548	1.4679	1.4765	1.927	2.123	1.73	2.026	1.468	1.477	1.469	1.52	1.405	1.472	1.472	1.437	1.566	1.436	1.455	1.552	1.435	1.494	0.218	1.476	1.48	1.46	1.444	1.502	1.503	1.464
101356_at	Tk2	thymidine kinase 2, mitochondrial	TRUE	TRUE	TRUE	0.036	FALSE	FALSE	-1.025	FALSE	TRUE	FALSE	FALSE	0	0.067		1.8466	1.7365	1.8936	1.6166	2.133	2.173	3.195	3.16	1.894	1.617	1.56	1.748	1.38	1.555	1.541	1.29	1.458	1.515	1.753	1.737	1.593	1.62	0.671	1.76	1.634	1.497	1.399	1.488	1.745	1.607
101357_at	Ap2a1	adaptor protein complex AP-2, alpha 1 subunit	FALSE	TRUE	TRUE	-0.138	FALSE	FALSE	-0.002	FALSE	FALSE	FALSE	FALSE	3	0.343		1.6855	1.5423	1.7301	1.7745	1.965	2.08	2.04	2.008	1.73	1.774	1.706	1.674	1.824	1.721	1.793	1.931	1.686	1.774	1.728	1.784	1.709	1.937	0.453	1.752	1.691	1.77	1.863	1.73	1.756	1.823
101358_at	Plcb3	phospholipase C, beta 3	FALSE	FALSE	FALSE	0	FALSE	FALSE	0	FALSE	FALSE	FALSE	FALSE	30	0.263		1.3984	1.3385	1.4952	1.5589	1.672	1.556	1.787	1.449	1.495	1.559	1.497	1.423	1.511	1.505	1.469	1.521	1.42	1.508	1.508	1.534	1.524	1.64	0.5	1.523	1.476	1.485	1.507	1.463	1.521	1.582
101359_at	Lamb2	laminin, beta 2	FALSE	TRUE	FALSE	-0.661	FALSE	FALSE	0	FALSE	FALSE	FALSE	FALSE	10	0.358		1.4646	1.7159	2.4658	2.0362	1.655	1.737	2.072	1.921	2.466	2.036	2.031	2.153	2.076	2.569	2.074	1.912	1.784	1.825	2.57	2.212	2.026	2.562	0.445	2.224	2.205	2.158	2.08	1.796	2.392	2.294
101362_at	Mapk9	mitogen activated protein kinase 9	FALSE	TRUE	TRUE	0.172	FALSE	FALSE	0.376	FALSE	FALSE	FALSE	FALSE	30	0.667		2.2879	2.4899	2.1735	2.2594	4.144	2.485	3.026	2.85	2.173	2.259	2.403	2.513	2.285	2.218	2.432	2.73	2.374	2.272	2.577	2.306	2.357	2.63	0.29	2.246	2.335	2.43	2.487	2.332	2.441	2.494
101363_at	Adora2a	adenosine A2a receptor	TRUE	TRUE	TRUE	0.034	FALSE	FALSE	-1.317	FALSE	TRUE	FALSE	FALSE	1	0.347		2.8212	3.1626	2.8474	3.0688	3.14	3.303	4.821	4.256	2.847	3.069	3.227	3.396	2.946	2.978	3.151	2.89	3.096	2.845	3.163	3.198	3.146	3.249	0.451	2.983	3.207	3.115	2.94	2.978	3.18	3.197
101364_at	Adora2a	adenosine A2a receptor	FALSE	FALSE	FALSE	0	FALSE	FALSE	0	FALSE	FALSE	FALSE	FALSE	10	0.539		1.4952	1.411	1.5207	1.5282	1.533	1.67	1.809	1.7	1.521	1.528	1.623	1.512	1.551	1.544	1.531	1.548	1.541	1.547	1.581	1.575	1.55	1.555	0.353	1.526	1.562	1.555	1.536	1.544	1.578	1.552
101366_f_at	1200009I24Rik	RIKEN cDNA 1200009I24 gene	TRUE	TRUE	TRUE	0.275	FALSE	FALSE	-0.37	FALSE	FALSE	FALSE	FALSE	10	0.406		3.1319	3.2201	2.8729	2.9283	2.901	2.773	3.192	3.221	2.873	2.928	2.736	2.876	2.716	2.932	2.918	2.918	2.803	2.838	2.852	3.067	2.972	2.889	0.42	2.903	2.796	2.838	2.911	2.821	2.959	2.93
101367_at	Dctn1	dynactin 1	FALSE	FALSE	TRUE	0	FALSE	FALSE	-0.602	FALSE	FALSE	FALSE	FALSE	10	0.048		1.6215	1.6643	1.5827	1.5981	3.826	3.351	3.818	4.564	1.583	1.598	1.673	1.643	1.559	1.642	1.64	1.536	1.553	1.474	1.714	1.675	1.651	1.6	0.701	1.594	1.643	1.623	1.576	1.515	1.694	1.626
101368_at	Pem	placentae and embryos oncofetal gene	FALSE	FALSE	FALSE	0	FALSE	FALSE	0	FALSE	FALSE	FALSE	FALSE	3	0.582		1.4839	1.6939	1.3985	1.5291	1.604	1.527	1.564	1.354	1.398	1.529	1.43	1.461	1.548	1.492	1.538	1.55	1.432	1.566	1.504	1.591	1.41	1.557	0.332	1.461	1.456	1.504	1.552	1.498	1.548	1.484
101369_at	D17Ertd197e	DNA segment, Chr 17, ERATO Doi 197, expressed	FALSE	FALSE	FALSE	0	FALSE	FALSE	0	FALSE	FALSE	FALSE	FALSE	6	0.423		2.1024	2.6605	1.8668	2.0568	2.887	2.362	3.363	3.007	1.867	2.057	2.003	2.113	2.038	2.162	2.04	1.99	2.127	2.073	1.992	2.036	2.03	2.051	0.411	1.957	2.078	2.071	2.03	2.098	2.014	2.041
101370_at	Kpna1	karyopherin (importin) alpha 1	TRUE	TRUE	TRUE	-0.609	FALSE	FALSE	0.152	FALSE	FALSE	FALSE	FALSE	0	0.81		3.8585	3.8132	4.7146	4.1742	3.971	3.99	3.914	3.743	4.715	4.174	4.081	4.16	4.45	4.235	4.174	3.942	4.231	4.027	4.082	4.405	4.116	4.429	0.215	4.416	4.24	4.169	4.149	4.12	4.244	4.272
101371_at	Cpsf4	cleavage and polyadenylation specific factor 4	TRUE	TRUE	FALSE	0.314	FALSE	FALSE	0	FALSE	FALSE	FALSE	FALSE	3	0.97		2.8773	2.355	2.3684	2.2353	3.102	3.643	2.827	3.187	2.368	2.235	2.246	2.262	2.263	2.629	2.323	2.313	2.412	2.183	2.322	2.192	2.133	2.436	0.091	2.286	2.319	2.351	2.368	2.293	2.257	2.284
101372_at	Trip13	thyroid hormone receptor interactor 13	TRUE	TRUE	TRUE	1.578	TRUE	FALSE	0.784	FALSE	FALSE	TRUE	FALSE	3	0.014		3.1802	3.034	1.6002	1.4585	2.526	2.612	1.837	1.734	1.6	1.458	1.458	1.473	2.057	1.965	2.001	1.861	2.074	1.957	1.36	1.562	1.608	1.558	0.788	1.498	1.597	1.82	2.031	2.006	1.462	1.583
101374_at	Krtap6-1	keratin associated protein 6-1	FALSE	FALSE	FALSE	0	FALSE	FALSE	0	FALSE	FALSE	FALSE	FALSE	3	0.875		1.4057	1.5375	1.4647	1.7185	1.138	1.323	1.057	1.372	1.465	1.719	1.535	1.777	1.786	1.64	1.577	1.872	1.534	1.875	1.589	1.774	1.487	1.656	0.175	1.59	1.661	1.706	1.728	1.704	1.682	1.572
101375_at	Krtap6-1	keratin associated protein 6-1	FALSE	FALSE	FALSE	0	FALSE	FALSE	0	FALSE	FALSE	FALSE	FALSE	3	0.147		1.2329	1.3649	1.3807	1.4845	1.38	1.277	1.139	1.218	1.381	1.485	1.251	1.213	1.458	1.346	1.411	1.417	1.351	1.385	1.401	1.489	1.431	1.364	0.584	1.422	1.276	1.338	1.448	1.365	1.446	1.398
101376_at	Krtap6-1	keratin associated protein 6-1	TRUE	TRUE	TRUE	0.071	FALSE	FALSE	0.254	FALSE	FALSE	FALSE	FALSE	10	0.523		2.6407	2.666	2.5386	2.6271	2.714	3.163	2.806	2.564	2.539	2.627	2.756	2.833	2.637	2.722	2.695	2.939	2.812	2.67	2.719	2.936	2.76	2.563	0.361	2.598	2.731	2.772	2.768	2.746	2.827	2.662
101377_at	Mcpr	meiotic check point regulator	TRUE	TRUE	FALSE	0.183	FALSE	FALSE	0	FALSE	FALSE	FALSE	FALSE	10	0.413		1.9869	2.4046	2.0712	1.9536	1.716	1.887	1.827	1.716	2.071	1.954	1.959	2.004	2.153	2.058	1.942	1.845	1.964	1.989	1.965	2.278	1.576	1.989	0.416	1.996	2.049	2.008	1.945	1.971	2.122	1.783
101380_at	Nudt14	nudix (nucleoside diphosphate linked moiety X)-type motif 14	FALSE	TRUE	FALSE	0.228	FALSE	FALSE	0	FALSE	FALSE	TRUE	FALSE	6	0.033		1.8204	2.075	1.5958	1.8432	2.502	2.38	2.574	2.318	1.596	1.843	1.869	1.837	2.102	1.999	1.828	1.81	2.143	2.267	1.988	1.972	1.922	1.971	0.731	1.7	1.934	1.932	1.881	2.199	1.98	1.947
101381_at	Rab5ep-pending	rabaptin 5	FALSE	TRUE	TRUE	0.087	FALSE	FALSE	0.129	FALSE	FALSE	FALSE	FALSE	10	0.148		1.6801	1.7455	1.5881	1.664	2.076	1.991	1.938	1.872	1.588	1.664	1.705	1.485	1.509	1.846	1.542	1.653	1.549	1.682	1.784	2.227	1.812	1.888	0.584	1.618	1.629	1.63	1.623	1.613	2.006	1.85
101382_at	Pbx2	pre B-cell leukemia transcription factor 2	TRUE	TRUE	FALSE	1.365	TRUE	FALSE	0	FALSE	FALSE	FALSE	FALSE	10	0.142		4.7835	4.1624	3.1395	3.0765	2.422	2.095	2.588	2.419	3.14	3.077	2.948	3.015	3.401	2.982	2.89	2.617	3.185	2.458	3.349	4.084	3.224	3.538	0.59	3.076	3.113	3.001	2.854	2.812	3.717	3.381
101383_at	Tnnt1	troponin T1, skeletal, slow	TRUE	TRUE	FALSE	0.273	FALSE	FALSE	0	FALSE	FALSE	FALSE	FALSE	10	0.658		1.7944	1.7015	1.3521	1.5984	1.613	1.533	1.51	2.076	1.352	1.598	1.414	1.723	1.469	1.461	1.633	1.666	1.695	1.498	1.868	1.565	1.533	1.512	0.295	1.49	1.506	1.555	1.602	1.601	1.716	1.522
101384_at	2210008A03Rik	RIKEN cDNA 2210008A03 gene	FALSE	FALSE	FALSE	0	FALSE	FALSE	0	FALSE	FALSE	FALSE	FALSE	10	0.912		1.2406	1.3466	1.2239	1.2821	1.412	1.494	1.263	1.327	1.224	1.282	1.16	1.309	1.215	1.27	1.255	1.226	1.238	1.287	1.254	1.291	1.191	1.256	0.148	1.252	1.238	1.237	1.244	1.262	1.273	1.224
101385_at	Mbd3	methyl-CpG binding domain protein 3	TRUE	TRUE	TRUE	0.846	FALSE	FALSE	-0.489	FALSE	FALSE	FALSE	FALSE	6	0.078		3.471	2.5403	2.2076	2.1123	4.086	4.837	5.204	4.697	2.208	2.112	2.158	2.02	2.012	2.04	2.166	2.173	2.289	2.276	2.14	1.924	2.129	2.099	0.656	2.168	2.057	2.073	2.145	2.285	2.032	2.114
101386_at	1810030J14Rik	RIKEN cDNA 1810030J14 gene	FALSE	FALSE	FALSE	0	FALSE	FALSE	0	FALSE	FALSE	FALSE	FALSE	30	0.398		1.6346	1.5773	1.8146	1.9979	1.779	1.889	1.836	1.897	1.815	1.998	1.963	1.893	2.316	1.892	1.967	1.991	1.685	1.904	1.966	2.18	2.061	2.099	0.424	1.893	1.981	2.026	2.019	1.79	2.073	2.08
101387_at	Acy1	aminoacylase 1	TRUE	TRUE	FALSE	0.086	FALSE	FALSE	0	FALSE	FALSE	FALSE	FALSE	1	0.335		1.8628	1.7714	1.7561	1.7056	2.191	2.08	3.308	3.501	1.756	1.706	1.883	1.947	1.783	1.866	1.895	1.624	1.677	1.849	1.742	1.674	1.731	1.801	0.458	1.735	1.897	1.85	1.746	1.764	1.708	1.766
101388_at	Pgk2	phosphoglycerate kinase 2	FALSE	FALSE	FALSE	0	FALSE	FALSE	0	FALSE	FALSE	FALSE	FALSE	3	0.655		1.3694	1.4501	1.2122	1.1571	1.235	1.309	1.217	1.433	1.212	1.157	1.245	1.418	1.253	1.259	1.252	1.475	1.289	1.231	1.143	1.223	1.399	1.154	0.296	1.196	1.285	1.323	1.328	1.264	1.182	1.276
101389_at	Scarb2	scavenger receptor class B, member 2	TRUE	TRUE	TRUE	-0.911	FALSE	FALSE	-0.082	FALSE	FALSE	FALSE	FALSE	10	0.161		4.8221	4.2297	5.6478	5.2252	5.355	3.888	4.63	4.777	5.648	5.225	5.936	5.682	5.232	5.537	5.338	4.908	5.162	5.285	5.823	5.936	5.301	6.332	0.573	5.451	5.749	5.472	5.077	5.228	5.879	5.817
101390_at	Muc3	mucin 3, intestinal	FALSE	FALSE	FALSE	0	FALSE	FALSE	0	FALSE	FALSE	FALSE	FALSE	30	0.135		1.168	1.1894	1.147	1.1823	1.263	1.275	1.407	1.225	1.147	1.182	1.192	1.254	1.195	1.187	1.137	1.172	1.185	1.174	1.246	1.177	1.206	1.237	0.595	1.165	1.22	1.195	1.152	1.179	1.211	1.222
101392_at	6330407G04Rik	RIKEN cDNA 6330407G04 gene	TRUE	TRUE	TRUE	-1.128	FALSE	TRUE	-0.031	FALSE	FALSE	FALSE	FALSE	30	0.107		3.306	3.5525	4.3184	4.7966	3.961	3.736	3.873	3.885	4.318	4.797	4.178	4.439	4.022	4.99	3.882	3.838	3.601	3.736	4.333	4.599	4.958	4.512	0.623	4.516	4.479	4.258	3.991	3.656	4.467	4.735
101393_at	Anxa3	annexin A3	TRUE	TRUE	TRUE	2.467	TRUE	FALSE	3.011	TRUE	FALSE	FALSE	FALSE	1	0.136		6.9148	3.9585	3.1228	2.8172	5.878	5.321	2.842	2.335	3.123	2.817	3.446	3.496	3.732	2.875	2.868	2.675	1.999	2.873	2.99	3.554	3.078	2.731	0.595	2.964	3.496	3.267	2.791	2.434	3.272	2.905
101394_at	Sgcg	sarcoglycan, gamma (dystrophin-associated glycoprotein)	FALSE	TRUE	FALSE	-0.025	FALSE	FALSE	0	FALSE	FALSE	FALSE	FALSE	1	0.591		1.259	1.0531	1.1551	1.2068	1.413	1.217	1.368	1.279	1.155	1.207	1.379	1.316	1.169	1.194	1.154	1.18	1.206	1.216	1.323	1.063	1.325	1.134	0.328	1.191	1.307	1.241	1.136	1.214	1.192	1.23
101395_at	Purb	purine rich element binding protein B	TRUE	TRUE	FALSE	0.014	FALSE	FALSE	0	FALSE	FALSE	FALSE	FALSE	10	0.11		1.8223	1.912	1.8658	1.8398	2.239	2.247	3.015	3.222	1.866	1.84	1.848	1.868	1.779	1.806	1.884	1.756	1.868	1.813	1.91	2.06	1.886	1.836	0.62	1.857	1.84	1.82	1.806	1.842	1.985	1.861
101396_at	Tcf2	transcription factor 2	FALSE	FALSE	FALSE	0	FALSE	FALSE	0	FALSE	FALSE	FALSE	FALSE	6	0.221		0.9384	0.993	0.893	0.9828	0.943	0.969	1.15	1.115	0.893	0.983	0.956	1.028	1.024	1.07	0.987	1.019	1.074	1.001	0.928	0.901	0.927	1.069	0.528	0.934	1.008	1.023	1.016	1.036	0.914	0.998
101397_at	Slc2a8	solute carrier family 2, (facilitated glucose transporter), member 8	TRUE	TRUE	TRUE	0.106	FALSE	FALSE	0.013	FALSE	FALSE	FALSE	FALSE	30	0.38		2.2157	2.1923	2.0578	2.1377	2.587	2.779	2.058	3.281	2.058	2.138	2.069	2.09	2.083	2.145	2.215	2.067	2.084	2.121	2.062	2.116	2.412	2.114	0.433	2.097	2.082	2.11	2.143	2.103	2.089	2.263
101398_at	Stxbp2	syntaxin binding protein 2	TRUE	TRUE	TRUE	0.366	FALSE	FALSE	-0.778	FALSE	FALSE	FALSE	TRUE	1	0.005		4.7477	4.1375	4.0332	4.1199	6.317	5.873	7.099	6.648	4.033	4.12	4.208	4.209	3.897	4.253	3.164	3.233	4.15	4.095	4.28	4.011	4.229	4.126	0.837	4.042	4.352	3.865	3.309	4.112	4.146	4.177
101399_at	Hspg2	perlecan (heparan sulfate proteoglycan 2)	FALSE	FALSE	FALSE	0	FALSE	FALSE	0	FALSE	FALSE	FALSE	FALSE	30	0.075		1.516	1.5875	1.6046	1.5562	1.684	1.574	1.644	1.895	1.605	1.556	1.542	1.52	1.527	1.613	1.599	1.586	1.479	1.564	1.607	1.612	1.71	1.612	0.66	1.579	1.536	1.562	1.597	1.521	1.609	1.661
101401_at	Bet1	blocked early in transport 1 homolog (S. cerevisiae)	FALSE	FALSE	FALSE	0	FALSE	FALSE	0	FALSE	FALSE	FALSE	FALSE	6	0.005		1.599	1.5182	1.3264	1.2058	1.731	1.664	1.61	1.451	1.326	1.206	1.355	1.396	1.555	1.502	1.542	1.488	1.622	1.551	1.435	1.52	1.408	1.489	0.835	1.259	1.403	1.488	1.536	1.584	1.478	1.449
101402_at	Trap100-pending	thyroid hormone receptor-associated protein	TRUE	TRUE	TRUE	0.534	FALSE	FALSE	0.016	FALSE	FALSE	FALSE	FALSE	30	0.749		4.2031	4.7649	3.9404	3.9601	5.363	5.475	5.112	5.694	3.94	3.96	4.083	3.806	4.084	4.35	4.009	4.02	4.027	4.006	4.102	4.008	4.099	4.142	0.249	3.928	4.037	4.082	4.085	4.009	4.056	4.12
101403_at	Ccl25	chemokine (C-C motif) ligand 25	FALSE	FALSE	FALSE	0	FALSE	FALSE	0	FALSE	FALSE	FALSE	FALSE	0	0.964		1.2709	1.4644	1.2594	1.3685	1.426	1.483	1.556	1.823	1.259	1.368	1.227	1.372	1.229	1.26	1.227	1.344	1.239	1.335	1.314	1.287	1.303	1.252	0.099	1.318	1.282	1.27	1.272	1.288	1.301	1.278
101404_at	2310061I09Rik	RIKEN cDNA 2310061I09 gene	TRUE	TRUE	TRUE	-0.072	FALSE	FALSE	1.101	TRUE	FALSE	FALSE	FALSE	1	0.095		4.9446	3.7882	4.4031	4.473	4.11	4.481	3.211	3.178	4.403	4.473	4.707	6.112	6.236	5.916	4.429	5.487	4.709	5.369	4.353	5.609	3.8	3.788	0.636	4.37	5.69	5.668	5.173	5.018	4.983	3.794
101405_at	Smarcd1	SWI/SNF related, matrix associated, actin dependent regulator of chromatin, subfamily d, member 1	FALSE	FALSE	FALSE	0	FALSE	FALSE	0	FALSE	FALSE	FALSE	FALSE	30	0.209		1.5821	1.6332	1.5717	1.6039	1.888	2.092	1.996	2.021	1.572	1.604	1.532	1.525	1.51	1.418	1.587	1.449	1.651	1.545	1.581	1.506	1.608	1.603	0.536	1.592	1.511	1.489	1.504	1.599	1.543	1.605
101406_at	Sult2b1	sulfotransferase family, cytosolic, 2B, member 1	FALSE	TRUE	FALSE	-0.109	FALSE	FALSE	0	FALSE	FALSE	FALSE	FALSE	1	0.623		1.7312	1.6426	1.666	1.9254	1.932	1.786	2.247	1.982	1.666	1.925	1.891	2.031	1.982	1.753	1.763	1.83	1.826	1.921	1.829	1.865	1.875	1.842	0.312	1.799	1.946	1.889	1.785	1.875	1.847	1.858
101407_at	Frda	Friedreich ataxia	TRUE	TRUE	TRUE	1.288	TRUE	FALSE	0.475	FALSE	FALSE	TRUE	FALSE	6	0.027		3.209	4.0128	2.2534	2.3929	3.085	3.429	2.515	3.048	2.253	2.393	2.643	2.021	2.668	3.175	2.773	3.403	3.718	3.186	2.425	1.782	2.548	2.428	0.746	2.3	2.428	2.782	3.162	3.444	2.104	2.488
101408_at	Gamt	guanidinoacetate methyltransferase	FALSE	FALSE	FALSE	0	FALSE	FALSE	0	FALSE	FALSE	FALSE	FALSE	10	0.035		1.644	1.5155	1.4905	1.5669	1.955	1.969	1.616	1.968	1.49	1.567	1.725	1.687	1.606	1.573	1.611	1.509	1.628	1.615	1.687	1.734	1.679	1.604	0.725	1.536	1.678	1.631	1.538	1.623	1.71	1.641
101409_at	Lgtn	ligatin	TRUE	TRUE	TRUE	0.034	FALSE	FALSE	-0.681	FALSE	FALSE	FALSE	FALSE	30	0.897		3.3363	3.2198	3.4374	3.0511	4.049	3.784	4.731	4.465	3.437	3.051	3.446	2.955	3.439	3.567	3.096	3.154	3.309	3.271	3.426	3.181	3.436	3.454	0.16	3.211	3.337	3.304	3.23	3.28	3.304	3.445
101410_at	Cldn4	claudin 4	FALSE	FALSE	FALSE	0	FALSE	FALSE	0	FALSE	FALSE	FALSE	FALSE	2	0.514		1.3759	1.4163	1.3513	1.5264	1.45	1.355	1.446	1.371	1.351	1.526	1.442	1.66	1.571	1.531	1.558	1.583	1.496	1.48	1.529	1.476	1.596	1.519	0.365	1.442	1.538	1.569	1.561	1.489	1.502	1.558
101412_at	Sh3gl3	SH3-domain GRB2-like 3	FALSE	FALSE	FALSE	0	FALSE	FALSE	0	FALSE	FALSE	FALSE	FALSE	1	0.222		1.3519	1.5112	1.2166	1.2707	1.187	1.116	1.256	1.149	1.217	1.271	1.322	1.558	1.645	1.335	1.246	1.228	1.213	1.261	1.323	1.325	1.227	1.353	0.527	1.233	1.484	1.426	1.271	1.233	1.324	1.29
101413_at	4432411E13Rik	RIKEN cDNA 4432411E13 gene	FALSE	FALSE	FALSE	0	FALSE	FALSE	0	FALSE	FALSE	FALSE	FALSE	30	0.24		1.2903	1.4681	1.3069	1.4993	1.299	1.575	1.814	1.854	1.307	1.499	1.42	1.497	1.392	1.38	1.36	1.465	1.248	1.417	1.513	1.51	1.482	1.565	0.515	1.409	1.434	1.422	1.394	1.334	1.511	1.524
101414_at	Lmnb2	lamin B2	TRUE	FALSE	TRUE	0.709	FALSE	FALSE	0.765	FALSE	FALSE	FALSE	FALSE	0	0		2.687	2.9037	2.0484	2.1236	2.753	2.808	2.066	1.965	2.048	2.124	2.072	2.065	1.913	1.972	1.948	1.911	1.986	1.917	1.59	1.676	2.014	1.9	0.925	2.091	2.048	1.973	1.913	1.953	1.633	1.957
101415_i_at	Bat4	HLA-B associated transcript 4	FALSE	FALSE	FALSE	0	FALSE	FALSE	0	FALSE	FALSE	FALSE	FALSE	1	0.492		1.3012	1.3073	1.3749	1.3038	1.56	1.633	1.614	1.488	1.375	1.304	1.339	1.431	1.302	1.283	1.27	1.356	1.217	1.318	1.373	1.336	1.329	1.288	0.376	1.346	1.358	1.331	1.293	1.269	1.354	1.309
101416_f_at	Bat4	HLA-B associated transcript 4	TRUE	TRUE	TRUE	0.307	FALSE	FALSE	-0.667	FALSE	FALSE	FALSE	FALSE	30	0.333		3.8691	4.049	3.4281	3.8758	5.588	5.663	6.548	6.037	3.428	3.876	3.91	4.279	3.782	4.195	4.074	4.017	4.232	3.957	3.993	3.659	4.455	3.986	0.459	3.666	4.036	4.074	4	4.099	3.826	4.22
101417_at	Dmrtb1	DMRT-like family B with proline-rich C-terminal, 1	FALSE	FALSE	FALSE	0	FALSE	FALSE	0	FALSE	FALSE	FALSE	FALSE	6	0.222		1.2035	1.1995	1.1693	1.2308	1.444	1.474	1.507	1.333	1.169	1.231	1.115	1.045	1.218	1.186	1.165	1.258	1.193	1.289	1.221	1.207	1.237	1.183	0.527	1.193	1.111	1.157	1.236	1.238	1.214	1.21
101419_at	Tubb4	tubulin, beta 4	FALSE	FALSE	FALSE	0	FALSE	FALSE	0	FALSE	FALSE	FALSE	FALSE	6	0.3		1.7344	1.6505	1.6003	1.6975	1.977	1.848	1.802	2.505	1.6	1.697	1.575	1.523	1.757	1.649	1.699	1.651	1.709	1.757	1.723	1.639	1.77	1.685	0.478	1.638	1.592	1.639	1.709	1.73	1.681	1.728
101420_at	Viaat	vesicular inhibitory amino acid transporter	FALSE	FALSE	FALSE	0	FALSE	FALSE	0	FALSE	FALSE	FALSE	FALSE	2	0.406		1.1624	1.27	1.1754	1.2776	1.354	1.303	1.38	1.237	1.175	1.278	1.263	1.454	1.257	1.228	1.34	1.312	1.136	1.178	1.272	1.297	1.284	1.216	0.42	1.239	1.308	1.316	1.287	1.161	1.284	1.25
101421_at	Ager	advanced glycosylation end product-specific receptor	TRUE	TRUE	TRUE	1.067	TRUE	FALSE	1.114	TRUE	FALSE	TRUE	FALSE	6	0.044		4.8143	3.0544	2.9371	2.7968	4.76	4.682	3.845	3.368	2.937	2.797	2.816	2.825	2.884	2.862	2.563	2.921	3.689	3.12	2.389	2.455	3.032	2.471	0.708	2.855	2.872	2.798	2.782	3.401	2.422	2.751
101422_at	Fnbp4	formin binding protein 4	TRUE	TRUE	TRUE	-1.557	FALSE	TRUE	-0.181	FALSE	FALSE	FALSE	FALSE	30	0.284		8.2728	7.8659	9.8524	9.4006	7.222	6.985	7.457	7.113	9.852	9.401	9.068	9.458	9.333	9.606	8.636	8.957	9.018	9.271	9.375	9.625	9.287	9.94	0.488	9.579	9.458	9.186	8.946	9.13	9.501	9.613
101423_at	Ddx46	DEAD (Asp-Glu-Ala-Asp) box polypeptide 46	FALSE	TRUE	TRUE	-0.214	FALSE	FALSE	-0.212	FALSE	FALSE	FALSE	FALSE	30	0.933		2.415	2.4164	2.5714	2.6878	2.524	2.657	2.653	2.953	2.571	2.688	2.398	2.578	2.715	2.887	2.567	2.557	2.562	2.776	2.611	2.789	2.755	2.707	0.131	2.601	2.606	2.629	2.653	2.66	2.7	2.731
101424_at	Nmi	N-myc (and STAT) interactor	TRUE	TRUE	TRUE	-0.06	FALSE	FALSE	-0.091	FALSE	FALSE	FALSE	FALSE	6	0.141		4.6651	4.2188	4.6147	4.3898	3.251	3.146	2.714	3.864	4.615	4.39	4.416	4.634	5.337	5.763	4.856	4.257	5.891	5.384	4.019	4.134	3.92	4.821	0.59	4.403	4.936	4.952	4.872	5.607	4.079	4.371
101425_at	Gss	glutathione synthetase	FALSE	FALSE	FALSE	0	FALSE	FALSE	0	FALSE	FALSE	FALSE	FALSE	1	0.281		2.7307	2.9074	2.7003	2.699	2.746	2.925	2.903	3.531	2.7	2.699	2.633	2.754	2.632	2.682	2.641	2.347	2.652	2.717	2.625	2.67	2.766	2.666	0.489	2.693	2.72	2.618	2.514	2.683	2.648	2.716
101426_at	Cerk	ceramide kinase	TRUE	TRUE	TRUE	-0.726	FALSE	FALSE	-0.168	FALSE	FALSE	FALSE	TRUE	0	0.022		2.3335	2.2706	3.3412	2.7156	2.082	2.029	2.178	2.269	3.341	2.716	2.433	2.418	1.956	2.226	2.099	1.692	2.181	1.998	2.457	2.943	2.145	2.68	0.758	3.026	2.436	2.076	1.903	2.089	2.7	2.412
101428_at	Ace	angiotensin converting enzyme	FALSE	FALSE	FALSE	0	FALSE	FALSE	0	FALSE	FALSE	FALSE	FALSE	30	0.002		1.2391	1.2339	1.2288	1.2859	1.219	1.303	1.419	1.016	1.229	1.286	1.406	1.36	1.403	1.375	1.373	1.38	1.199	1.252	1.249	1.251	1.421	1.58	0.87	1.259	1.376	1.4	1.37	1.226	1.25	1.5
101429_at	Ddit3	DNA-damage inducible transcript 3	FALSE	TRUE	FALSE	-0.361	FALSE	FALSE	0	FALSE	FALSE	FALSE	FALSE	1	0.071		1.657	1.7225	1.9481	2.1532	1.954	1.815	2.227	1.909	1.948	2.153	2.609	2.386	2.395	2.476	1.76	1.894	1.694	2.22	2.237	2.434	2.492	2.02	0.665	2.033	2.571	2.329	1.883	1.952	2.336	2.256
101430_at	Sox4	SRY-box containing gene 4	TRUE	TRUE	TRUE	-0.06	FALSE	FALSE	-1.036	FALSE	TRUE	FALSE	FALSE	30	0.054		4.2104	4.7246	4.32	4.7358	4.872	5.302	6.213	6.032	4.32	4.736	4.809	4.39	4.461	4.646	4.632	4.598	3.828	4.181	4.673	4.981	4.638	5.135	0.69	4.537	4.561	4.608	4.586	4.007	4.827	4.886
101431_at	Rdh5	retinol dehydrogenase 5	FALSE	FALSE	FALSE	0	FALSE	FALSE	0	FALSE	FALSE	FALSE	FALSE	10	0.06		1.3732	1.4729	1.4193	1.4914	1.431	1.693	1.744	1.863	1.419	1.491	1.408	1.403	1.475	1.396	1.414	1.412	1.444	1.489	1.505	1.553	1.474	1.49	0.681	1.452	1.42	1.415	1.424	1.465	1.529	1.482
101432_at	2410019G02Rik	RIKEN cDNA 2410019G02 gene	TRUE	TRUE	TRUE	-0.055	FALSE	FALSE	-1.56	FALSE	TRUE	FALSE	TRUE	10	0.022		2.1034	2.1586	2.1112	2.2608	2.371	2.867	5.168	3.189	2.111	2.261	2.219	2.138	1.99	2.049	2.089	2.017	2.099	2.048	2.385	2.252	2.216	2.319	0.76	2.195	2.141	2.074	2.024	2.076	2.318	2.267
101433_at	Mr1	major histocompatibility complex, class I-related	FALSE	TRUE	FALSE	-0.649	FALSE	FALSE	0	FALSE	FALSE	FALSE	FALSE	6	0.931		0.989	1.8233	1.9202	2.1897	1.145	1.046	1.268	1.34	1.92	2.19	1.798	1.726	2.431	2.231	1.639	1.722	1.741	2.592	1.984	1.745	1.842	1.796	0.133	1.991	2.025	1.948	1.882	2.147	1.866	1.819
101435_at	Akap2	A kinase (PRKA) anchor protein 2	TRUE	TRUE	FALSE	-0.201	FALSE	FALSE	0	FALSE	FALSE	FALSE	FALSE	30	0.247		1.9301	1.7401	1.8616	2.2111	1.512	1.46	1.53	1.885	1.862	2.211	1.995	2.176	2.256	2.084	2.232	2.142	1.925	2.059	2	2.267	2.278	2.398	0.511	2.035	2.092	2.16	2.192	1.992	2.133	2.338
101436_at	Cxcl9	chemokine (C-X-C motif) ligand 9	FALSE	TRUE	FALSE	0.049	FALSE	FALSE	0	FALSE	FALSE	FALSE	FALSE	2	0.235		1.2699	1.2227	1.2279	1.1664	1.189	1.273	1.201	1.399	1.228	1.166	1.355	1.349	1.658	1.749	1.259	1.292	1.204	1.375	1.389	1.491	1.294	1.284	0.519	1.163	1.492	1.5	1.383	1.279	1.441	1.289
101437_at	Stk2	serine/threonine kinase 2	TRUE	TRUE	TRUE	-0.243	FALSE	FALSE	0.056	FALSE	FALSE	FALSE	FALSE	10	0.077		3.3745	2.8524	3.1414	3.5711	3.016	3.021	3.24	2.685	3.141	3.571	2.867	2.801	3.108	3.155	2.901	3.115	3.422	3.377	3.538	3.39	3.2	2.952	0.658	3.326	2.957	2.952	3.103	3.39	3.465	3.076
101439_at	Arl6	ADP-ribosylation-like 6	TRUE	TRUE	TRUE	0.041	FALSE	FALSE	-0.025	FALSE	FALSE	FALSE	FALSE	6	0.347		2.0755	1.8953	2.0027	1.8854	2.334	2.237	2.516	2.104	2.003	1.885	2.036	1.953	2.821	2.508	2.097	1.582	2.436	2.827	1.695	2.031	1.818	2.127	0.451	1.872	2.295	2.228	2.07	2.609	1.865	1.972
101440_at	2900006F19Rik	RIKEN cDNA 2900006F19 gene	TRUE	TRUE	FALSE	0.499	FALSE	FALSE	0	FALSE	FALSE	TRUE	FALSE	6	0.027		2.4443	2.3589	1.9575	1.847	1.973	2.023	2.09	1.904	1.957	1.847	1.904	2.145	2.187	2.347	2.171	2.331	2.253	2.391	1.861	2.112	1.846	1.976	0.746	1.891	2.07	2.2	2.286	2.319	1.987	1.911
101441_i_at	Itpr5	inositol 1,4,5-triphosphate receptor 5	TRUE	TRUE	TRUE	-3.278	FALSE	TRUE	-0.194	FALSE	FALSE	FALSE	TRUE	10	0.019		5.0323	5.8751	7.92	9.5431	6.758	6.472	6.883	6.735	7.92	9.543	9.278	8.768	7.748	8.171	7.559	8.158	6.399	7.365	9.655	9.182	9.075	9.029	0.77	8.789	8.787	8.303	7.678	6.9	9.417	9.052
101442_f_at	Itpr5	inositol 1,4,5-triphosphate receptor 5	FALSE	TRUE	FALSE	-0.356	FALSE	FALSE	0	FALSE	FALSE	FALSE	FALSE	30	0.143		1.5719	1.5767	1.6883	2.1713	1.867	1.84	1.69	2.407	1.688	2.171	2.043	1.809	1.604	1.631	1.563	1.64	1.64	1.61	1.928	1.863	2.297	1.834	0.588	1.944	1.867	1.703	1.556	1.629	1.895	2.066
101443_at	Pigh	phosphatidylinositol glycan, class H	FALSE	FALSE	FALSE	0	FALSE	FALSE	0	FALSE	FALSE	FALSE	FALSE	10	0.44		1.7149	1.6124	1.7438	1.8239	1.879	1.772	1.398	1.537	1.744	1.824	1.724	1.77	1.826	1.919	1.755	1.872	1.758	1.794	1.808	2.044	1.821	1.96	0.402	1.775	1.785	1.818	1.842	1.773	1.927	1.89
101444_at	Gt(ROSA)26asSor	gene trap ROSA 26 antisense, Philippe Soriano	TRUE	TRUE	TRUE	2.567	TRUE	FALSE	-0.016	FALSE	FALSE	FALSE	FALSE	6	0.757		7.684	7.0312	4.9985	4.5819	5.903	6.082	5.997	6.02	4.999	4.582	4.785	4.584	4.967	5.619	4.562	4.731	4.977	5.211	4.613	5.086	4.64	4.491	0.245	4.728	4.942	4.918	4.844	5.075	4.852	4.566
101445_at	Dnmt1	DNA methyltransferase (cytosine-5) 1	TRUE	TRUE	TRUE	0.6	FALSE	FALSE	1.071	TRUE	FALSE	TRUE	FALSE	3	0.041		6.9268	6.529	5.9035	6.3532	7.34	7.305	6.176	6.328	5.904	6.353	5.975	6.301	6.862	6.586	6.654	7.13	6.251	6.445	5.872	6.076	6.057	6.566	0.714	6.11	6.215	6.612	6.951	6.343	5.975	6.311
101446_at	Tpd52l1	tumor protein D52-like 1	FALSE	TRUE	FALSE	-0.068	FALSE	FALSE	0	FALSE	FALSE	FALSE	TRUE	10	0.04		1.3224	1.2724	1.3291	1.4017	1.366	1.402	1.395	1.622	1.329	1.402	1.345	1.292	1.408	1.472	1.453	1.408	1.41	1.338	1.478	1.579	1.454	1.452	0.715	1.359	1.346	1.399	1.452	1.372	1.529	1.453
101447_at	Apc	adenomatosis polyposis coli	FALSE	FALSE	TRUE	0	FALSE	FALSE	-0.459	FALSE	FALSE	FALSE	FALSE	10	0.165		1.4189	1.3137	1.4475	1.528	1.901	2.453	2.716	2.555	1.448	1.528	1.298	1.389	1.495	1.546	1.457	1.542	1.431	1.477	1.547	1.602	1.569	1.484	0.57	1.476	1.391	1.451	1.536	1.45	1.575	1.526
101448_at	Hgs	HGF-regulated tyrosine kinase substrate	TRUE	TRUE	TRUE	0.875	FALSE	FALSE	0.22	FALSE	FALSE	FALSE	FALSE	6	0.514		5.0192	6.4489	4.768	4.951	6.718	7.8	6.507	7.571	4.768	4.951	4.735	5.01	4.662	4.399	5.008	4.567	6.264	4.65	4.908	3.503	5.114	4.296	0.365	4.884	4.77	4.68	4.709	5.465	4.205	4.705
101449_at	Trim41	tripartite motif-containing 41	TRUE	TRUE	TRUE	-0.832	FALSE	FALSE	0.608	FALSE	FALSE	FALSE	TRUE	10	0.009		2.8039	3.4233	3.6643	4.2263	3.089	2.915	2.292	2.497	3.664	4.226	4.181	3.868	3.658	3.741	3.341	3.698	2.464	3.158	4.058	4.549	3.96	4.035	0.81	3.958	3.972	3.776	3.479	2.815	4.303	3.998
101450_at	Csf1	colony stimulating factor 1 (macrophage)	FALSE	TRUE	TRUE	-0.104	FALSE	FALSE	-0.173	FALSE	FALSE	FALSE	FALSE	3	0.237		2.5426	2.5497	2.6	2.6995	2.453	2.523	2.463	2.86	2.6	2.699	2.42	2.718	2.815	2.705	2.8	2.908	2.455	2.656	2.698	2.793	2.622	2.943	0.517	2.645	2.59	2.731	2.87	2.554	2.746	2.782
101451_at	Peg3	paternally expressed 3	TRUE	TRUE	FALSE	0.065	FALSE	FALSE	0	FALSE	FALSE	FALSE	FALSE	3	0.247		1.4143	1.2861	1.2643	1.3059	1.159	1.121	1.426	1.373	1.264	1.306	1.13	1.208	1.503	1.313	1.248	1.476	1.182	1.198	1.356	1.283	1.154	1.2	0.511	1.27	1.23	1.32	1.409	1.185	1.32	1.177
101453_at	Mia	melanoma inhibitory activity	FALSE	FALSE	FALSE	0	FALSE	FALSE	0	FALSE	FALSE	FALSE	FALSE	10	0.546		1.4265	1.482	1.744	1.681	1.539	1.686	1.919	1.8	1.744	1.681	1.729	1.896	1.843	1.582	1.726	1.652	1.638	1.803	1.798	1.958	1.698	1.884	0.35	1.718	1.79	1.744	1.673	1.722	1.878	1.791
101455_at	Umps	uridine monophosphate synthetase	FALSE	FALSE	FALSE	0	FALSE	FALSE	0	FALSE	FALSE	FALSE	FALSE	6	0.611		1.3201	1.4042	1.2588	1.3187	1.88	1.653	1.539	1.508	1.259	1.319	1.294	1.121	1.392	1.369	1.271	1.376	1.345	1.402	1.36	1.373	1.273	1.414	0.318	1.276	1.259	1.306	1.363	1.37	1.367	1.343
101456_at	Zfp106	zinc finger protein 106	FALSE	TRUE	TRUE	0.144	FALSE	FALSE	-1.767	FALSE	TRUE	FALSE	FALSE	10	0.894		2.0817	2.38	2.074	2.099	3.48	3.926	5.635	5.305	2.074	2.099	2.1	2.139	2.11	1.823	2.167	2.062	2.096	2.102	2.119	2.183	2.137	2.106	0.162	2.101	2.059	2.055	2.068	2.104	2.151	2.121
101457_at	Jak2	Janus kinase 2	TRUE	TRUE	TRUE	-1.515	FALSE	TRUE	-0.081	FALSE	FALSE	FALSE	FALSE	30	0.487		4.9607	5.4328	6.8665	6.558	4.458	4.546	4.924	4.243	6.866	6.558	6.593	6.41	6.585	6.522	6.499	5.713	6.174	6.507	6.598	6.736	6.332	7.362	0.378	6.686	6.612	6.393	6.191	6.332	6.668	6.847
101458_at	Wee1	wee 1 homolog (S. pombe)	TRUE	TRUE	TRUE	-0.01	FALSE	FALSE	1.23	TRUE	FALSE	FALSE	FALSE	3	0.617		4.2466	4.2234	4.34	4.1502	5.462	4.507	4.136	3.374	4.34	4.15	3.491	4.188	4.572	4.538	4.879	4.221	4.705	4.236	3.709	4.626	3.928	4.355	0.315	4.204	4.009	4.308	4.68	4.458	4.169	4.141
101459_at	Chd1	chromodomain helicase DNA binding protein 1	TRUE	TRUE	TRUE	-0.886	FALSE	FALSE	0.264	FALSE	FALSE	FALSE	FALSE	10	0.171		8.7599	8.39	9.3192	9.6033	6.495	6.95	6.204	6.713	9.319	9.603	9.402	9.351	9.381	9.237	9.844	9.455	9.461	9.368	10.053	10.224	9.42	10.723	0.565	9.48	9.3	9.421	9.591	9.42	10.138	10.072
101461_f_at	Pja1	praja1, RING-H2 motif containing	TRUE	TRUE	TRUE	0.613	FALSE	FALSE	-0.455	FALSE	FALSE	TRUE	FALSE	2	0.034		9.13	9.7748	8.6882	8.9913	8.857	8.623	9.363	9.027	8.688	8.991	9.492	9.319	9.68	10.005	9.639	9.519	8.953	9.594	8.727	9.187	8.877	9.208	0.728	8.817	9.501	9.704	9.652	9.266	8.958	9.042
101462_r_at	Pja1	praja1, RING-H2 motif containing	TRUE	TRUE	FALSE	0.018	FALSE	FALSE	0	FALSE	FALSE	FALSE	FALSE	1	0.14		1.2045	0.9182	1.1158	0.9702	1.085	0.868	1.074	1.048	1.116	0.97	1.372	1.257	1.134	1.181	1.223	1.18	1.074	0.956	0.862	1.075	1.068	1.313	0.591	1.058	1.254	1.246	1.155	1.02	0.968	1.19
101463_at	Apoc4	apolipoprotein C-IV	FALSE	FALSE	FALSE	0	FALSE	FALSE	0	FALSE	FALSE	FALSE	FALSE	10	0.524		1.4183	1.4146	1.4322	1.5139	1.588	1.776	1.411	1.835	1.432	1.514	1.37	1.451	1.461	1.529	1.386	1.47	1.509	1.496	1.515	1.559	1.456	1.539	0.36	1.465	1.445	1.444	1.454	1.5	1.537	1.498
101464_at	Timp1	tissue inhibitor of metalloproteinase 1	FALSE	TRUE	FALSE	0.026	FALSE	FALSE	0	FALSE	FALSE	FALSE	FALSE	1	0.97		2.0391	2.1933	2.03	2.1507	3.561	2.967	3.086	3.672	2.03	2.151	2.128	2.458	2.116	2.046	2.311	2.087	2.121	2.192	2.222	2.134	2.093	2.206	0.092	2.109	2.215	2.195	2.139	2.162	2.177	2.15
101465_at	Stat1	signal transducer and activator of transcription 1	TRUE	TRUE	TRUE	-2.066	FALSE	TRUE	-0.917	FALSE	TRUE	FALSE	FALSE	1	0.537		4.3347	3.2221	6.4033	5.2847	4.262	4.678	5.691	5.083	6.403	5.285	6.139	7.012	6.748	7.066	5.761	4.803	5.456	5.555	5.324	6.788	5.257	7.596	0.354	5.766	6.899	6.436	5.531	5.481	6.058	6.426
101466_at	Pigf	phosphatidylinositol glycan, class F	TRUE	TRUE	TRUE	0.537	FALSE	FALSE	-0.016	FALSE	FALSE	TRUE	FALSE	2	0.006		4.3518	4.2133	3.8809	3.6102	3.602	3.827	3.856	3.606	3.881	3.61	4.907	4.688	4.926	4.997	4.241	4.838	4.571	5.117	4.257	4.332	4.077	4.381	0.827	3.733	4.848	4.888	4.577	4.84	4.295	4.229
101467_at	S100b	S100 protein, beta polypeptide, neural	FALSE	TRUE	FALSE	-0.212	FALSE	FALSE	0	FALSE	FALSE	FALSE	FALSE	10	0.732		1.4115	1.3258	1.4202	1.7413	1.692	1.561	1.577	1.805	1.42	1.741	1.495	1.689	1.644	1.48	1.564	1.65	1.404	1.732	1.739	1.768	1.604	1.662	0.258	1.585	1.576	1.586	1.595	1.569	1.753	1.633
101468_at	Pfc	properdin factor, complement	TRUE	TRUE	TRUE	0.474	FALSE	FALSE	1.234	TRUE	FALSE	FALSE	FALSE	6	0.158		3.0566	2.3667	2.1466	2.3289	3.499	3.465	2.262	2.233	2.147	2.329	1.916	2.239	2.655	2.663	2.586	2.372	3.13	2.546	2.348	2.511	1.657	2.295	0.575	2.197	2.245	2.415	2.607	2.826	2.43	1.976
101469_at	Nedd9	neural precursor cell expressed, developmentally down-regulated gene 9	TRUE	TRUE	FALSE	-0.468	FALSE	FALSE	0	FALSE	FALSE	FALSE	FALSE	3	0.831		2.0164	1.724	2.462	2.2145	1.904	1.99	1.941	1.963	2.462	2.214	2.302	2.094	2.128	2.529	2.833	2.134	2.221	2.056	2.613	2.149	2.076	2.562	0.203	2.338	2.197	2.329	2.484	2.139	2.381	2.319
101470_at	MGC38950	hypothetical protein MGC38950	TRUE	TRUE	TRUE	0.129	FALSE	FALSE	-0.096	FALSE	FALSE	FALSE	FALSE	30	0.066		3.187	3.9645	3.2139	3.679	2.855	2.77	2.788	3.029	3.214	3.679	3.625	3.658	3.534	3.802	3.619	3.996	3.477	3.369	3.929	4.102	3.825	4.344	0.672	3.456	3.601	3.728	3.776	3.426	4.015	4.085
101471_at	Pklr	pyruvate kinase liver and red blood cell	FALSE	FALSE	FALSE	0	FALSE	FALSE	0	FALSE	FALSE	FALSE	FALSE	3	0.157		1.6969	1.5994	1.3028	1.4221	1.615	1.424	1.714	1.56	1.303	1.422	1.31	1.293	1.355	1.398	1.45	1.466	1.34	1.427	1.485	1.384	1.421	1.314	0.576	1.362	1.304	1.373	1.46	1.383	1.434	1.367
101472_s_at	Pklr	pyruvate kinase liver and red blood cell	FALSE	FALSE	FALSE	0	FALSE	FALSE	0	FALSE	FALSE	FALSE	FALSE	30	0.745		1.5354	1.5194	1.5208	1.5956	1.764	1.968	1.644	1.593	1.521	1.596	1.606	1.609	1.6	1.6	1.598	1.638	1.627	1.601	1.608	1.574	1.548	1.731	0.251	1.56	1.599	1.612	1.612	1.615	1.591	1.64
101473_at	Nnmt	nicotinamide N-methyltransferase	FALSE	FALSE	FALSE	0	FALSE	FALSE	0	FALSE	FALSE	FALSE	FALSE	10	0.495		1.4553	1.394	1.4797	1.5663	1.652	1.669	1.57	1.797	1.48	1.566	1.456	1.683	1.574	1.553	1.569	1.544	1.508	1.565	1.637	1.668	1.541	1.609	0.375	1.524	1.566	1.568	1.554	1.537	1.652	1.575
101474_at	Mbl1	mannose binding lectin, liver (A)	FALSE	FALSE	FALSE	0	FALSE	FALSE	0	FALSE	FALSE	FALSE	FALSE	10	0.39		1.5317	1.5361	1.5299	1.5459	1.558	1.638	1.982	2.158	1.53	1.546	1.486	1.609	1.589	1.54	1.606	1.64	1.522	1.597	1.57	1.71	1.585	1.563	0.428	1.54	1.538	1.578	1.616	1.56	1.64	1.574
101475_at	Bmi1	B lymphoma Mo-MLV insertion region 1	TRUE	TRUE	TRUE	-1.056	FALSE	TRUE	0.154	FALSE	FALSE	FALSE	FALSE	1	0.363		9.3224	9.5064	10.388	10.552	8.52	8.511	8.156	8.568	10.388	10.552	10.469	10.725	10.974	11.163	10.036	10.288	10.102	10.28	10.373	10.502	10.285	10.864	0.443	10.409	10.851	10.698	10.357	10.172	10.439	10.574
101476_at	Pabpn1	poly(A) binding protein, nuclear 1	TRUE	TRUE	TRUE	-0.126	FALSE	FALSE	-0.613	FALSE	FALSE	FALSE	FALSE	2	0.752		5.749	6.4632	5.5661	6.8987	6.924	7.198	7.437	7.91	5.566	6.899	6.347	7.577	7.87	6.221	6.406	7.2	5.858	6.833	6.064	6.866	6.757	7.275	0.247	6.231	6.969	7.036	6.808	6.345	6.465	7.016
101480_at	Dnalc4	dynein, axonemal, light chain 4	FALSE	FALSE	FALSE	0	FALSE	FALSE	0	FALSE	FALSE	FALSE	FALSE	3	0.524		1.5543	1.4141	1.3836	1.4757	1.57	1.517	1.906	2.225	1.384	1.476	1.395	1.204	1.487	1.425	1.447	1.461	1.399	1.567	1.462	1.409	1.413	1.417	0.361	1.42	1.34	1.397	1.485	1.479	1.436	1.415
101481_at	Rnf34	ring finger protein 34	TRUE	TRUE	TRUE	0.079	FALSE	FALSE	-0.256	FALSE	FALSE	FALSE	FALSE	10	0.183		4.2138	4.2136	4.1697	4.1007	4.134	3.852	4.053	4.444	4.17	4.101	4.04	4.287	3.86	4.526	3.457	3.546	3.605	4.046	4.087	4.919	4.051	3.991	0.555	4.102	4.3	3.994	3.606	3.815	4.504	4.021
101482_at	Ppp1cc	protein phosphatase 1, catalytic subunit, gamma isoform	TRUE	TRUE	TRUE	-0.26	FALSE	FALSE	0.296	FALSE	FALSE	FALSE	FALSE	6	0.915		8.1698	8.1287	8.9013	7.9173	8.562	8.68	8.203	8.447	8.901	7.917	7.91	8.113	8.19	8.131	8.992	7.805	8.95	8.111	7.489	8.201	7.04	9.221	0.146	8.406	8.027	8.139	8.41	8.529	7.845	8.13
101483_at	Ccndbp1	cyclin D-type binding-protein 1	TRUE	TRUE	TRUE	-0.243	FALSE	FALSE	-0.845	FALSE	FALSE	FALSE	FALSE	0	0.072		5.9148	6.0606	6.3635	6.0975	6.042	6.334	7.16	6.905	6.364	6.098	5.81	6.098	5.68	5.265	5.523	5.077	5.931	5.823	5.81	5.088	5.791	5.248	0.664	6.239	5.918	5.525	5.273	5.88	5.448	5.519
101484_at	Nbr1	neighbor of Brca1 gene 1	TRUE	TRUE	TRUE	-1.113	FALSE	TRUE	-0.552	FALSE	FALSE	FALSE	FALSE	0	0.686		9.7222	9.882	11.2861	10.5449	7.297	7.322	7.978	7.745	11.286	10.545	10.15	10.93	10.478	10.126	10.847	8.991	10.757	9.147	10.289	10.382	10.285	10.939	0.281	10.904	10.587	10.234	9.955	9.949	10.336	10.612
101485_at	Ddx48	DEAD (Asp-Glu-Ala-Asp) box polypeptide 48	TRUE	TRUE	TRUE	0.844	FALSE	FALSE	0.557	FALSE	FALSE	FALSE	FALSE	6	0.499		9.1011	7.9758	7.8558	7.5336	8.828	9.029	8.283	8.461	7.856	7.534	7.73	7.44	5.818	7.639	7.029	7.004	7.974	7.812	7.466	3.285	7.814	4.399	0.372	7.743	7.387	7.017	6.864	7.908	5.374	6.107
101486_at	Psmb10	proteasome (prosome, macropain) subunit, beta type 10	TRUE	TRUE	TRUE	1.623	TRUE	FALSE	0.095	FALSE	FALSE	TRUE	FALSE	6	0.012		8.045	8.335	6.5167	6.6169	9.133	9.281	9.048	9.176	6.517	6.617	7.611	7.639	8.159	8.216	7.555	7.591	8.536	7.616	6.541	5.861	7.786	6.549	0.796	6.525	7.797	7.938	7.704	8.063	6.202	7.167
101487_f_at	Ly6e	lymphocyte antigen 6 complex, locus E	TRUE	TRUE	TRUE	-0.266	FALSE	FALSE	0.413	FALSE	FALSE	FALSE	FALSE	0	0.59		12.1309	10.6343	11.9046	11.3922	13.226	13.158	12.767	12.792	11.905	11.392	11.449	10.692	7.167	6.935	11.228	10.068	12.294	10.792	11.599	3.627	11.522	7.989	0.328	11.99	9.658	9.109	9.564	11.65	7.604	9.755
101488_r_at	Ly6e	lymphocyte antigen 6 complex, locus E	FALSE	FALSE	FALSE	0	FALSE	FALSE	0	FALSE	FALSE	FALSE	FALSE	30	0.245		1.682	1.7699	1.6963	1.8403	1.853	1.871	2.065	2.445	1.696	1.84	1.816	1.939	1.684	1.754	1.666	1.739	1.685	1.744	1.889	1.804	1.955	1.765	0.512	1.777	1.842	1.771	1.675	1.717	1.846	1.86
101489_at	Amd1	S-adenosylmethionine decarboxylase 1	TRUE	TRUE	TRUE	-0.002	FALSE	FALSE	0.112	FALSE	FALSE	FALSE	FALSE	1	0.167		10.2617	10.2871	10.4972	10.0545	9.399	9.131	9.234	9.073	10.497	10.055	10.062	10.528	10.322	9.693	9.92	8.897	9.048	9.284	9.229	10.362	9.482	9.779	0.568	10.265	10.341	9.94	9.444	9.163	9.796	9.63
101490_at	1810010A06Rik	RIKEN cDNA 1810010A06 gene	TRUE	TRUE	TRUE	-2.706	FALSE	TRUE	0.076	FALSE	FALSE	FALSE	FALSE	1	0.541		5.602	5.2365	8.7027	7.5479	6.532	6.278	6.363	6.296	8.703	7.548	7.62	8.357	8.046	7.803	7.797	6.831	7.57	7.303	7.196	7.973	7.593	7.633	0.352	8.098	8.099	7.763	7.399	7.428	7.585	7.613
101492_at	Pin1	protein (peptidyl-prolyl cis/trans isomerase) NIMA-interacting 1	TRUE	TRUE	TRUE	0.83	FALSE	FALSE	-0.07	FALSE	FALSE	FALSE	FALSE	6	0.346		2.6547	2.4943	1.7527	1.7359	2.203	2.574	2.611	2.305	1.753	1.736	2.094	1.857	1.868	2.279	1.694	1.861	1.973	2.295	2.019	1.964	2.126	1.819	0.452	1.728	2.042	1.977	1.829	2.129	1.992	1.973
101493_at	Afp	alpha fetoprotein	FALSE	FALSE	FALSE	0	FALSE	FALSE	0	FALSE	FALSE	FALSE	FALSE	10	0.3		1.4482	1.2675	1.2586	1.5054	1.391	1.46	1.383	1.444	1.259	1.505	1.369	1.44	1.502	1.401	1.479	1.565	1.356	1.42	1.494	1.55	1.452	1.555	0.478	1.384	1.397	1.463	1.516	1.389	1.522	1.504
101494_at	Afp	alpha fetoprotein	FALSE	FALSE	FALSE	0	FALSE	FALSE	0	FALSE	FALSE	FALSE	FALSE	10	0.419		1.6457	1.5031	1.5907	1.6207	1.405	1.918	1.612	1.662	1.591	1.621	1.591	1.549	1.729	1.729	1.629	1.779	1.603	1.651	1.645	1.881	1.519	1.724	0.413	1.597	1.607	1.675	1.733	1.624	1.763	1.622
101495_at	Cd81	CD 81 antigen	TRUE	TRUE	TRUE	-0.022	FALSE	FALSE	-0.313	FALSE	FALSE	FALSE	TRUE	1	0.001		6.8305	6.9884	6.986	6.8778	6.89	6.566	6.964	7.117	6.986	6.878	7.762	7.722	7.692	7.059	6.741	6.837	6.981	6.918	6.539	6.657	6.776	6.867	0.892	6.935	7.729	7.395	6.778	6.95	6.598	6.822
101498_at	Impa1	inositol (myo)-1(or 4)-monophosphatase 1	TRUE	TRUE	TRUE	0.005	FALSE	FALSE	0.044	FALSE	FALSE	FALSE	FALSE	1	0.58		5.8964	5.76	5.7448	5.9012	5.989	5.875	5.969	5.808	5.745	5.901	5.992	6.513	6.071	6.007	6.141	6.056	6.19	6.086	6.003	6.086	5.905	6.394	0.333	5.842	6.172	6.156	6.037	6.144	6.044	6.149
101499_at	Ilk	integrin linked kinase	TRUE	TRUE	TRUE	-0.659	FALSE	FALSE	0.389	FALSE	FALSE	FALSE	FALSE	10	0.279		6.1807	5.2605	6.712	6.0476	6.559	6.523	6.407	5.898	6.712	6.048	6.023	5.961	5.865	6.733	5.815	5.49	6.605	6.061	6.642	6.8	6.382	6.832	0.491	6.327	6.21	5.982	5.82	6.317	6.723	6.607
101500_at	Epb4.1l2	erythrocyte protein band 4.1-like 2	TRUE	FALSE	FALSE	0.038	FALSE	FALSE	0	FALSE	FALSE	FALSE	FALSE	6	0.285		2.8338	2.6991	2.7113	2.7446	2.936	3.005	2.801	3.182	2.711	2.745	2.9	2.759	2.957	3.043	2.942	2.781	2.973	3.078	2.798	3.093	2.806	2.945	0.487	2.714	2.886	2.918	2.905	3.021	2.946	2.875
101501_r_at	Impact	imprinted and ancient	FALSE	TRUE	FALSE	-0.758	FALSE	FALSE	0	FALSE	FALSE	FALSE	FALSE	10	0.094		1.6735	1.7462	2.2966	2.6393	1.462	1.551	1.367	1.065	2.297	2.639	2.811	3.001	2.678	2.064	2.139	2.424	1.697	2.315	3.015	2.897	2.275	2.69	0.637	2.498	2.78	2.554	2.185	2.015	2.955	2.483
101502_at	Tgif	TG interacting factor	TRUE	TRUE	TRUE	-1.725	FALSE	TRUE	-0.782	FALSE	FALSE	FALSE	FALSE	10	0.39		5.4497	5.796	7.5285	7.1668	7.155	6.994	8.168	7.545	7.528	7.167	7.376	7.348	7.733	6.376	7.308	6.997	6.776	7.027	7.354	8.363	7.349	8.276	0.428	7.369	7.275	7.182	7.086	6.908	7.858	7.813
101503_at	Dpysl3	dihydropyrimidinase-like 3	FALSE	FALSE	FALSE	0	FALSE	FALSE	0	FALSE	FALSE	FALSE	FALSE	10	0.639		1.1934	1.2339	1.1802	1.2139	1.121	1.252	1.381	1.299	1.18	1.214	1.13	1.296	1.22	1.27	1.177	1.37	1.15	1.214	1.222	1.345	1.237	1.313	0.304	1.197	1.211	1.247	1.272	1.182	1.283	1.275
101505_at	2810442O16Rik	RIKEN cDNA 2810442O16 gene	TRUE	TRUE	TRUE	-0.678	FALSE	FALSE	0.06	FALSE	FALSE	FALSE	FALSE	0	0.345		5.3267	5.7299	6.4729	5.9387	5.637	5.694	5.576	5.635	6.473	5.939	6.356	5.642	5.631	6.135	5.548	5.698	5.736	5.643	6.069	5.91	6.039	5.945	0.452	6.196	6.038	5.827	5.652	5.686	5.99	5.992
101506_at	Snrpa1	small nuclear ribonucleoprotein polypeptide A'	TRUE	TRUE	TRUE	1.197	TRUE	FALSE	2.874	TRUE	FALSE	TRUE	FALSE	6	0.003		9.1114	6.9907	7.1357	6.5721	7.819	7.821	6.158	3.734	7.136	6.572	7.06	7.423	8.604	8.736	8.311	7.989	8.883	9.108	6.018	7.174	6.365	5.756	0.859	6.763	7.619	8.119	8.44	8.967	6.598	6.061
101507_at	3110001I17Rik	RIKEN cDNA 3110001I17 gene	TRUE	FALSE	FALSE	1.005	TRUE	FALSE	0	FALSE	FALSE	FALSE	FALSE	1	0.609		1.9007	3.1827	1.4792	1.5947	1.855	2.038	2.356	2.577	1.479	1.595	1.734	1.517	1.541	1.642	1.381	1.531	1.505	1.749	1.586	1.592	1.615	1.45	0.319	1.533	1.641	1.569	1.468	1.626	1.589	1.533
101508_at	Khdrbs1	KH domain containing, RNA binding, signal transduction associated 1	TRUE	TRUE	TRUE	0.256	FALSE	FALSE	0.221	FALSE	FALSE	FALSE	FALSE	1	0.59		4.312	4.6413	4.2247	4.2174	3.581	3.158	3.429	2.868	4.225	4.217	4.161	4.666	4.588	4.472	4.219	3.997	4.219	4.512	4.215	4.263	4.054	4.454	0.328	4.198	4.508	4.393	4.18	4.358	4.239	4.254
101509_at	Vbp1	von Hippel-Lindau binding protein 1	TRUE	TRUE	TRUE	-0.38	FALSE	FALSE	0.42	FALSE	FALSE	FALSE	FALSE	6	0.805		9.469	8.4123	10.0354	8.6066	9.312	9.242	8.873	8.841	10.035	8.607	9.376	9.12	9.638	9.445	9.49	9.161	9.487	9.551	8.483	9.708	8.299	9.309	0.218	9.295	9.356	9.384	9.408	9.511	9.096	8.804
101510_at	Psme1	proteasome (prosome, macropain) 28 subunit, alpha	TRUE	TRUE	TRUE	0.356	FALSE	FALSE	-0.508	FALSE	FALSE	FALSE	TRUE	1	0.019		9.4204	9.5111	9.1396	9.0803	9.839	9.902	10.27	10.487	9.14	9.08	10.113	9.821	10.159	10.751	9.324	9.427	10.05	10.197	9.269	8.921	9.532	9.061	0.769	9.048	10.225	10.079	9.573	10.104	9.097	9.296
101511_at	Ssr4	signal sequence receptor, delta	FALSE	FALSE	FALSE	0	FALSE	FALSE	0	FALSE	FALSE	FALSE	FALSE	1	0.554		1.5523	1.4933	1.4879	1.6156	1.498	1.485	1.455	1.828	1.488	1.616	2.044	2.137	1.466	1.5	1.494	1.898	1.468	1.457	1.927	1.553	1.594	1.651	0.346	1.6	1.89	1.776	1.542	1.478	1.738	1.623
101513_at	Pfdn5	prefoldin 5	TRUE	TRUE	TRUE	-0.477	FALSE	FALSE	-0.153	FALSE	FALSE	FALSE	FALSE	1	0.158		2.8287	3.1596	3.3757	3.5663	3.303	3.356	3.512	3.452	3.376	3.566	3.874	3.749	3.609	3.691	3.607	3.593	3.168	3.581	3.485	3.755	3.685	3.712	0.576	3.483	3.762	3.722	3.562	3.378	3.62	3.699
101514_at	Bet3-pending	Bet3 homolog (S. cerevisiae)	TRUE	TRUE	TRUE	0.528	FALSE	FALSE	0.071	FALSE	FALSE	FALSE	FALSE	6	0.738		7.74	7.6521	7.0403	7.2964	6.978	7.069	6.966	6.939	7.04	7.296	7.709	6.77	8.147	7.382	6.489	7.95	7.601	8.426	7.117	7.493	7.421	7.257	0.255	7.116	7.457	7.448	7.386	7.997	7.306	7.339
101515_at	Acox1	acyl-Coenzyme A oxidase 1, palmitoyl	TRUE	TRUE	FALSE	-3.857	FALSE	TRUE	0	FALSE	FALSE	FALSE	TRUE	0	0.018		3.5957	3.6726	7.8945	7.0873	3.157	3.034	3.103	3.654	7.895	7.087	6.316	6.276	5.891	5.402	6.137	5.273	5.929	5.363	7.022	7.382	6.354	7.973	0.771	7.507	6.227	5.746	5.652	5.651	7.202	7.163
101516_at	Cd59a	CD59a antigen	TRUE	TRUE	TRUE	0.258	FALSE	FALSE	-1.31	FALSE	TRUE	FALSE	FALSE	6	0.146		2.0758	2.2821	2.032	1.8095	2.746	2.728	4.515	3.58	2.032	1.81	2.189	1.882	2.685	2.522	2.08	2.535	2.555	2.667	2.313	2.055	2.229	2.056	0.585	1.88	2.203	2.359	2.436	2.598	2.185	2.142
101517_at	Tex261	testis expressed gene 261	TRUE	TRUE	TRUE	-0.02	FALSE	FALSE	0.946	FALSE	FALSE	FALSE	FALSE	1	0.064		6.2728	5.592	5.7222	6.1824	5.317	5.308	4.465	4.268	5.722	6.182	6.408	6.204	5.719	6.289	5.967	6.115	5.998	6.12	5.557	4.524	5.996	5.961	0.676	5.974	6.218	6.132	5.974	6.066	5.04	5.979
101518_at	0610009H04Rik	RIKEN cDNA 0610009H04 gene	TRUE	TRUE	TRUE	0.157	FALSE	FALSE	0.748	FALSE	FALSE	TRUE	FALSE	2	0.019		6.8664	6.367	6.3955	6.5245	6.372	6.137	5.613	5.401	6.396	6.525	7.859	7.766	7.599	7.962	7.2	8.035	7.523	8.117	7.523	8.073	7.454	6.889	0.768	6.474	7.753	7.867	7.572	7.825	7.797	7.171
101519_at	Srp14	signal recognition particle 14	TRUE	TRUE	TRUE	-0.245	FALSE	FALSE	0.276	FALSE	FALSE	FALSE	FALSE	1	0.409		9.1361	9.3865	9.3845	9.6277	9.024	8.687	8.622	8.538	9.384	9.628	10.587	10.218	10.207	10.261	8.953	10.011	9.71	10.154	9.648	9.781	10.402	8.692	0.418	9.492	10.459	10.152	9.525	9.928	9.715	9.547
101520_at	1700062C23Rik	RIKEN cDNA 1700062C23 gene	TRUE	TRUE	TRUE	-0.822	FALSE	FALSE	0.557	FALSE	FALSE	FALSE	FALSE	1	0.993		5.3306	5.5152	6.4339	6.0558	5.901	5.534	5.137	5.185	6.434	6.056	6.355	6.16	6.698	6.539	6.34	5.909	5.717	6.794	5.952	6.806	5.638	6.776	0.049	6.205	6.423	6.378	6.251	6.243	6.38	6.207
101521_at	Birc5	baculoviral IAP repeat-containing 5	TRUE	TRUE	TRUE	2.475	TRUE	FALSE	2.689	TRUE	FALSE	TRUE	FALSE	6	0.01		4.6398	3.5683	1.7842	1.4736	4.306	4.217	1.471	1.673	1.784	1.474	1.383	1.499	2.661	3.786	2.82	3.448	4.052	3.347	1.132	1.733	1.654	1.525	0.808	1.532	1.842	2.639	3.442	3.669	1.435	1.59
101522_at	Tm4sf1	transmembrane 4 superfamily member 1	FALSE	TRUE	FALSE	0.047	FALSE	FALSE	0	FALSE	FALSE	FALSE	FALSE	1	0.167		1.5669	1.55	1.477	1.5451	1.398	1.203	1.138	1.564	1.477	1.545	1.75	1.998	1.65	1.697	1.611	1.824	1.367	1.578	1.658	1.675	1.781	1.645	0.568	1.53	1.797	1.785	1.659	1.478	1.666	1.713
101523_at	MGC37309	hypothetical protein MGC37309	TRUE	TRUE	TRUE	0.079	FALSE	FALSE	0.712	FALSE	FALSE	FALSE	FALSE	6	0.068		12.2597	11.1921	11.7113	11.5819	11.367	11.39	10.592	10.742	11.711	11.582	11.595	11.765	12.186	12.394	11.948	12.1	12.221	12.654	11.287	11.497	11.242	12.065	0.67	11.603	11.859	12.029	12.161	12.424	11.393	11.654
101524_at	2610209F03Rik	RIKEN cDNA 2610209F03 gene	TRUE	TRUE	TRUE	-0.484	FALSE	FALSE	0.14	FALSE	FALSE	FALSE	FALSE	0	0.69		1.5691	1.3994	2.2511	1.685	2.21	2.301	2.516	1.714	2.251	1.685	1.519	1.745	2.025	1.397	1.388	1.771	1.685	2.031	1.522	1.695	1.699	1.557	0.279	1.952	1.699	1.613	1.632	1.853	1.609	1.628
101525_at	Ndufb10	NADH dehydrogenase (ubiquinone) 1 beta subcomplex, 10	TRUE	TRUE	TRUE	0.565	FALSE	FALSE	0.508	FALSE	FALSE	TRUE	FALSE	6	0.008		3.1191	2.6281	2.3217	2.2959	5.065	4.993	4.361	4.681	2.322	2.296	3.116	2.697	2.784	2.78	2.528	2.929	2.956	3.198	2.278	2.232	2.58	2.264	0.816	2.32	2.861	2.849	2.694	3.08	2.255	2.422
101526_at	Msx1	homeo box, msh-like 1	FALSE	FALSE	FALSE	0	FALSE	FALSE	0	FALSE	FALSE	FALSE	FALSE	3	0.258		1.5095	1.5339	1.5028	1.6803	1.707	1.611	1.655	1.74	1.503	1.68	1.525	1.537	1.681	1.603	1.581	1.59	1.469	1.456	1.577	1.603	1.585	1.531	0.504	1.583	1.565	1.592	1.612	1.46	1.591	1.558
101527_at	Tcea1	transcription elongation factor A (SII) 1	TRUE	TRUE	TRUE	-0.203	FALSE	FALSE	0.601	FALSE	FALSE	FALSE	FALSE	0	0.97		5.7356	5.5618	6.2359	5.4685	6.166	6	5.176	5.787	6.236	5.468	5.749	5.137	5.404	6.087	5.219	5.975	5.592	5.809	5.86	5.76	5.335	5.923	0.092	5.824	5.559	5.576	5.686	5.691	5.811	5.629
101528_at	Tcea1	transcription elongation factor A (SII) 1	TRUE	TRUE	TRUE	-0.534	FALSE	FALSE	1.198	TRUE	FALSE	FALSE	FALSE	0	0.14		2.3777	1.9445	3.1146	2.2749	5.514	5.041	3.833	4.325	3.115	2.275	1.864	1.41	2.142	2.271	1.638	2.047	2.292	1.877	1.287	1.493	1.771	1.873	0.591	2.633	1.892	1.835	2.038	2.065	1.392	1.822
101529_g_at	Tcea1	transcription elongation factor A (SII) 1	TRUE	TRUE	TRUE	-0.079	FALSE	FALSE	0.11	FALSE	FALSE	FALSE	FALSE	3	0.792		2.8694	2.9888	3.1525	2.8646	3.938	3.814	3.165	4.368	3.153	2.865	2.946	2.745	3.076	3.251	2.776	3.07	2.844	2.983	2.563	2.93	2.607	3.047	0.225	2.98	2.964	2.99	3.015	2.904	2.747	2.827
101530_at	Snrp116-pending	U5 small nuclear ribonucleoprotein	TRUE	TRUE	TRUE	0.88	FALSE	FALSE	1.078	TRUE	FALSE	FALSE	FALSE	6	0.331		4.1158	4.2213	3.3137	3.2627	6.039	6.016	4.244	5.655	3.314	3.263	3.487	3.42	3.644	4.708	3.595	3.525	3.643	4.073	3.299	3.192	2.876	3.441	0.46	3.227	3.709	3.805	3.756	3.839	3.247	3.158
101531_at	Aldo2	aldolase 2, B isoform	FALSE	FALSE	FALSE	0	FALSE	FALSE	0	FALSE	FALSE	FALSE	FALSE	30	0.012		1.0088	1.2965	1.2007	1.3301	1.14	1.059	1.261	1.336	1.201	1.33	1.214	1.19	1.368	1.263	1.23	1.248	1.142	1.273	1.173	1.231	1.571	1.492	0.795	1.256	1.242	1.257	1.27	1.204	1.202	1.532
101532_g_at	Aldo2	aldolase 2, B isoform	FALSE	TRUE	FALSE	-0.12	FALSE	FALSE	0	FALSE	FALSE	FALSE	FALSE	30	0.116		1.4207	1.2962	1.3725	1.5851	1.608	1.626	1.703	1.661	1.372	1.585	1.502	1.391	1.656	1.252	1.3	1.413	1.282	1.388	1.358	1.436	1.775	1.695	0.614	1.474	1.468	1.423	1.372	1.333	1.397	1.735
101534_at	Tnp2	transition protein 2	FALSE	FALSE	FALSE	0	FALSE	FALSE	0	FALSE	FALSE	FALSE	FALSE	10	0.149		1.374	1.3573	1.3773	1.438	1.722	1.783	1.671	2.229	1.377	1.438	1.273	1.225	1.465	1.436	1.372	1.499	1.351	1.444	1.494	1.524	1.472	1.389	0.583	1.395	1.301	1.374	1.476	1.393	1.51	1.43
101536_at	Ncor1	nuclear receptor co-repressor 1	TRUE	TRUE	TRUE	0.242	FALSE	FALSE	0.833	FALSE	FALSE	FALSE	FALSE	6	0.459		7.6841	7.2627	6.9167	7.5465	6.505	6.225	5.143	5.922	6.917	7.546	7.522	7.063	8.073	7.44	7.008	6.918	7.133	8.529	6.676	6.82	7.452	6.975	0.393	7.17	7.546	7.387	7.158	7.812	6.75	7.214
101537_at	Es1	esterase 1	FALSE	FALSE	FALSE	0	FALSE	FALSE	0	FALSE	FALSE	FALSE	FALSE	30	0.403		0.9737	1.1804	0.9971	1.0989	0.98	1.234	1.201	1.098	0.997	1.099	0.988	1.149	1.007	1.055	1.1	1.071	1.004	1.117	1.102	1.128	1.1	1.306	0.421	1.053	1.049	1.06	1.071	1.062	1.115	1.203
101538_i_at	Ces3	carboxylesterase 3	FALSE	FALSE	FALSE	0	FALSE	FALSE	0	FALSE	FALSE	FALSE	FALSE	10	0.006		1.4924	1.548	1.5235	1.542	1.622	1.893	1.623	1.977	1.524	1.542	1.565	1.55	1.624	1.584	1.542	1.561	1.567	1.56	1.651	1.708	1.592	1.598	0.834	1.529	1.575	1.579	1.565	1.562	1.68	1.595
101539_f_at	Ces3	carboxylesterase 3	FALSE	FALSE	FALSE	0	FALSE	FALSE	0	FALSE	FALSE	FALSE	FALSE	10	0.088		1.261	1.358	1.2388	1.2107	1.162	1.169	1.305	1.563	1.239	1.211	1.229	1.34	1.203	1.244	1.267	1.364	1.113	1.174	1.308	1.39	1.294	1.355	0.644	1.234	1.248	1.277	1.287	1.146	1.349	1.324
101540_at	Tdg	thymine DNA glycosylase	TRUE	TRUE	TRUE	1.209	TRUE	FALSE	0.528	FALSE	FALSE	FALSE	FALSE	6	0.813		7.0578	6.6134	5.9975	5.2565	6.307	6.343	5.464	6.129	5.998	5.256	4.986	5.597	5.263	5.342	5.794	4.351	6.168	5.381	5.053	5.744	4.917	5.597	0.213	5.608	5.371	5.186	5.133	5.769	5.399	5.257
101541_at	NA	NA	FALSE	FALSE	FALSE	0	FALSE	FALSE	0	FALSE	FALSE	FALSE	FALSE	10	0.101		1.3905	1.5846	1.3824	1.4952	1.663	1.658	1.521	2.462	1.382	1.495	1.449	1.512	1.543	1.45	1.408	1.442	1.458	1.514	1.54	1.623	1.6	1.523	0.629	1.435	1.495	1.475	1.436	1.485	1.581	1.561
101542_f_at	Ddx3	DEAD/H (Asp-Glu-Ala-Asp/His) box polypeptide 3	TRUE	TRUE	TRUE	-1.168	FALSE	TRUE	-0.015	FALSE	FALSE	FALSE	FALSE	0	0.519		9.2585	8.3007	10.5524	9.3419	9.689	9.515	9.38	9.853	10.552	9.342	9.045	9.071	9.279	9.41	9.358	8.58	9.459	9.414	9.542	10.133	8.86	10.134	0.363	9.901	9.249	9.065	9.117	9.422	9.839	9.497
101543_f_at	Tuba6	tubulin, alpha 6	TRUE	TRUE	TRUE	1.399	TRUE	FALSE	1.605	TRUE	FALSE	FALSE	FALSE	6	0.189		11.2111	10.5204	9.8228	9.1107	11.822	11.928	10.407	10.132	9.823	9.111	9.343	9.551	10.403	10.853	9.403	9.545	10.422	10.098	8.968	8.997	9.261	9.035	0.551	9.354	9.916	9.946	9.833	10.225	8.985	9.148
101546_at	C2	complement component 2 (within H-2S)	TRUE	TRUE	FALSE	-0.276	FALSE	FALSE	0	FALSE	FALSE	FALSE	FALSE	30	0.402		2.7085	2.7495	2.9263	3.0839	2.591	2.691	2.622	3.041	2.926	3.084	2.667	3.34	2.942	2.449	2.971	2.443	2.651	2.418	2.774	2.798	2.836	3.57	0.422	3.021	2.936	2.794	2.655	2.54	2.785	3.203
101548_at	Synj2bp	synaptojanin 2 binding protein	TRUE	TRUE	TRUE	-0.227	FALSE	FALSE	0.263	FALSE	FALSE	FALSE	FALSE	1	0.456		1.0756	1.133	1.3089	1.3546	1.295	1.143	1.016	0.897	1.309	1.355	1.833	1.969	1.572	1.361	1.521	1.689	1.373	1.545	1.41	1.808	1.586	1.407	0.394	1.369	1.749	1.688	1.488	1.47	1.608	1.496
101550_at	Tes	testis derived transcript	FALSE	TRUE	FALSE	-0.077	FALSE	FALSE	0	FALSE	FALSE	FALSE	FALSE	10	0.085		0.9173	1.0476	1.1184	1.0002	1.031	0.982	1.156	1.003	1.118	1	1.105	1.369	1.529	1.183	1.303	1.203	1.013	1.196	1.464	1.5	1.197	1.25	0.647	1.052	1.265	1.315	1.275	1.102	1.482	1.223
101551_s_at	Tes	testis derived transcript	TRUE	TRUE	TRUE	-0.301	FALSE	FALSE	-0.583	FALSE	FALSE	FALSE	FALSE	10	0.051		8.2717	8.6322	8.9558	8.55	6.857	7.33	7.477	7.876	8.956	8.55	8.543	8.521	8.761	8.927	8.321	8.093	8.952	9.29	9.3	9.428	8.453	8.868	0.696	8.702	8.743	8.537	8.369	9.105	9.365	8.661
101552_at	Slc34a1	solute carrier family 34 (sodium phosphate), member 1	FALSE	TRUE	FALSE	-0.15	FALSE	FALSE	0	FALSE	FALSE	FALSE	FALSE	10	0.686		1.8469	1.8872	1.8959	2.1378	1.925	1.634	1.842	2.002	1.896	2.138	1.984	2.211	2.409	2.179	2.164	2.135	2.108	1.964	2.02	2.554	2.353	2.024	0.281	2.003	2.156	2.209	2.194	2.031	2.288	2.188
101553_at	Fga	fibrinogen, alpha polypeptide	FALSE	FALSE	FALSE	0	FALSE	FALSE	0	FALSE	FALSE	FALSE	FALSE	10	0.213		1.1261	1.1395	1.1485	1.2886	1.234	1.223	1.11	1.332	1.148	1.289	1.243	1.192	1.172	1.3	1.253	1.264	1.136	1.207	1.311	1.294	1.19	1.159	0.534	1.219	1.215	1.239	1.257	1.171	1.303	1.174
101554_at	Nfkbia	nuclear factor of kappa light chain gene enhancer in B-cells inhibitor, alpha	FALSE	TRUE	TRUE	-0.607	FALSE	FALSE	-1.488	FALSE	TRUE	FALSE	TRUE	1	0.005		3.0097	3.2719	3.795	3.7007	4.482	4.517	5.932	6.044	3.795	3.701	4.13	4.132	4.017	3.943	3.55	3.713	3.395	3.648	3.757	3.776	3.98	3.68	0.837	3.746	4.138	3.97	3.637	3.521	3.766	3.83
101555_at	Rac1	RAS-related C3 botulinum substrate 1	TRUE	TRUE	TRUE	-0.495	FALSE	FALSE	0.43	FALSE	FALSE	FALSE	FALSE	10	0.799		10.6149	10.5666	11.3513	10.8196	10.628	10.914	10.308	10.374	11.351	10.82	10.721	10.838	11.126	11.103	10.75	10.458	11.3	10.847	10.975	11.224	10.8	11.216	0.222	11.04	10.969	10.838	10.749	11.059	11.101	11.008
101557_at	Bckdk	branched chain ketoacid dehydrogenase kinase	TRUE	TRUE	TRUE	0.721	FALSE	FALSE	0.588	FALSE	FALSE	FALSE	FALSE	3	0.352		6.4812	6.0366	5.4932	5.5823	7.715	7.727	6.683	7.583	5.493	5.582	5.691	5.473	5.602	6.091	5.808	5.707	5.637	5.835	5.515	4.974	5.787	5.078	0.449	5.522	5.649	5.749	5.809	5.731	5.245	5.432
101558_s_at	Psmb5	proteasome (prosome, macropain) subunit, beta type 5	TRUE	TRUE	TRUE	1.051	TRUE	FALSE	1.898	TRUE	FALSE	TRUE	FALSE	6	0.018		9.0668	7.7866	7.942	6.8099	7.675	7.765	5.877	5.767	7.942	6.81	8.245	7.668	7.998	8.072	8.022	7.749	9.451	8.669	6.92	7.607	7.08	7.415	0.77	7.369	7.987	7.99	7.909	9.058	7.264	7.248
101560_at	Emb	embigin	TRUE	TRUE	TRUE	0.959	FALSE	FALSE	0.361	FALSE	FALSE	FALSE	FALSE	6	0.354		9.1896	8.7175	8.4901	7.4995	9.198	9.425	8.848	9.053	8.49	7.499	7.69	7.972	7.958	7.494	8.104	7.24	8.638	7.93	7.083	7.708	7.405	7.438	0.447	7.992	7.843	7.708	7.681	8.283	7.396	7.422
101561_at	Mt2	metallothionein 2	TRUE	TRUE	TRUE	4.626	TRUE	FALSE	-0.05	FALSE	FALSE	FALSE	FALSE	1	0.302		9.1344	7.3096	3.6567	3.535	3.548	4.103	3.68	4.07	3.657	3.535	3.413	4.355	4.259	4.129	3.745	3.58	3.58	3.865	3.347	3.452	3.594	3.621	0.477	3.561	4.028	3.985	3.773	3.712	3.4	3.608
101562_at	Hsp70-4	heat shock protein 4	TRUE	TRUE	TRUE	2.149	TRUE	FALSE	1.468	TRUE	FALSE	TRUE	FALSE	6	0.047		6.3797	4.7915	3.9354	2.9374	4.169	4.162	2.826	2.569	3.935	2.937	3.21	3.147	5.211	5.362	3.637	3.615	5.399	4.95	2.28	2.401	2.154	2.62	0.702	3.248	3.959	4.15	4.225	5.116	2.345	2.387
101564_at	Cnot7	CCR4-NOT transcription complex, subunit 7	TRUE	TRUE	TRUE	-0.385	FALSE	FALSE	0.307	FALSE	FALSE	FALSE	FALSE	10	0.082		1.8567	1.4296	2.0448	2.011	2.457	2.184	2.276	1.752	2.045	2.011	1.944	1.875	2.114	1.696	1.616	1.859	1.82	1.839	2.178	2.97	1.687	2	0.651	2.019	1.948	1.849	1.766	1.826	2.575	1.844
101565_f_at	Spi1-3	serine protease inhibitor 1-3	FALSE	FALSE	FALSE	0	FALSE	FALSE	0	FALSE	FALSE	FALSE	FALSE	3	0.071		1.8453	1.9221	1.7807	1.8865	1.898	2.019	1.704	1.814	1.781	1.887	1.744	1.807	1.923	1.954	1.906	2.037	1.85	1.921	1.902	1.89	1.956	1.942	0.666	1.827	1.804	1.896	1.993	1.883	1.896	1.949
101566_f_at	Mup1	major urinary protein 1	FALSE	FALSE	FALSE	0	FALSE	FALSE	0	FALSE	FALSE	FALSE	FALSE	30	0.434		1.0363	1.1365	1.0627	1.0591	1.317	1.111	1.067	1.001	1.063	1.059	1.098	1.303	1.058	1.055	1.121	1.123	1.062	1.068	1.125	1.084	1.256	1.166	0.405	1.073	1.149	1.131	1.083	1.069	1.104	1.211
101567_at	Prosc	proline synthetase co-transcribed	FALSE	FALSE	FALSE	0	FALSE	FALSE	0	FALSE	FALSE	FALSE	FALSE	3	0.124		1.2719	1.2913	1.2084	1.2673	1.433	1.536	1.53	1.546	1.208	1.267	1.184	1.216	1.287	1.329	1.401	1.355	1.284	1.102	1.349	1.232	1.428	1.272	0.606	1.236	1.208	1.297	1.384	1.193	1.291	1.35
101568_at	Prosc	proline synthetase co-transcribed	TRUE	TRUE	TRUE	-1.703	FALSE	TRUE	-1.018	FALSE	TRUE	FALSE	TRUE	1	0.024		4.4934	4.0486	6.3818	5.566	3.639	4.035	4.809	4.9	6.382	5.566	6.069	6.414	5.527	6.039	4.426	4.834	5.146	5.045	6.036	5.706	6.291	5.346	0.754	5.947	6.353	5.621	4.715	5.087	5.872	5.818
101569_at	Krt2-6g	keratin complex 2, basic, gene 6g	FALSE	FALSE	FALSE	0	FALSE	FALSE	0	FALSE	FALSE	FALSE	FALSE	3	0.188		1.9723	2.0231	1.8657	1.9338	1.913	2.075	1.751	1.976	1.866	1.934	1.73	1.787	1.85	1.761	1.856	1.961	1.877	1.837	1.931	1.816	1.813	1.932	0.552	1.9	1.757	1.808	1.907	1.857	1.873	1.872
101570_at	Igfbp4	insulin-like growth factor binding protein 4	FALSE	FALSE	FALSE	0	FALSE	FALSE	0	FALSE	FALSE	FALSE	FALSE	10	0.47		1.4362	1.7119	1.4227	1.4589	1.611	1.402	1.428	1.758	1.423	1.459	1.42	1.512	1.276	1.29	1.394	1.42	1.394	1.383	1.491	1.466	1.412	1.404	0.387	1.456	1.404	1.373	1.36	1.393	1.478	1.408
101571_g_at	Igfbp4	insulin-like growth factor binding protein 4	TRUE	TRUE	TRUE	0.515	FALSE	FALSE	0.826	FALSE	FALSE	FALSE	FALSE	6	0.196		3.0612	2.6208	2.3933	2.259	5.198	4.951	4.436	4.061	2.393	2.259	2.112	2.076	2.34	2.349	2.34	1.991	2.98	2.386	2.153	2.238	2.178	2.017	0.546	2.3	2.203	2.186	2.249	2.675	2.196	2.097
101572_f_at	Spi1-1	serine protease inhibitor 1-1	FALSE	FALSE	FALSE	0	FALSE	FALSE	0	FALSE	FALSE	FALSE	FALSE	1	0.372		1.4401	1.4731	1.3278	1.3418	1.329	1.439	1.415	1.5	1.328	1.342	1.397	1.473	1.362	1.36	1.367	1.36	1.301	1.37	1.255	1.38	1.374	1.338	0.438	1.34	1.413	1.394	1.346	1.337	1.317	1.356
101573_f_at	Rpl27a	ribosomal protein L27a	TRUE	TRUE	TRUE	-0.391	FALSE	FALSE	-0.032	FALSE	FALSE	FALSE	FALSE	30	0.135		10.7266	10.2883	11.104	10.6933	12.291	12.569	12.306	12.618	11.104	10.693	11.311	11.092	10.8	10.916	11.135	10.784	11.228	11.385	11.066	11.209	11.264	11.595	0.595	10.923	11.101	11.004	10.882	11.314	11.137	11.43
101574_f_at	Spi1-5	serine protease inhibitor 1-5	FALSE	FALSE	FALSE	0	FALSE	FALSE	0	FALSE	FALSE	FALSE	FALSE	10	0.26		1.3411	1.3089	1.3255	1.4525	1.359	1.526	1.433	1.621	1.325	1.453	1.278	1.333	1.375	1.346	1.417	1.373	1.318	1.38	1.509	1.411	1.494	1.346	0.503	1.387	1.315	1.347	1.402	1.348	1.46	1.42
101575_i_at	Spi1-2	serine protease inhibitor 1-2	FALSE	FALSE	FALSE	0	FALSE	FALSE	0	FALSE	FALSE	FALSE	FALSE	10	0.473		2.2846	2.0517	2.1531	2.2916	2.108	2.127	2.721	2.167	2.153	2.292	2.361	2.154	2.396	2.349	2.344	2.287	2.165	2.358	2.238	3.157	2.253	2.376	0.385	2.215	2.287	2.33	2.338	2.259	2.698	2.315
101576_f_at	Spi1-2	serine protease inhibitor 1-2	FALSE	FALSE	FALSE	0	FALSE	FALSE	0	FALSE	FALSE	FALSE	FALSE	3	0.06		1.3714	1.3621	1.3115	1.3853	1.401	1.408	1.484	1.792	1.312	1.385	1.336	1.339	1.478	1.388	1.505	1.519	1.26	1.405	1.46	1.393	1.474	1.377	0.682	1.348	1.339	1.43	1.514	1.332	1.427	1.426
101577_at	Rps6	ribosomal protein S6	TRUE	TRUE	TRUE	-0.186	FALSE	FALSE	0.094	FALSE	FALSE	FALSE	FALSE	1	0.395		12.5269	12.0863	12.7097	12.2765	13.495	13.523	13.395	13.434	12.71	12.277	12.667	12.712	12.43	12.449	12.565	11.816	12.701	12.637	12.157	12.52	12.267	12.605	0.425	12.495	12.682	12.45	12.185	12.67	12.339	12.436
101578_f_at	Actb	actin, beta, cytoplasmic	TRUE	TRUE	TRUE	-1.214	FALSE	TRUE	-0.45	FALSE	FALSE	FALSE	FALSE	3	0.46		10.4579	9.1148	10.9238	11.0776	10.148	9.987	10.81	10.225	10.924	11.078	10.658	11.087	10.744	10.685	11.567	11.068	10.339	11.01	10.899	11.021	10.947	11.282	0.392	11.036	10.725	10.929	11.204	10.686	10.959	11.115
101579_at	Srp9	signal recognition particle 9	TRUE	TRUE	TRUE	0.56	FALSE	FALSE	0.178	FALSE	FALSE	TRUE	FALSE	6	0.028		8.4305	7.5591	7.465	7.4054	6.904	6.984	6.748	6.783	7.465	7.405	7.407	7.609	7.667	7.456	7.029	7.273	7.595	7.726	6.515	7.064	7.328	6.949	0.742	7.413	7.601	7.426	7.222	7.653	6.79	7.139
101580_at	Cox7b	cytochrome c oxidase subunit VIIb	TRUE	TRUE	TRUE	1.791	TRUE	FALSE	0.433	FALSE	FALSE	TRUE	FALSE	6	0		8.9176	8.6409	7.3357	6.6408	8.8	8.524	8.336	8.121	7.336	6.641	9.181	8.556	9.829	9.52	8.982	9.734	9.488	9.797	8.135	8.259	8.273	8.179	0.925	6.962	8.976	9.518	9.441	9.635	8.197	8.226
101581_at	Ube3a	ubiquitin protein ligase E3A	TRUE	TRUE	TRUE	-0.398	FALSE	FALSE	-0.189	FALSE	FALSE	FALSE	FALSE	10	0.35		6.4625	6.5329	7.0637	6.7283	4.571	4.554	4.912	4.59	7.064	6.728	7.158	6.845	7.285	6.884	7.071	6.884	6.366	6.303	6.831	7.999	6.378	7.496	0.45	6.892	7.017	7.061	6.99	6.333	7.415	6.937
101582_at	LOC230737	similar to Autoantigen NGP-1	FALSE	TRUE	TRUE	0.039	FALSE	FALSE	0.478	FALSE	FALSE	FALSE	FALSE	10	0.481		1.9706	1.8321	1.9224	1.8019	3.595	2.75	3.113	2.276	1.922	1.802	1.906	1.985	1.647	1.996	1.755	1.696	1.876	1.706	1.857	2.087	1.724	1.953	0.381	1.865	1.934	1.839	1.717	1.792	1.972	1.838
101583_at	Btg2	B-cell translocation gene 2, anti-proliferative	TRUE	TRUE	TRUE	-0.846	FALSE	FALSE	-0.705	FALSE	FALSE	FALSE	TRUE	1	0.013		5.2431	5.6425	6.2541	6.3228	6.999	6.987	7.533	7.862	6.254	6.323	6.364	6.872	6.371	6.201	5.958	5.948	6.073	5.827	6.053	6.055	6.075	6.092	0.79	6.295	6.592	6.325	5.933	5.952	6.054	6.083
101584_at	Rsu1	Ras suppressor protein 1	TRUE	TRUE	TRUE	0.552	FALSE	FALSE	0.265	FALSE	FALSE	FALSE	TRUE	1	0.022		4.5649	5.3191	4.3286	4.4518	6.19	6.72	6.028	6.351	4.329	4.452	4.437	5.022	4.842	4.673	4.472	4.539	4.661	4.747	4.183	4.256	4.226	4.174	0.76	4.382	4.764	4.706	4.532	4.702	4.219	4.2
101585_at	Pgrmc1	progesterone receptor membrane component 1	TRUE	TRUE	TRUE	-1.463	FALSE	TRUE	-0.322	FALSE	FALSE	FALSE	FALSE	1	0.831		6.6427	6.4649	8.3419	7.6916	7.395	7.426	7.937	7.529	8.342	7.692	7.897	8.172	8.033	7.918	7.879	7.504	7.51	7.473	6.972	8.359	7.149	8.337	0.203	8.008	8.07	7.924	7.719	7.489	7.666	7.743
101587_at	Ephx1	epoxide hydrolase 1, microsomal	FALSE	FALSE	FALSE	0	FALSE	FALSE	0	FALSE	FALSE	FALSE	FALSE	1	0.077		1.3152	1.4548	1.5355	1.5587	1.474	1.617	1.39	1.683	1.535	1.559	1.926	1.7	1.96	1.665	1.384	1.527	1.375	1.592	1.698	1.668	1.638	1.548	0.657	1.535	1.862	1.741	1.493	1.48	1.683	1.593
101588_at	Slc16a1	solute carrier family 16 (monocarboxylic acid transporters), member 1	FALSE	FALSE	FALSE	0	FALSE	FALSE	0	FALSE	FALSE	FALSE	FALSE	0	0.864		1.3219	1.037	1.8094	1.0398	1.018	1.162	1.031	0.911	1.809	1.04	1.066	1.484	1.174	1.075	1.425	1.027	1.295	0.986	1.124	1.092	1.037	1.406	0.182	1.435	1.234	1.184	1.194	1.144	1.108	1.221
101589_at	Hmgn2	high mobility group nucleosomal binding domain 2	TRUE	TRUE	TRUE	0.392	FALSE	FALSE	0.944	FALSE	FALSE	TRUE	FALSE	3	0.016		8.5905	7.816	8.3844	7.2382	9.299	8.633	8.191	7.853	8.384	7.238	7.764	8.237	9.189	8.883	8.895	8.875	8.615	8.793	6.261	7.355	6.9	7.821	0.781	7.757	8.224	8.71	9.057	8.687	6.81	7.36
101590_at	Lamp2	lysosomal membrane glycoprotein 2	TRUE	TRUE	TRUE	-1.32	FALSE	TRUE	0.185	FALSE	FALSE	FALSE	FALSE	0	0.994		7.8127	7.1549	9.2583	8.349	8.71	8.154	8.183	8.311	9.258	8.349	8.162	9.011	8.919	8.545	8.806	8.159	8.761	8.748	8.458	8.935	8.113	9.089	0.047	8.781	8.681	8.595	8.555	8.747	8.697	8.601
101591_at	Xpnpep1	X-prolyl aminopeptidase (aminopeptidase P) 1, soluble	TRUE	TRUE	TRUE	0.844	FALSE	FALSE	0.575	FALSE	FALSE	FALSE	FALSE	3	0.517		4.3698	3.4729	3.1641	2.9907	4.239	4.431	3.503	4.018	3.164	2.991	2.801	3.206	3.11	3.458	3.145	3.1	2.958	3.211	2.82	2.953	2.93	2.924	0.364	3.056	3.094	3.152	3.192	3.078	2.887	2.927
101593_at	Crip2	cysteine rich protein 2	FALSE	TRUE	FALSE	-0.033	FALSE	FALSE	0	FALSE	FALSE	FALSE	TRUE	1	0.004		1.8166	1.7006	1.7789	1.8044	1.703	1.669	1.468	1.506	1.779	1.804	1.968	2.171	2.058	1.996	1.646	1.673	1.887	1.841	1.695	1.8	1.808	1.788	0.846	1.781	2.115	1.96	1.694	1.861	1.748	1.798
101595_at	NA	NA	TRUE	TRUE	FALSE	-0.221	FALSE	FALSE	0	FALSE	FALSE	FALSE	FALSE	10	0.347		3.8074	3.3286	3.6444	3.9335	2.255	3.488	2.605	1.867	3.644	3.933	3.956	4.123	4.077	4.323	3.97	4.405	3.096	4.251	4.123	5.419	3.939	4.511	0.451	3.787	4.047	4.189	4.193	3.673	4.771	4.225
101596_at	C78859	expressed sequence C78859	FALSE	FALSE	FALSE	0	FALSE	FALSE	0	FALSE	FALSE	FALSE	FALSE	2	0.277		1.0997	1.0485	0.9909	1.2703	1.13	1.23	1.197	1.267	0.991	1.27	1.197	1.352	1.255	1.216	1.371	1.166	0.986	1.123	1.08	1.175	1.015	1.131	0.492	1.137	1.247	1.275	1.247	1.056	1.127	1.073
101597_at	D12Ertd216e	DNA segment, Chr 12, ERATO Doi 216, expressed	FALSE	FALSE	FALSE	0	FALSE	FALSE	0	FALSE	FALSE	FALSE	FALSE	6	0.48		1.1432	1.2019	1.117	1.0707	1.408	1.295	1.461	1.241	1.117	1.071	1.142	1.005	1.194	1.142	1.115	1.162	1.196	1.151	1.139	1.158	1.172	1.144	0.382	1.087	1.1	1.129	1.159	1.172	1.149	1.158
101598_at	NA	NA	FALSE	FALSE	FALSE	0	FALSE	FALSE	0	FALSE	FALSE	FALSE	FALSE	10	0.137		1.8006	1.913	1.9617	2.0422	2.205	1.698	1.606	1.685	1.962	2.042	1.848	2.119	2.029	1.876	1.92	1.928	1.81	1.977	2.108	2.624	1.886	2.039	0.594	2.002	1.982	1.954	1.923	1.894	2.366	1.963
101599_at	C030018P15Rik	RIKEN cDNA C030018P15 gene	FALSE	FALSE	FALSE	0	FALSE	FALSE	0	FALSE	FALSE	FALSE	FALSE	10	0.188		1.5056	1.7264	1.7404	1.6988	1.467	1.485	1.496	1.92	1.74	1.699	1.627	1.851	1.767	1.742	1.678	1.809	1.419	1.66	1.876	2.124	1.65	2.105	0.552	1.72	1.738	1.755	1.743	1.54	2	1.877
101600_at	C79015	expressed sequence C79015	FALSE	FALSE	FALSE	0	FALSE	FALSE	0	FALSE	FALSE	FALSE	FALSE	0	0.057		2.6744	2.5269	2.6779	2.7855	2.525	2.618	2.804	2.405	2.678	2.786	2.601	2.532	2.608	2.559	2.689	2.7	2.482	2.621	2.631	2.713	2.65	2.772	0.685	2.734	2.557	2.597	2.687	2.552	2.672	2.711
101601_at	DXErtd223e	DNA segment, Chr X, ERATO Doi 223, expressed	FALSE	FALSE	FALSE	0	FALSE	FALSE	0	FALSE	FALSE	FALSE	FALSE	10	0.124		1.1807	1.1751	1.2353	1.2603	0.986	1.309	1.267	1.234	1.235	1.26	1.157	1.2	1.207	1.165	1.229	1.27	1.076	1.17	1.269	1.335	1.354	1.163	0.605	1.25	1.17	1.198	1.243	1.124	1.302	1.258
101602_at	NA	NA	FALSE	FALSE	FALSE	0	FALSE	FALSE	0	FALSE	FALSE	FALSE	FALSE	30	0.139		3.0622	2.9538	3.1803	3.4325	1.9	2.929	2.038	2.651	3.18	3.432	3.348	3.128	3.672	3.48	3.669	3.413	3.181	3.429	3.411	3.458	3.707	3.616	0.592	3.288	3.312	3.468	3.598	3.299	3.435	3.662
101603_g_at	NA	NA	TRUE	TRUE	TRUE	-0.763	FALSE	FALSE	-0.511	FALSE	FALSE	FALSE	FALSE	2	0.412		2.7054	3.5982	3.2044	4.6258	2.696	2.561	3.042	3.236	3.204	4.626	4.017	4.605	5.218	4.437	3.895	4.459	2.684	4.042	4.121	4.631	4.466	4.006	0.416	3.871	4.493	4.562	4.317	3.349	4.377	4.236
101604_at	C79296	expressed sequence C79296	FALSE	FALSE	FALSE	0	FALSE	FALSE	0	FALSE	FALSE	FALSE	FALSE	1	0.02		1.0041	0.8889	0.904	0.8728	1.228	0.928	1.177	0.999	0.904	0.873	1.128	1.197	1.023	0.985	0.985	0.939	0.958	1.029	0.97	1.012	0.951	0.849	0.766	0.898	1.122	1.064	0.931	0.997	0.991	0.9
101605_at	D3Ertd246e	DNA segment, Chr 3, ERATO Doi 246, expressed	FALSE	TRUE	FALSE	-0.002	FALSE	FALSE	0	FALSE	FALSE	FALSE	FALSE	30	0.315		1.3129	1.388	1.2904	1.4144	1.4	1.459	1.3	1.878	1.29	1.414	1.342	1.424	1.374	1.143	1.324	1.359	1.392	1.363	1.618	1.452	1.81	1.364	0.47	1.363	1.341	1.319	1.309	1.381	1.535	1.587
101606_at	D1Ertd259e	DNA segment, Chr 1, ERATO Doi 259, expressed	FALSE	FALSE	FALSE	0	FALSE	FALSE	0	FALSE	FALSE	FALSE	FALSE	10	0.528		1.513	1.4881	1.4016	1.5981	1.966	1.903	1.967	2.079	1.402	1.598	1.409	1.443	1.503	1.524	1.499	1.491	1.452	1.507	1.539	1.601	1.551	1.474	0.358	1.494	1.451	1.477	1.515	1.477	1.57	1.513
101607_at	C80068	expressed sequence C80068	TRUE	TRUE	TRUE	0.192	FALSE	FALSE	-1.057	FALSE	TRUE	FALSE	FALSE	10	0.191		5.2946	7.0061	5.4085	6.5086	4.343	4.339	5.444	5.352	5.409	6.509	6.188	5.258	6.449	6.786	6.002	7.043	4.636	6.772	7.357	7.917	6.739	6.623	0.55	5.912	5.917	6.335	6.671	5.689	7.638	6.681
101608_at	C80360	expressed sequence C80360	FALSE	FALSE	FALSE	0	FALSE	FALSE	0	FALSE	FALSE	FALSE	FALSE	10	0.015		1.1093	1.2382	1.3295	1.4058	1.257	1.206	1.224	1.182	1.33	1.406	1.319	1.225	1.328	1.306	1.234	1.342	1.091	1.287	1.578	1.661	1.56	1.328	0.783	1.363	1.29	1.291	1.302	1.188	1.62	1.444
101609_at	Kst1-pending	sodium/myo-inositol cotransporter 2	FALSE	FALSE	FALSE	0	FALSE	FALSE	0	FALSE	FALSE	FALSE	FALSE	30	0.787		1.652	1.7438	1.6706	1.5834	1.671	1.774	1.876	1.963	1.671	1.583	1.471	1.547	1.734	1.585	1.573	1.601	1.614	1.508	1.637	1.623	1.673	1.599	0.228	1.615	1.56	1.586	1.626	1.557	1.631	1.636
101610_at	4933425A18Rik	RIKEN cDNA 4933425A18 gene	FALSE	FALSE	FALSE	0	FALSE	FALSE	0	FALSE	FALSE	FALSE	FALSE	3	0.222		1.1622	1.1925	1.0902	1.2484	1.436	1.234	1.363	1.366	1.09	1.248	1.128	1.101	1.199	1.19	1.289	1.205	1.129	1.194	1.19	1.242	1.258	1.203	0.527	1.167	1.123	1.183	1.253	1.161	1.216	1.23
101611_at	D11Ertd326e	DNA segment, Chr 11, ERATO Doi 326, expressed	FALSE	FALSE	FALSE	0	FALSE	FALSE	0	FALSE	FALSE	FALSE	FALSE	3	0.438		1.7787	1.7198	1.6781	1.7543	1.543	1.87	1.847	1.99	1.678	1.754	1.67	1.772	1.687	1.703	1.775	1.756	1.671	1.655	1.732	1.703	1.715	1.663	0.403	1.721	1.701	1.725	1.75	1.665	1.717	1.689
101612_at	Lats1	large tumor supressor	FALSE	FALSE	FALSE	0	FALSE	FALSE	0	FALSE	FALSE	FALSE	FALSE	30	0.426		1.3066	1.1468	1.8414	2.2211	1.041	1.292	1.369	1.233	1.841	2.221	1.558	1.902	1.861	1.776	1.792	1.679	1.593	1.648	1.876	1.853	1.697	2.442	0.409	2.019	1.78	1.746	1.774	1.616	1.865	2.069
101613_at	NA	NA	FALSE	FALSE	FALSE	0	FALSE	FALSE	0	FALSE	FALSE	FALSE	FALSE	30	0.089		1.5801	1.5605	1.7611	1.7329	1.386	1.47	1.805	1.46	1.761	1.733	1.814	2.119	2.019	1.85	1.959	1.965	1.705	1.83	1.947	2.092	1.999	2.158	0.643	1.754	1.937	1.978	1.94	1.77	2.019	2.079
101614_at	NA	NA	FALSE	FALSE	FALSE	0	FALSE	FALSE	0	FALSE	FALSE	FALSE	FALSE	3	0.038		1.1086	1.0853	1.0716	1.1296	1.183	1.252	0.991	1.13	1.072	1.13	1.061	1.068	1.278	1.219	1.284	1.552	0.971	1.139	1.17	1.172	1.318	1.107	0.72	1.1	1.066	1.247	1.419	1.055	1.171	1.212
101615_at	1700094J05Rik	RIKEN cDNA 1700094J05 gene	FALSE	FALSE	FALSE	0	FALSE	FALSE	0	FALSE	FALSE	FALSE	FALSE	30	0.671		1.2845	1.353	1.4814	1.5584	1.415	1.24	1.428	1.324	1.481	1.558	1.494	1.339	1.748	1.563	1.562	1.479	1.519	1.548	1.521	1.646	1.559	1.801	0.288	1.501	1.496	1.54	1.582	1.527	1.584	1.68
101616_at	Igk-V28	immunoglobulin kappa chain variable 28 (V28)	FALSE	FALSE	FALSE	0	FALSE	FALSE	0	FALSE	FALSE	FALSE	FALSE	10	0.104		2.1883	2.3883	2.5091	2.803	1.805	2.233	2.451	2.33	2.509	2.803	2.493	2.575	2.852	2.741	2.786	2.998	2.006	2.618	2.872	3.391	2.644	3.102	0.626	2.649	2.565	2.751	2.916	2.31	3.132	2.873
101617_s_at	Trp53	transformation related protein 53	FALSE	FALSE	TRUE	0	FALSE	FALSE	-0.165	FALSE	FALSE	FALSE	FALSE	10	0.024		1.5615	1.545	1.5144	1.5935	2.009	1.825	2.079	2.085	1.514	1.594	1.548	1.607	1.745	1.578	1.641	1.674	1.416	1.699	1.852	2.074	1.562	1.538	0.752	1.551	1.591	1.642	1.668	1.557	1.963	1.55
101618_r_at	Trp53	transformation related protein 53	TRUE	TRUE	TRUE	0.608	FALSE	FALSE	-1.089	FALSE	TRUE	FALSE	FALSE	0	0.386		3.5798	3.2223	2.6338	2.9526	3.291	3.228	4.128	4.569	2.634	2.953	2.334	1.726	2.067	1.823	2.152	2.322	2.354	1.842	2.285	1.772	3.626	1.901	0.43	2.799	2.005	1.981	2.218	2.1	2.029	2.764
101619_at	Ifna6	interferon alpha family, gene 6	FALSE	FALSE	FALSE	0	FALSE	FALSE	0	FALSE	FALSE	FALSE	FALSE	30	0.879		1.0503	1.0753	0.8704	0.9216	0.982	0.93	1.074	1.122	0.87	0.922	0.851	0.981	0.944	0.866	0.936	0.935	0.938	0.905	0.951	0.856	1.008	0.908	0.173	0.898	0.907	0.919	0.929	0.922	0.903	0.958
101620_at	Gp1ba	glycoprotein 1b, alpha polypeptide	FALSE	FALSE	FALSE	0	FALSE	FALSE	0	FALSE	FALSE	FALSE	FALSE	10	0.343		1.0634	1.2158	1.008	1.0674	1.265	1.404	1.23	1.378	1.008	1.067	1.093	1.079	1.079	1.108	1.073	1.097	1.061	1.107	1.083	1.108	1.097	1.032	0.454	1.038	1.086	1.094	1.085	1.084	1.096	1.065
101621_at	Mja1l-pending	major allergen 1-like	FALSE	TRUE	TRUE	-0.176	FALSE	FALSE	-0.075	FALSE	FALSE	FALSE	FALSE	10	0.382		2.8935	2.8329	2.9962	3.0818	3.056	3.144	3.152	3.197	2.996	3.082	2.908	2.985	3.22	3.162	3.129	3.162	3.141	3.089	3.069	3.386	3.077	3.299	0.433	3.024	3.009	3.1	3.194	3.11	3.228	3.188
101622_at	Alx4	aristaless 4	FALSE	FALSE	FALSE	0	FALSE	FALSE	0	FALSE	FALSE	FALSE	FALSE	10	0.025		1.7909	1.8923	1.6886	1.7129	1.898	2.08	2.188	2.174	1.689	1.713	1.665	1.646	1.705	1.746	1.7	1.817	1.742	1.773	1.785	1.804	1.79	1.79	0.75	1.698	1.666	1.71	1.767	1.756	1.794	1.79
101623_at	Slc16a8	solute carrier family 16 (monocarboxylic acid transporters), member 8	FALSE	FALSE	FALSE	0	FALSE	FALSE	0	FALSE	FALSE	FALSE	FALSE	10	0.067		1.6638	1.7018	1.7067	1.7561	2.035	1.82	1.673	1.942	1.707	1.756	1.726	1.71	1.681	1.758	1.781	1.767	1.581	1.734	1.8	1.854	1.788	1.812	0.671	1.734	1.707	1.736	1.765	1.658	1.827	1.8
101624_at	Kcns1	K+ voltage-gated channel, subfamily S, 1	FALSE	TRUE	FALSE	0.052	FALSE	FALSE	0	FALSE	FALSE	FALSE	FALSE	1	0.094		1.4033	1.5815	1.3814	1.4986	1.524	1.494	1.585	1.658	1.381	1.499	1.628	1.558	1.6	1.596	1.547	1.473	1.464	1.608	1.588	1.582	1.471	1.514	0.637	1.438	1.601	1.587	1.516	1.535	1.585	1.493
101625_at	Kcns2	K+ voltage-gated channel, subfamily S, 2	TRUE	TRUE	TRUE	-0.265	FALSE	FALSE	0.463	FALSE	FALSE	FALSE	FALSE	10	0.336		2.4127	2.082	2.4214	2.6027	2.325	2.074	2.05	1.424	2.421	2.603	2.582	2.496	2.755	2.739	2.699	3.076	2.037	2.626	2.541	3.543	2.635	3.418	0.458	2.511	2.541	2.743	2.89	2.332	3.042	3.027
101626_at	Adam7	a disintegrin and metalloprotease domain 7	FALSE	FALSE	FALSE	0	FALSE	FALSE	0	FALSE	FALSE	FALSE	FALSE	30	0.367		1.4624	1.5427	1.4238	1.481	1.483	1.544	1.599	1.783	1.424	1.481	1.493	1.652	1.473	1.501	1.402	1.539	1.424	1.495	1.485	1.471	1.57	1.545	0.44	1.458	1.55	1.519	1.454	1.461	1.478	1.557
101627_at	Pld1	phospholipase D1	FALSE	FALSE	FALSE	0	FALSE	FALSE	0	FALSE	FALSE	FALSE	FALSE	10	0.072		1.3198	1.3239	1.3587	1.3389	1.442	1.335	1.147	1.47	1.359	1.339	1.282	1.382	1.256	1.261	1.325	1.228	1.215	1.227	1.347	1.46	1.322	1.444	0.664	1.353	1.314	1.285	1.262	1.222	1.403	1.383
101628_g_at	Pld1	phospholipase D1	FALSE	FALSE	FALSE	0	FALSE	FALSE	0	FALSE	FALSE	FALSE	FALSE	0	0.4		1.3727	1.3488	1.2916	1.4353	1.475	1.471	1.421	1.632	1.292	1.435	1.305	1.412	1.208	1.174	1.289	1.259	1.25	1.225	1.242	1.306	1.258	1.271	0.423	1.375	1.309	1.263	1.236	1.241	1.273	1.264
101629_s_at	Stx1b2	syntaxin 1B2	FALSE	FALSE	FALSE	0	FALSE	FALSE	0	FALSE	FALSE	FALSE	FALSE	10	0.677		1.0076	1.0013	0.9714	0.9547	1.073	0.97	1.299	1.285	0.971	0.955	0.857	1.143	0.931	0.929	1.079	1.032	1.043	0.916	1.17	1.006	1.085	1.063	0.286	0.973	0.959	0.99	1.024	0.983	1.088	1.074
101630_f_at	V2r2	vomeronasal 2, receptor, 2	FALSE	FALSE	FALSE	0	FALSE	FALSE	0	FALSE	FALSE	FALSE	FALSE	30	0.007		1.285	1.5437	1.4226	1.4305	1.451	1.376	1.556	1.544	1.423	1.431	1.422	1.454	1.62	1.581	1.657	1.564	1.456	1.599	1.444	1.551	1.758	1.711	0.824	1.42	1.466	1.559	1.633	1.525	1.497	1.734
101631_at	Sox11	SRY-box containing gene 11	FALSE	FALSE	FALSE	0	FALSE	FALSE	0	FALSE	FALSE	FALSE	FALSE	1	0.038		1.7825	1.6577	1.7063	1.445	1.694	1.596	2.035	1.856	1.706	1.445	2.104	2.206	2.576	2.164	1.847	1.893	1.762	1.892	1.626	1.748	1.632	2.09	0.719	1.552	2.253	2.227	1.945	1.819	1.688	1.861
101632_at	Tnfrsf11a	tumor necrosis factor receptor superfamily, member 11a	FALSE	FALSE	TRUE	0	FALSE	FALSE	0.296	FALSE	FALSE	FALSE	FALSE	30	0.002		1.5008	1.5446	1.5526	1.5308	2.176	2.435	1.567	2.453	1.553	1.531	1.474	1.492	1.518	1.538	1.595	1.652	1.62	1.576	1.531	1.591	1.644	1.644	0.881	1.543	1.478	1.536	1.62	1.599	1.561	1.644
101633_at	Igk-V20	immunoglobulin kappa chain variable 20 (V20 family)	FALSE	FALSE	FALSE	0	FALSE	FALSE	0	FALSE	FALSE	FALSE	FALSE	1	0.617		1.2961	1.1776	1.3599	1.1122	1.748	1.358	1.132	1.254	1.36	1.112	1.427	1.52	1.29	1.305	1.277	1.336	1.323	1.286	1.199	1.461	1.236	1.337	0.315	1.249	1.421	1.374	1.266	1.309	1.33	1.287
101634_at	Npm1	nucleophosmin 1	TRUE	TRUE	TRUE	0.582	FALSE	FALSE	0.269	FALSE	FALSE	TRUE	FALSE	6	0.008		12.9595	12.3588	12.3755	11.7798	12.163	12.264	11.897	11.993	12.375	11.78	11.913	12.047	12.48	12.325	12.397	12.052	13.06	12.59	10.566	11.408	11.397	11.728	0.816	12.044	12.118	12.201	12.331	12.815	10.988	11.562
101635_f_at	Mup5	major urinary protein 5	FALSE	FALSE	FALSE	0	FALSE	FALSE	0	FALSE	FALSE	FALSE	FALSE	10	0.185		1.3139	1.4272	1.3103	1.3778	1.293	1.457	1.341	1.844	1.31	1.378	1.373	1.342	1.4	1.427	1.27	1.392	1.4	1.365	1.443	1.523	1.371	1.43	0.554	1.338	1.384	1.375	1.351	1.381	1.483	1.4
101636_at	Spt2	salivary protein 2	FALSE	FALSE	FALSE	0	FALSE	FALSE	0	FALSE	FALSE	FALSE	FALSE	10	0.396		1.0813	1.0914	1.1026	1.0599	1.068	1.134	1.096	1.021	1.103	1.06	1.142	1.117	1.167	1.08	1.033	1.032	1.106	1.16	1.232	1.07	1.151	1.074	0.425	1.078	1.144	1.103	1.043	1.132	1.151	1.113
101637_at	Ceacam10	CEA-related cell adhesion molecule 10	FALSE	FALSE	FALSE	0	FALSE	FALSE	0	FALSE	FALSE	FALSE	FALSE	30	0.822		1.6193	1.6732	1.5591	1.5804	1.37	1.395	1.498	1.496	1.559	1.58	1.373	1.576	1.557	1.565	1.468	1.665	1.472	1.562	1.502	1.544	1.497	1.713	0.209	1.565	1.496	1.53	1.583	1.515	1.523	1.605
101638_s_at	Cyp3a16	cytochrome P450, family 3, subfamily a, polypeptide 16	FALSE	FALSE	FALSE	0	FALSE	FALSE	0	FALSE	FALSE	FALSE	FALSE	30	0.169		1.1835	1.0452	1.2356	1.3024	1.17	1.259	1.251	1.498	1.236	1.302	1.251	1.459	1.302	1.2	1.26	1.22	1.108	1.242	1.29	1.331	1.374	1.404	0.567	1.275	1.329	1.288	1.22	1.177	1.311	1.389
101639_r_at	Cyp3a16	cytochrome P450, family 3, subfamily a, polypeptide 16	FALSE	FALSE	FALSE	0	FALSE	FALSE	0	FALSE	FALSE	FALSE	FALSE	3	0.145		0.9641	0.9444	1.0119	0.9993	1.033	1.066	1.193	1.209	1.012	0.999	0.912	0.963	0.989	0.97	1.063	1.109	1.178	0.979	0.993	1.002	1.019	0.979	0.587	1.007	0.93	0.99	1.081	1.079	0.997	0.999
101640_f_at	Igk-V28	immunoglobulin kappa chain variable 28 (V28)	FALSE	FALSE	FALSE	0	FALSE	FALSE	0	FALSE	FALSE	FALSE	FALSE	1	0.126		1.4205	1.4698	1.3961	1.387	2.697	2.262	1.546	2.251	1.396	1.387	1.476	1.49	1.484	1.417	1.374	1.437	1.397	1.489	1.517	1.442	1.401	1.39	0.603	1.392	1.479	1.456	1.403	1.443	1.479	1.395
101641_at	Igk-V28	immunoglobulin kappa chain variable 28 (V28)	FALSE	FALSE	FALSE	0	FALSE	FALSE	0	FALSE	FALSE	FALSE	FALSE	3	0.711		1.129	1.2386	1.2318	1.1733	1.467	1.294	1.138	1.267	1.232	1.173	1.157	1.428	1.193	1.328	1.515	1.221	1.128	1.289	1.25	1.186	1.22	1.129	0.268	1.211	1.257	1.311	1.341	1.211	1.218	1.174
101642_at	Krt1-14	keratin complex 1, acidic, gene 14	FALSE	FALSE	FALSE	0	FALSE	FALSE	0	FALSE	FALSE	FALSE	FALSE	10	0.684		1.425	1.4645	1.3941	1.4743	1.682	1.676	1.825	1.953	1.394	1.474	1.279	1.428	1.519	1.41	1.391	1.441	1.419	1.558	1.488	1.487	1.494	1.44	0.282	1.425	1.392	1.41	1.445	1.486	1.488	1.467
101643_at	Stx1bl-pending	syntaxin 1 b-like	FALSE	FALSE	FALSE	0	FALSE	FALSE	0	FALSE	FALSE	FALSE	FALSE	3	0.104		1.4206	1.4438	1.3765	1.4699	1.474	1.515	1.659	1.432	1.376	1.47	1.355	1.339	1.513	1.433	1.476	1.523	1.39	1.419	1.476	1.481	1.505	1.415	0.626	1.417	1.37	1.439	1.517	1.403	1.479	1.46
101644_f_at	V2r8	vomeronasal 2, receptor, 8	FALSE	FALSE	FALSE	0	FALSE	FALSE	0	FALSE	FALSE	FALSE	FALSE	30	0.364		1.0817	0.9537	0.8342	1.0401	0.929	0.996	0.976	0.878	0.834	1.04	1.021	1.139	1.07	1.165	1.15	1.046	1.027	1.142	0.979	1.085	1.044	1.261	0.442	0.937	1.082	1.115	1.099	1.084	1.032	1.153
101645_f_at	V2r11	vomeronasal 2, receptor, 11	FALSE	FALSE	FALSE	0	FALSE	FALSE	0	FALSE	FALSE	FALSE	FALSE	30	0.487		1.0787	1.0023	1.0357	1.17	1.587	1.267	1.305	1.404	1.036	1.17	1.124	0.999	1.35	1.326	1.172	1.196	1.125	1.279	1.202	1.3	1.211	1.411	0.379	1.082	1.148	1.211	1.25	1.195	1.252	1.311
101646_at	Pigq	phosphatidylinositol glycan, class Q	FALSE	FALSE	FALSE	0	FALSE	FALSE	0	FALSE	FALSE	FALSE	FALSE	6	0.421		1.1766	1.1998	1.1173	1.2347	1.309	1.328	1.547	1.209	1.117	1.235	1.122	0.983	1.176	1.169	1.1	1.249	1.24	1.189	1.187	1.228	1.231	1.163	0.412	1.168	1.085	1.125	1.199	1.212	1.208	1.197
101647_at	Adk	adenosine kinase	FALSE	TRUE	FALSE	-0.002	FALSE	FALSE	0	FALSE	FALSE	FALSE	FALSE	30	0.151		1.2618	1.2065	1.236	1.2357	1.19	1.322	1.262	1.193	1.236	1.236	1.16	1.229	1.447	1.256	1.433	1.272	1.333	1.356	1.346	1.273	1.498	1.385	0.582	1.228	1.228	1.302	1.379	1.342	1.31	1.441
101648_at	Foxd4	forkhead box D4	FALSE	FALSE	FALSE	0	FALSE	FALSE	0	FALSE	FALSE	FALSE	FALSE	6	0.851		1.3142	1.2971	1.3243	1.3723	1.735	1.597	1.582	1.713	1.324	1.372	1.318	1.277	1.45	1.36	1.281	1.357	1.352	1.438	1.387	1.393	1.382	1.345	0.191	1.338	1.34	1.344	1.351	1.392	1.39	1.363
101649_at	Pip5k1a	phosphatidylinositol-4-phosphate 5-kinase, type 1 alpha	FALSE	FALSE	FALSE	0	FALSE	FALSE	0	FALSE	FALSE	FALSE	FALSE	10	0.733		1.3833	1.5032	1.2747	1.3318	1.446	1.402	1.459	1.636	1.275	1.332	1.258	1.214	1.438	1.329	1.303	1.325	1.289	1.401	1.327	1.411	1.409	1.312	0.257	1.292	1.283	1.315	1.351	1.342	1.37	1.361
101650_at	Pcdha6	protocadherin alpha 6	FALSE	FALSE	FALSE	0	FALSE	FALSE	0	FALSE	FALSE	FALSE	FALSE	10	0.912		1.5494	1.6292	1.5721	1.4111	1.842	1.652	1.865	1.909	1.572	1.411	1.606	1.3	1.533	1.588	1.508	1.434	1.532	1.506	1.603	1.555	1.667	1.468	0.148	1.482	1.495	1.5	1.503	1.516	1.579	1.568
101651_at	Cntfr	ciliary neurotrophic factor receptor	FALSE	FALSE	FALSE	0	FALSE	FALSE	0	FALSE	FALSE	FALSE	FALSE	3	0.731		1.5993	1.7272	1.5333	1.7005	1.715	1.91	1.536	1.65	1.533	1.7	1.585	1.566	1.621	1.604	1.625	1.675	1.57	1.643	1.606	1.605	1.613	1.658	0.258	1.616	1.578	1.609	1.652	1.606	1.605	1.636
101652_i_at	H2-D4	histocompatibility 2, D region locus 4	FALSE	FALSE	FALSE	0	FALSE	FALSE	0	FALSE	FALSE	FALSE	FALSE	10	0.745		1.3012	1.4616	1.3551	1.4328	1.386	1.54	1.467	1.512	1.355	1.433	1.356	1.637	1.404	1.394	1.44	1.446	1.339	1.434	1.503	1.498	1.426	1.377	0.251	1.403	1.461	1.451	1.416	1.389	1.5	1.401
101653_f_at	H2-D4	histocompatibility 2, D region locus 4	FALSE	FALSE	TRUE	0	FALSE	FALSE	-1.551	FALSE	TRUE	FALSE	FALSE	6	0.135		1.5416	1.4649	1.5706	1.512	2.559	3.183	4.222	4.623	1.571	1.512	1.565	1.581	1.538	1.608	1.559	1.493	1.742	1.607	1.51	1.588	1.542	1.549	0.595	1.539	1.583	1.559	1.534	1.673	1.549	1.545
101654_at	Hist1h3c	histone1, H3c	FALSE	FALSE	FALSE	0	FALSE	FALSE	0	FALSE	FALSE	FALSE	FALSE	10	0.39		1.1337	1.2137	1.191	1.2398	1.436	1.371	1.223	1.484	1.191	1.24	1.07	0.931	1.261	1.272	1.109	1.251	1.088	1.162	1.279	1.262	1.221	1.211	0.428	1.196	1.083	1.147	1.243	1.119	1.271	1.216
101655_at	Zfp94	zinc finger protein 94	FALSE	FALSE	FALSE	0	FALSE	FALSE	0	FALSE	FALSE	FALSE	FALSE	1	0.176		1.5156	1.7123	1.1359	1.189	1.32	1.162	1.259	1.286	1.136	1.189	1.254	1.414	1.41	1.3	1.023	1.274	1.279	1.291	1.134	1.142	1.241	1.488	0.561	1.154	1.368	1.305	1.175	1.282	1.139	1.364
101656_f_at	Igk-V5	immunoglobulin kappa chain variable 5 (V5 family)	FALSE	FALSE	FALSE	0	FALSE	FALSE	0	FALSE	FALSE	FALSE	FALSE	30	0.916		1.3915	1.3446	1.2722	1.3255	1.516	1.477	1.385	1.394	1.272	1.326	1.398	1.433	1.27	1.198	1.381	1.316	1.28	1.242	1.233	1.39	1.414	1.284	0.145	1.315	1.349	1.331	1.297	1.266	1.311	1.349
101657_at	Bmp8b	bone morphogenetic protein 8b	FALSE	FALSE	FALSE	0	FALSE	FALSE	0	FALSE	FALSE	FALSE	FALSE	3	0.685		1.1729	1.2056	1.195	1.2036	1.202	1.164	1.339	1.49	1.195	1.204	1.18	1.2	1.306	1.212	1.349	1.26	1.15	1.282	1.265	1.227	1.402	1.141	0.282	1.198	1.194	1.253	1.308	1.216	1.246	1.272
101658_f_at	H2-Q8	histocompatibility 2, Q region locus 8	FALSE	TRUE	TRUE	-0.38	FALSE	FALSE	-0.423	FALSE	FALSE	FALSE	FALSE	6	0.099		1.3922	1.4851	1.9024	1.7349	8.434	8.561	8.924	8.917	1.902	1.735	1.848	1.795	1.789	1.854	1.65	1.571	2.065	1.85	1.713	1.789	1.862	1.774	0.631	1.808	1.867	1.755	1.646	1.954	1.751	1.818
101659_at	Hsd3b2	hydroxysteroid dehydrogenase-2, delta-3-beta	FALSE	FALSE	FALSE	0	FALSE	FALSE	0	FALSE	FALSE	FALSE	FALSE	6	0.281		1.5267	1.5347	1.5778	1.3642	1.284	1.727	1.326	1.6	1.578	1.364	1.63	1.893	1.829	1.875	1.775	1.681	1.657	2.202	1.579	1.858	1.645	1.7	0.49	1.465	1.788	1.813	1.748	1.927	1.718	1.673
101660_at	Mtr	5-methyltetrahydrofolate-homocysteine methyltransferase	FALSE	FALSE	FALSE	0	FALSE	FALSE	0	FALSE	FALSE	FALSE	FALSE	30	0.157		1.328	1.4848	1.4575	1.5596	1.591	1.606	1.67	1.95	1.458	1.56	1.247	1.426	1.427	1.478	1.417	1.473	1.362	1.577	1.498	1.609	1.648	1.596	0.576	1.5	1.373	1.4	1.472	1.467	1.554	1.622
101661_r_at	NA	NA	FALSE	TRUE	FALSE	-0.188	FALSE	FALSE	0	FALSE	FALSE	FALSE	FALSE	10	0.541		1.0776	1.1195	1.1661	1.4065	1.273	1.122	0.944	1.017	1.166	1.407	1.422	1.573	1.194	1.355	1.227	2.17	1.127	1.188	1.452	2.007	1.143	1.38	0.352	1.322	1.35	1.489	1.585	1.169	1.729	1.261
101662_at	D11Ertd530e	DNA segment, Chr 11, ERATO Doi 530, expressed	TRUE	FALSE	FALSE	-0.011	FALSE	FALSE	0	FALSE	FALSE	FALSE	FALSE	3	0.69		1.3074	1.4327	1.3317	1.43	1.446	1.702	1.983	1.739	1.332	1.43	1.34	1.437	1.355	1.419	1.415	1.509	1.392	1.482	1.445	1.368	1.417	1.336	0.279	1.385	1.373	1.409	1.451	1.438	1.406	1.376
101663_s_at	D7Ertd1e	DNA segment, Chr 7, ERATO Doi 1, expressed	FALSE	FALSE	FALSE	0	FALSE	FALSE	0	FALSE	FALSE	FALSE	FALSE	10	0.646		1.2413	1.3615	1.2636	1.1695	1.24	1.317	1.362	1.455	1.264	1.17	1.235	1.277	1.271	1.228	1.296	1.252	1.235	1.084	1.185	1.429	1.189	1.325	0.301	1.219	1.245	1.265	1.266	1.16	1.307	1.257
101664_at	Rps3a	ribosomal protein S3a	TRUE	TRUE	TRUE	-0.362	FALSE	FALSE	0.176	FALSE	FALSE	FALSE	FALSE	1	0.061		13.1912	13.1665	13.6293	13.4527	13.744	13.8	13.582	13.61	13.629	13.453	13.675	13.643	13.513	13.652	13.166	13.324	13.57	13.738	13.075	13.477	13.55	13.461	0.68	13.529	13.707	13.513	13.281	13.65	13.276	13.505
101665_at	Nr5a1	nuclear receptor subfamily 5, group A, member 1	TRUE	TRUE	TRUE	0.398	FALSE	FALSE	-1.277	FALSE	TRUE	FALSE	FALSE	6	0.315		3.124	3.4949	2.9563	2.8658	3.948	4.008	4.62	5.889	2.956	2.866	2.833	2.811	2.365	2.204	3.138	2.837	3.373	3.031	2.901	2.137	3.034	2.773	0.469	2.966	2.595	2.615	2.813	3.22	2.517	2.903
101666_at	Nr5a1	nuclear receptor subfamily 5, group A, member 1	FALSE	FALSE	FALSE	0	FALSE	FALSE	0	FALSE	FALSE	FALSE	FALSE	10	0.745		1.0744	1.1085	1.128	1.3064	1.016	1.39	1.094	1.523	1.128	1.306	1.244	1.447	1.302	1.255	1.382	1.255	1.064	1.337	1.322	1.356	1.246	1.415	0.251	1.225	1.314	1.324	1.294	1.203	1.339	1.33
101667_at	2610528C06Rik	RIKEN cDNA 2610528C06 gene	FALSE	FALSE	FALSE	0	FALSE	FALSE	0	FALSE	FALSE	FALSE	FALSE	10	0.695		1.2875	1.2833	1.3487	1.3341	1.273	1.219	1.364	1.262	1.349	1.334	1.328	1.34	1.483	1.374	1.288	1.382	1.258	1.374	1.331	1.551	1.315	1.373	0.276	1.333	1.37	1.376	1.363	1.313	1.441	1.344
101668_at	AA589418	expressed sequence AA589418	FALSE	FALSE	FALSE	0	FALSE	FALSE	0	FALSE	FALSE	FALSE	FALSE	10	0.882		1.7937	1.8512	1.718	1.8506	1.921	1.848	1.843	1.942	1.718	1.851	1.68	2.012	1.774	1.648	1.801	1.83	1.731	1.821	1.917	1.867	1.762	1.797	0.17	1.797	1.795	1.786	1.776	1.78	1.892	1.78
101669_at	Actr3	ARP3 actin-related protein 3 homolog (yeast)	TRUE	TRUE	FALSE	-0.031	FALSE	FALSE	0	FALSE	FALSE	FALSE	FALSE	3	0.087		1.4579	1.0775	1.1738	1.4233	1.186	1.455	1.334	1.096	1.174	1.423	1.306	1.355	1.588	1.375	1.499	1.62	1.296	1.203	1.302	1.282	1.337	1.538	0.645	1.297	1.339	1.47	1.566	1.249	1.292	1.437
101670_at	Tgfb1i4	transforming growth factor beta 1 induced transcript 4	FALSE	FALSE	FALSE	0	FALSE	FALSE	0	FALSE	FALSE	FALSE	FALSE	3	0.305		1.4001	1.4653	1.3347	1.5263	1.348	1.539	1.484	1.957	1.335	1.526	1.441	1.438	1.536	1.449	1.499	1.722	1.42	1.52	1.56	1.539	1.536	1.53	0.475	1.434	1.425	1.514	1.6	1.471	1.55	1.533
101671_at	NA	NA	FALSE	FALSE	FALSE	0	FALSE	FALSE	0	FALSE	FALSE	FALSE	FALSE	1	0.938		1.1065	1.0236	1.2234	1.2305	0.973	1.345	1.392	1.384	1.223	1.23	1.161	1.353	1.288	1.218	1.22	1.167	1.147	1.321	1.201	1.203	1.27	1.167	0.127	1.225	1.266	1.24	1.2	1.233	1.202	1.219
101672_at	5230400G24Rik	RIKEN cDNA 5230400G24 gene	FALSE	FALSE	FALSE	0	FALSE	FALSE	0	FALSE	FALSE	FALSE	FALSE	10	0.196		1.2275	1.1259	1.1738	1.2502	1.236	1.368	1.203	1.267	1.174	1.25	1.164	1.242	1.24	1.218	1.207	1.212	1.228	1.174	1.326	1.302	1.201	1.332	0.546	1.21	1.212	1.216	1.217	1.2	1.314	1.266
101673_r_at	AA675035	expressed sequence AA675035	FALSE	FALSE	FALSE	0	FALSE	FALSE	0	FALSE	FALSE	FALSE	FALSE	10	0.73		1.2115	1.0393	1.0153	0.913	1.094	0.921	1.087	0.788	1.015	0.913	0.914	1.055	0.793	0.873	0.995	0.95	0.924	0.794	1.083	0.925	1.005	0.911	0.259	0.979	0.924	0.92	0.926	0.864	1.003	0.958
101674_at	1700112N14Rik	RIKEN cDNA 1700112N14 gene	FALSE	TRUE	FALSE	0.05	FALSE	FALSE	0	FALSE	FALSE	FALSE	FALSE	10	0.087		1.5957	1.5267	1.4275	1.5952	1.49	1.557	1.792	2.108	1.428	1.595	1.653	1.598	1.525	1.451	1.66	1.601	1.568	1.51	1.731	1.927	1.638	1.702	0.645	1.527	1.562	1.58	1.582	1.544	1.828	1.67
101675_at	NA	NA	FALSE	FALSE	FALSE	0	FALSE	FALSE	0	FALSE	FALSE	FALSE	FALSE	10	0.24		1.7793	1.7621	1.9044	1.9107	2.148	2.409	2.383	2.232	1.904	1.911	1.863	1.968	1.87	1.801	1.845	1.715	1.85	1.834	1.918	2.072	1.81	2.052	0.515	1.909	1.91	1.843	1.776	1.842	1.995	1.931
101676_at	Gpx3	glutathione peroxidase 3	FALSE	FALSE	FALSE	0	FALSE	FALSE	0	FALSE	FALSE	FALSE	FALSE	10	0.728		1.8375	1.7015	1.6876	1.7679	1.772	1.969	1.653	2.236	1.688	1.768	1.764	1.622	1.737	1.685	1.666	1.725	1.664	1.744	1.757	1.797	1.655	1.764	0.26	1.726	1.702	1.698	1.702	1.703	1.777	1.709
101677_at	1110035H17Rik	RIKEN cDNA 1110035H17 gene	FALSE	FALSE	FALSE	0	FALSE	FALSE	0	FALSE	FALSE	FALSE	FALSE	3	0.106		2.6759	2.6486	2.5565	2.6871	2.458	2.566	2.768	2.416	2.557	2.687	2.916	2.774	2.797	2.971	2.939	3.058	2.712	2.82	3.008	2.75	2.73	2.853	0.624	2.63	2.813	2.931	2.974	2.768	2.879	2.791
101678_r_at	NA	NA	FALSE	FALSE	FALSE	0	FALSE	FALSE	0	FALSE	FALSE	FALSE	FALSE	30	0.753		2.1357	2.0152	2.1045	2.0642	2.216	2.166	2.427	2.129	2.104	2.064	2.116	1.751	2.07	2.048	1.952	2.237	2.054	2.089	2.046	2.036	2.511	1.956	0.247	2.078	1.961	2.018	2.116	2.069	2.041	2.233
101679_at	Opn1mw	opsin 1 (cone pigments), medium-wave-sensitive (color blindness, deutan)	FALSE	FALSE	FALSE	0	FALSE	FALSE	0	FALSE	FALSE	FALSE	FALSE	6	0.103		1.5119	1.7234	1.4182	1.4207	1.464	1.556	1.72	1.647	1.418	1.421	1.378	1.333	1.438	1.495	1.405	1.588	1.551	1.513	1.494	1.553	1.468	1.459	0.627	1.414	1.377	1.435	1.513	1.53	1.524	1.463
101680_at	Rpl27a	ribosomal protein L27a	TRUE	TRUE	TRUE	-0.081	FALSE	FALSE	0.229	FALSE	FALSE	TRUE	FALSE	6	0		1.835	1.5394	1.8259	1.7108	11.564	11.782	11.5	11.389	1.826	1.711	1.87	2.05	1.903	1.918	1.738	1.712	2.683	2.765	2.007	2	1.9	2.128	0.956	1.761	1.991	1.864	1.749	2.721	2.003	2.014
101681_f_at	H2-Bl	histocompatibility 2, blastocyst	TRUE	TRUE	TRUE	-1.555	FALSE	TRUE	-0.704	FALSE	FALSE	FALSE	FALSE	0	0.052		4.4235	4.5046	6.1874	5.8512	5.903	6.625	6.58	7.356	6.187	5.851	5.872	5.887	5.778	5.759	5.711	5.271	5.9	5.718	5.527	5.173	5.789	5.574	0.695	6.008	5.924	5.704	5.525	5.806	5.35	5.681
101682_f_at	Mup4	major urinary protein 4	FALSE	FALSE	FALSE	0	FALSE	FALSE	0	FALSE	FALSE	FALSE	FALSE	10	0.633		1.3806	1.4724	1.4396	1.4173	1.511	1.534	1.758	1.541	1.44	1.417	1.481	1.45	1.35	1.366	1.465	1.425	1.37	1.385	1.462	1.443	1.429	1.455	0.307	1.438	1.424	1.418	1.413	1.381	1.452	1.442
101683_at	Rgs19ip1	regulator of G-protein signaling 19 interacting protein 1	FALSE	FALSE	FALSE	0	FALSE	FALSE	0	FALSE	FALSE	FALSE	FALSE	10	0.155		1.455	1.6396	1.4175	1.5133	1.53	1.727	1.465	1.894	1.417	1.513	1.481	1.519	1.442	1.476	1.497	1.534	1.458	1.439	1.544	1.59	1.499	1.565	0.578	1.471	1.478	1.492	1.498	1.45	1.567	1.532
101684_r_at	Srst	simple repeat sequence-containing transcript	TRUE	TRUE	TRUE	-0.747	FALSE	FALSE	-1.27	FALSE	TRUE	FALSE	FALSE	30	0.365		5.2755	5.002	5.4605	6.3116	3.086	2.428	4.055	3.999	5.46	6.312	5.836	6.17	6.231	5.653	6.194	6.906	5.238	6.213	6.073	7.209	6.303	7.378	0.441	5.922	5.854	6.159	6.436	5.737	6.64	6.84
101685_f_at	NA	NA	TRUE	TRUE	TRUE	0.039	FALSE	FALSE	-0.833	FALSE	FALSE	FALSE	FALSE	3	0.162		3.6238	3.6119	3.5347	3.6233	3.828	3.982	4.624	4.851	3.535	3.623	3.12	3.303	3.57	3.418	3.555	3.528	3.571	3.474	3.507	3.288	3.52	3.387	0.572	3.562	3.283	3.39	3.596	3.517	3.398	3.453
101686_at	Zfp59	zinc finger protein 59	FALSE	FALSE	FALSE	0	FALSE	FALSE	0	FALSE	FALSE	FALSE	FALSE	10	0.468		1.7215	1.8118	1.5538	1.8324	1.598	1.651	2.098	2.126	1.554	1.832	1.77	1.882	1.869	1.864	1.81	1.839	1.635	1.841	1.79	2.176	1.751	1.98	0.388	1.692	1.832	1.859	1.828	1.737	1.983	1.866
101687_r_at	NA	NA	TRUE	TRUE	FALSE	-1.273	FALSE	TRUE	0	FALSE	FALSE	FALSE	FALSE	10	0.167		1.916	2.7795	3.5729	3.6686	2.346	1.884	1.433	2.641	3.573	3.669	3.11	3.296	3.435	3.271	3.249	3.929	2.164	3.188	3.511	5.657	3.644	4.095	0.568	3.622	3.196	3.363	3.584	2.676	4.584	3.87
101688_at	D4Ertd58e	DNA segment, Chr 4, ERATO Doi 58, expressed	FALSE	TRUE	FALSE	-0.265	FALSE	FALSE	0	FALSE	FALSE	FALSE	FALSE	30	0.828		1.9094	1.6733	2.1066	2.0061	1.949	2.107	2.368	2.303	2.107	2.006	1.941	1.967	2.132	2.169	1.974	1.839	1.841	2.368	2.148	2.235	1.91	2.586	0.205	2.034	2.048	2.013	1.979	2.097	2.192	2.248
101689_at	AA416453	expressed sequence AA416453	FALSE	FALSE	FALSE	0	FALSE	FALSE	0	FALSE	FALSE	FALSE	FALSE	10	0.661		1.1738	0.9518	1.0016	1.1386	1.117	1.032	0.978	1.128	1.002	1.139	1.151	1.096	1.107	0.933	1.207	1.151	1.054	1.033	1.11	1.302	1.03	1.161	0.294	1.084	1.067	1.102	1.136	1.048	1.206	1.095
101690_r_at	NA	NA	FALSE	TRUE	FALSE	-0.103	FALSE	FALSE	0	FALSE	FALSE	FALSE	FALSE	1	0.907		1.1117	0.989	0.988	1.319	0.696	0.94	0.886	1.005	0.988	1.319	0.996	1.147	1.256	1.301	0.972	1.149	1.041	1.013	1.066	1.101	1.036	1.184	0.153	1.133	1.158	1.153	1.127	1.02	1.084	1.11
101691_s_at	C77405	expressed sequence C77405	FALSE	TRUE	FALSE	-0.461	FALSE	FALSE	0	FALSE	FALSE	FALSE	FALSE	10	0.255		1.3078	1.3916	1.8109	1.8114	1.249	1.433	1.213	1.203	1.811	1.811	1.444	1.5	1.815	1.587	1.732	1.733	1.496	1.54	1.708	3.461	1.84	2.089	0.505	1.798	1.529	1.619	1.775	1.514	2.585	1.964
101692_r_at	C77405	expressed sequence C77405	FALSE	FALSE	FALSE	0	FALSE	FALSE	0	FALSE	FALSE	FALSE	FALSE	30	0.271		1.1719	1.2132	1.1147	1.1886	1.193	1.109	1.266	1.275	1.115	1.189	1.168	1.341	1.216	1.241	1.089	1.265	1.035	1.157	1.26	1.296	1.398	1.189	0.495	1.153	1.25	1.234	1.174	1.096	1.278	1.293
101693_f_at	NA	NA	FALSE	TRUE	FALSE	-0.252	FALSE	FALSE	0	FALSE	FALSE	FALSE	FALSE	30	0.05		1.2845	1.4124	1.5744	1.6256	1.204	1.145	1.439	1.769	1.574	1.626	1.463	1.286	1.635	1.526	1.418	1.578	1.413	1.563	1.606	1.949	1.904	1.859	0.698	1.583	1.445	1.478	1.552	1.483	1.778	1.881
101694_f_at	NA	NA	TRUE	TRUE	TRUE	-1.716	FALSE	TRUE	0.28	FALSE	FALSE	FALSE	FALSE	0	0.057		4.7782	5.8824	7.0827	7.0108	3.627	3.655	3.839	2.883	7.083	7.011	5.727	5.859	5.727	6.309	5.658	6.959	4.341	5.598	6.296	7.639	6.763	6.271	0.686	7.036	5.837	5.954	6.342	4.966	6.968	6.517
101695_at	Eif3s6	eukaryotic translation initiation factor 3, subunit 6	FALSE	FALSE	FALSE	0	FALSE	FALSE	0	FALSE	FALSE	FALSE	FALSE	30	0.83		1.7094	1.7441	1.8249	1.7874	1.663	1.69	1.784	2.086	1.825	1.787	1.783	1.77	2.03	1.839	1.805	1.795	1.927	1.863	1.859	1.903	1.79	2.054	0.204	1.792	1.837	1.847	1.846	1.89	1.882	1.922
101696_r_at	NA	NA	FALSE	FALSE	FALSE	0	FALSE	FALSE	0	FALSE	FALSE	FALSE	FALSE	10	0.325		1.4981	1.6364	1.4847	1.6601	1.176	1.181	1.601	1.412	1.485	1.66	1.692	1.83	1.381	1.516	1.412	1.751	1.286	1.55	1.728	2.002	1.801	1.566	0.463	1.597	1.658	1.599	1.502	1.426	1.864	1.684
101697_f_at	NA	NA	TRUE	TRUE	TRUE	-0.037	FALSE	FALSE	0.475	FALSE	FALSE	FALSE	TRUE	10	0.027		5.0036	5.2492	5.0253	5.3018	5.808	6.142	5.525	5.476	5.025	5.302	5.879	5.527	5.647	6.004	5.676	5.712	4.892	5.534	6.09	6.036	5.725	6.248	0.746	5.162	5.707	5.819	5.697	5.213	6.063	5.986
101698_f_at	Krt2-17	keratin complex 2, basic, gene 17	TRUE	TRUE	FALSE	-0.195	FALSE	FALSE	0	FALSE	FALSE	FALSE	FALSE	3	0.096		1.7717	1.8872	1.928	2.1203	2.039	1.84	1.984	1.934	1.928	2.12	1.949	2.097	2.18	2.182	2.164	2.643	1.799	2.109	2.287	2.466	2.135	2.196	0.635	2.029	2.005	2.208	2.389	1.955	2.377	2.166
101699_at	Phxr2	per-hexamer repeat gene 2	FALSE	FALSE	FALSE	0	FALSE	FALSE	0	FALSE	FALSE	FALSE	FALSE	6	0.533		1.1041	1.0525	1.0057	1.0709	0.945	1.214	1.032	1.126	1.006	1.071	1.073	1.146	1	0.998	0.895	1.121	1.34	1.035	1.062	1.021	1.008	1.089	0.356	1.044	1.085	1.035	0.989	1.189	1.041	1.048
101700_at	Phxr4	per-hexamer repeat gene 4	TRUE	TRUE	TRUE	-2.041	FALSE	TRUE	0.102	FALSE	FALSE	FALSE	FALSE	10	0.08		6.4255	7.6311	8.6334	9.5057	5.526	5.577	5.52	5.379	8.633	9.506	8.931	8.365	8.874	8.307	7.618	8.487	6.42	8.032	8.713	9.617	9.139	8.73	0.653	9.046	8.745	8.45	8.127	7.219	9.165	8.935
101701_at	Cdh8	cadherin 8	FALSE	FALSE	FALSE	0	FALSE	FALSE	0	FALSE	FALSE	FALSE	FALSE	1	0.721		1.0509	1.0655	0.9291	1.0135	1.185	1.041	1.172	1.643	0.929	1.014	1.045	1.361	0.937	0.907	1.045	0.991	0.982	0.984	1.076	0.989	0.968	0.923	0.263	0.993	1.113	1.053	0.949	0.99	1.032	0.945
101702_at	Rs1h	retinoschisis 1 homolog (human)	FALSE	FALSE	FALSE	0	FALSE	FALSE	0	FALSE	FALSE	FALSE	FALSE	10	0.738		1.4119	1.5128	1.4667	1.6027	1.467	1.654	1.502	1.433	1.467	1.603	1.526	1.431	1.607	1.475	1.456	1.673	1.435	1.55	1.576	1.586	1.573	1.576	0.255	1.532	1.489	1.526	1.572	1.492	1.581	1.574
101703_at	Hba-ps3	hemoglobin alpha, pseudogene 3	TRUE	FALSE	TRUE	0.069	FALSE	FALSE	-0.792	FALSE	FALSE	FALSE	FALSE	3	0.644		1.9886	2.0584	1.9133	1.9964	2.227	2.08	2.531	3.36	1.913	1.996	1.834	1.665	1.887	1.997	1.844	1.95	1.84	1.942	1.902	1.941	1.858	1.934	0.302	1.94	1.809	1.855	1.943	1.886	1.922	1.896
101704_at	Hnf4g	hepatocyte nuclear factor 4, gamma	FALSE	FALSE	FALSE	0	FALSE	FALSE	0	FALSE	FALSE	FALSE	FALSE	30	0.55		1.3201	1.5995	1.2603	1.2845	1.475	1.356	1.817	1.447	1.26	1.285	1.303	1.473	1.261	1.256	1.32	1.279	1.379	1.32	1.348	1.201	1.532	1.304	0.348	1.282	1.348	1.317	1.269	1.352	1.274	1.418
101705_at	Phxr1	per-hexamer repeat gene 1	TRUE	TRUE	FALSE	0.037	FALSE	FALSE	0	FALSE	FALSE	FALSE	FALSE	10	0.201		3.2116	3.5941	3.0924	3.6389	2.411	2.612	2.925	2.458	3.092	3.639	3.171	3.042	3.197	2.905	2.806	3.057	2.592	3.134	3.924	3.364	3.93	3.083	0.542	3.36	3.132	3.015	2.951	2.861	3.644	3.507
101706_at	Cnga3	cyclic nucleotide gated channel alpha 3	FALSE	FALSE	FALSE	0	FALSE	FALSE	0	FALSE	FALSE	FALSE	FALSE	30	0.869		1.4308	1.5061	1.4015	1.5102	1.464	1.685	1.632	1.581	1.402	1.51	1.377	1.482	1.475	1.498	1.422	1.539	1.426	1.472	1.39	1.638	1.509	1.521	0.179	1.453	1.443	1.467	1.491	1.448	1.514	1.515
101707_at	Aldh1a2	aldehyde dehydrogenase family 1, subfamily A2	FALSE	FALSE	FALSE	0	FALSE	FALSE	0	FALSE	FALSE	FALSE	FALSE	10	0.301		1.2936	1.1825	1.236	1.3295	1.339	1.497	1.555	1.763	1.236	1.329	1.334	1.253	1.361	1.298	1.217	1.258	1.236	1.304	1.342	1.396	1.293	1.272	0.478	1.277	1.317	1.295	1.256	1.268	1.369	1.283
101708_at	Myo1f	myosin IF	TRUE	TRUE	TRUE	0.367	FALSE	FALSE	0.044	FALSE	FALSE	FALSE	FALSE	0	0.691		2.7405	2.0859	2.2478	1.8443	3.213	2.558	3.296	2.386	2.248	1.844	1.917	1.925	2.009	1.852	2.102	1.896	2.015	1.745	1.899	1.751	1.867	1.954	0.279	2.047	1.917	1.938	1.995	1.88	1.825	1.91
101709_at	Ahrr	aryl-hydrocarbon receptor repressor	FALSE	FALSE	FALSE	0	FALSE	FALSE	0	FALSE	FALSE	FALSE	FALSE	2	0.52		1.2741	1.2516	1.4178	1.3011	1.024	1.277	1.325	1.566	1.418	1.301	1.358	1.48	1.619	1.512	1.466	1.37	1.354	1.43	1.42	1.525	1.382	1.467	0.362	1.347	1.471	1.489	1.458	1.388	1.473	1.424
101710_at	Gria4	glutamate receptor, ionotropic, AMPA4 (alpha 4)	FALSE	FALSE	FALSE	0	FALSE	FALSE	0	FALSE	FALSE	FALSE	FALSE	3	0.384		1.3489	1.2435	1.3221	1.4218	1.202	1.485	1.258	1.454	1.322	1.422	1.363	1.376	1.396	1.42	1.387	1.588	1.282	1.376	1.4	1.494	1.342	1.468	0.431	1.374	1.36	1.422	1.48	1.33	1.447	1.405
101711_at	Mds1	myelodysplasia syndrome 1 homolog (human)	FALSE	FALSE	FALSE	0	FALSE	FALSE	0	FALSE	FALSE	FALSE	FALSE	10	0.285		1.0461	1.0657	1.1185	1.2321	0.919	1.107	1.087	1.096	1.119	1.232	1.107	1.197	1.179	1.235	1.233	1.196	1.097	1.062	1.183	1.656	1.116	1.272	0.487	1.173	1.16	1.195	1.221	1.079	1.42	1.194
101712_at	P2rx7	purinergic receptor P2X, ligand-gated ion channel, 7	FALSE	FALSE	FALSE	0	FALSE	FALSE	0	FALSE	FALSE	FALSE	FALSE	30	0.776		1.9764	2.0038	1.7821	2.0034	2.101	2.069	2.258	3.3	1.782	2.003	1.935	1.803	1.718	1.803	2.032	1.953	1.947	1.718	1.96	1.86	2.014	1.871	0.235	1.909	1.803	1.857	1.942	1.838	1.909	1.943
101713_at	Slc7a11	solute carrier family 7 (cationic amino acid transporter, y+ system), member 11	FALSE	TRUE	FALSE	0.035	FALSE	FALSE	0	FALSE	FALSE	FALSE	FALSE	30	0.926		1.162	1.3456	1.1665	1.272	1.309	1.16	1.325	1.395	1.167	1.272	1.202	1.32	1.124	1.182	1.249	1.238	1.181	1.169	1.296	1.207	1.431	1.128	0.137	1.23	1.219	1.215	1.211	1.178	1.251	1.279
101714_at	Odz1	odd Oz/ten-m homolog 1 (Drosophila)	FALSE	FALSE	FALSE	0	FALSE	FALSE	0	FALSE	FALSE	FALSE	FALSE	3	0.746		1.4522	1.5163	1.2969	1.3662	1.434	1.54	1.303	1.36	1.297	1.366	1.267	1.399	1.301	1.388	1.268	1.422	1.229	1.293	1.374	1.303	1.341	1.325	0.25	1.331	1.334	1.344	1.345	1.261	1.339	1.333
101715_at	Ear4	eosinophil-associated ribonuclease 4	FALSE	FALSE	FALSE	0	FALSE	FALSE	0	FALSE	FALSE	FALSE	FALSE	30	0.206		1.1169	1.1727	1.1787	1.4026	1.137	1.084	1.179	1.034	1.179	1.403	1.094	1.118	1.399	1.171	1.183	1.261	1.272	1.22	1.236	1.277	1.362	1.655	0.539	1.276	1.166	1.198	1.268	1.242	1.257	1.508
101716_at	Ear5	eosinophil-associated ribonuclease 5	FALSE	FALSE	FALSE	0	FALSE	FALSE	0	FALSE	FALSE	FALSE	FALSE	30	0.524		1.0901	1.0758	0.9843	1.0482	1.036	1.15	1.169	1.097	0.984	1.048	1.055	1.295	0.885	1.089	1.085	1.01	1.172	1.141	1.072	1.111	1.3	1.095	0.361	1.03	1.118	1.07	1.003	1.16	1.091	1.198
101717_at	Sstr4	somatostatin receptor 4	TRUE	TRUE	FALSE	0.06	FALSE	FALSE	0	FALSE	FALSE	FALSE	FALSE	10	0.372		2.6598	2.6533	2.574	2.6183	2.909	3.314	3.45	4.461	2.574	2.618	2.58	2.855	2.716	2.56	2.772	2.64	2.59	2.789	2.743	3.065	2.479	2.693	0.438	2.605	2.68	2.692	2.678	2.693	2.904	2.586
101718_f_at	Igk-V8	immunoglobulin kappa chain variable 8 (V8)	FALSE	FALSE	TRUE	0	FALSE	FALSE	0.181	FALSE	FALSE	FALSE	FALSE	3	0.002		1.7434	1.7782	1.7827	1.7898	2.442	2.456	2.314	2.222	1.783	1.79	1.674	1.647	1.731	1.702	1.825	1.863	1.747	1.833	1.73	1.664	1.816	1.791	0.87	1.787	1.655	1.724	1.841	1.79	1.697	1.804
101719_at	Pnmt	phenylethanolamine-N-methyltransferase	FALSE	FALSE	FALSE	0	FALSE	FALSE	0	FALSE	FALSE	FALSE	FALSE	3	0.094		1.8444	1.8528	1.8263	1.8302	2.062	2.297	2.071	2.261	1.826	1.83	1.719	1.56	1.844	1.743	1.841	1.817	1.771	1.77	1.739	1.701	1.821	1.82	0.636	1.82	1.675	1.742	1.856	1.768	1.721	1.82
101720_f_at	Igk-V8	immunoglobulin kappa chain variable 8 (V8)	FALSE	FALSE	FALSE	0	FALSE	FALSE	0	FALSE	FALSE	FALSE	FALSE	30	0.692		1.6215	1.6926	1.6005	1.7869	2.026	1.695	1.698	1.663	1.601	1.787	1.615	1.831	1.656	1.657	1.723	1.698	1.613	1.763	1.773	1.763	1.755	1.842	0.278	1.7	1.697	1.694	1.691	1.69	1.768	1.799
101723_r_at	Adam28	a disintegrin and metalloprotease domain 28	FALSE	FALSE	FALSE	0	FALSE	FALSE	0	FALSE	FALSE	FALSE	FALSE	30	0.521		4.0971	4.4078	3.9596	4.2345	3.646	3.481	3.556	4.023	3.96	4.234	4.078	3.952	4.188	4.168	3.509	4.146	3.919	4.101	4.037	3.881	4.454	4.197	0.362	4.071	4.121	4.023	3.909	4.002	3.96	4.326
101724_at	Hes2	hairy and enhancer of split 2 (Drosophila)	FALSE	FALSE	TRUE	0	FALSE	FALSE	-1.186	FALSE	TRUE	FALSE	FALSE	6	0.565		1.6655	1.7494	1.5739	1.7096	2.164	2.195	2.656	4.075	1.574	1.71	1.655	1.655	1.607	1.613	1.735	1.61	1.737	1.676	1.579	1.648	1.695	1.68	0.34	1.647	1.634	1.64	1.657	1.708	1.613	1.687
101725_at	B3galt1	UDP-Gal:betaGlcNAc beta 1,3-galactosyltransferase, polypeptide 1	FALSE	FALSE	FALSE	0	FALSE	FALSE	0	FALSE	FALSE	FALSE	FALSE	3	0.446		1.1711	1.1469	1.1586	1.2267	1.29	1.403	1.631	1.549	1.159	1.227	1.196	1.109	1.155	1.204	1.278	1.168	1.123	1.147	1.22	1.182	1.196	1.129	0.399	1.193	1.151	1.182	1.222	1.135	1.201	1.163
101726_at	Nmbr	neuromedin B receptor	FALSE	FALSE	FALSE	0	FALSE	FALSE	0	FALSE	FALSE	FALSE	FALSE	3	0.979		1.0964	1.0555	1.0446	1.1216	1.123	1.159	1.315	1.349	1.045	1.122	1.107	1.121	1.124	1.096	1.182	1.094	1.006	1.208	1.089	1.151	1.067	1.139	0.078	1.085	1.106	1.122	1.131	1.108	1.12	1.103
101727_at	Nfkbie	nuclear factor of kappa light polypeptide gene enhancer in B-cells inhibitor, epsilon	FALSE	FALSE	FALSE	0	FALSE	FALSE	0	FALSE	FALSE	FALSE	FALSE	10	0.177		1.6093	1.5872	1.7067	1.7311	2.79	2.069	2.255	2.019	1.707	1.731	1.645	1.685	1.722	1.797	1.718	1.763	1.776	1.793	1.802	1.768	1.696	1.751	0.56	1.712	1.692	1.721	1.761	1.782	1.785	1.724
101728_at	C5r1	complement component 5, receptor 1	FALSE	FALSE	FALSE	0	FALSE	FALSE	0	FALSE	FALSE	FALSE	FALSE	30	0.261		1.8688	1.6124	1.8449	1.9707	2.552	2.318	2.294	2.694	1.845	1.971	1.918	1.941	2.015	1.988	2.136	1.991	1.872	2.092	2.036	2.044	2.013	2.191	0.502	1.908	1.929	2.001	2.064	1.982	2.04	2.102
101729_at	Gja9	gap junction membrane channel protein alpha 9	FALSE	FALSE	FALSE	0	FALSE	FALSE	0	FALSE	FALSE	FALSE	FALSE	10	0.3		1.2981	1.3389	1.226	1.3018	1.52	1.619	1.469	1.858	1.226	1.302	1.323	1.409	1.318	1.355	1.434	1.282	1.236	1.322	1.354	1.435	1.357	1.379	0.478	1.268	1.348	1.363	1.344	1.28	1.394	1.368
[truncated: 11,178 more rows]
